# Supplementary material for: Histidine Focused Covalent Inhibitors Targeting Acetylcholinesterase: A Computational Pipeline for Multisite Therapeutic Discovery in Alzheimer’s Disease
Source: ACS Chem Neurosci. 2025 Sep 25;16(20):4025–36. doi: 10.1021/acschemneuro.5c00508 (PMC12532204; doi:10.1021/acschemneuro.5c00508)
Supplement: Supplementary file 2 [file cn5c00508_si_002.sdf]

Epoxyanethole (1)
  DSViewer          3D                             0

 12 13  0  0  0  0  0  0  0  0999 V2000
   -4.2346    0.4662   -0.0852 C   0  0
   -3.3925   -0.5177    0.5332 O   0  0
   -2.0318   -0.2831    0.2589 C   0  0
   -1.6447    0.7379   -0.5081 C   0  0
   -0.2170    0.9728   -0.7634 C   0  0
    0.7039    0.1686   -0.2267 C   0  0
    2.1846    0.4752   -0.4775 C   0  0  1  0  0  0
    2.6819    0.4227    0.9284 O   0  0
    3.4118   -0.3257   -0.0069 C   0  0  1  0  0  0
    3.3034   -1.8683   -0.0668 C   0  0
    0.2660   -0.9526    0.6168 C   0  0
   -1.0271   -1.1694    0.8398 C   0  0
  1  2  1  0  0  0
  2  3  1  0  0  0
  3  4  2  0  0  0
  4  5  1  0  0  0
  5  6  2  0  0  0
  7  6  1  0  0  0
  7  8  1  0  0  0
  8  9  1  0  0  0
  9 10  1  0  0  0
  6 11  1  0  0  0
 11 12  2  0  0  0
 12  3  1  0  0  0
  9  7  1  0  0  0
M  END
> <zinc_id>
ZINC000006067031

> <smiles>
COc1ccc([C@H]2O[C@H]2C)cc1

> <Clean Energy>
45.9073

$$$$
Carbamazepine 10,11 epoxide-d10
  SciTegic04052521443D

 31 34  0  0  0  0            999 V2000
    4.4068   -2.0840   -1.1307 O   0  0
    5.6131    3.3239   -0.2257 O   0  0
    5.7435    0.8641   -0.0612 N   0  0
    7.7364    2.7588   -0.1313 N   0  0
    3.6893   -1.8524    0.0791 C   0  0  3  0  0  0
    5.0372   -2.4618    0.0934 C   0  0  3  0  0  0
    3.3172   -0.4427    0.1178 C   0  0
    6.3440   -1.8139    0.1288 C   0  0
    4.2114    0.7813    0.0099 C   0  0
    6.6806   -0.3348    0.0158 C   0  0
    1.9950   -0.2878    0.2172 C   0  0
    7.3305   -2.7092    0.2229 C   0  0
    3.5478    1.9446    0.0189 C   0  0
    7.9821   -0.0735    0.0087 C   0  0
    1.3602    0.9989    0.2245 C   0  0
    8.7157   -2.3406    0.2195 C   0  0
    6.3525    2.3376   -0.1592 C   0  0
    2.1090    2.0770    0.1186 C   0  0
    9.0315   -1.0675    0.1046 C   0  0
    2.8562   -2.5632    0.1749 H   0  0
    5.0521   -3.5563    0.1926 H   0  0
    1.3704   -1.1776    0.2962 H   0  0
    7.0713   -3.7647    0.3058 H   0  0
    4.1346    2.8603   -0.0542 H   0  0
    8.2847    0.9702   -0.0759 H   0  0
    0.2773    1.0826    0.3162 H   0  0
    9.4927   -3.0996    0.3102 H   0  0
    1.6481    3.0646    0.1060 H   0  0
   10.0778   -0.7629    0.0818 H   0  0
    7.9241    3.7341   -0.1676 H   0  0
    8.4796    2.1658   -0.0720 H   0  0
  1  5  1  0
  1  6  1  0
  2 17  2  0
  3  9  1  0
  3 10  1  0
  3 17  1  0
  4 17  1  0
  4 30  1  0
  4 31  1  0
  5  6  1  0
  5  7  1  0
  5 20  1  0
  6  8  1  0
  6 21  1  0
  7  9  1  0
  7 11  2  0
  8 10  1  0
  8 12  2  0
  9 13  2  0
 10 14  2  0
 11 15  1  0
 11 22  1  0
 12 16  1  0
 12 23  1  0
 13 18  1  0
 13 24  1  0
 14 19  1  0
 14 25  1  0
 15 18  2  0
 15 26  1  0
 16 19  2  0
 16 27  1  0
 18 28  1  0
 19 29  1  0
M  END
> <Name>
Carbamazepine 10,11 epoxide-d10

> <PUBCHEM_COMPOUND_CID>
76974847

> <PUBCHEM_COMPOUND_CANONICALIZED>
1

> <PUBCHEM_CACTVS_COMPLEXITY>
358

> <PUBCHEM_CACTVS_HBOND_ACCEPTOR>
2

> <PUBCHEM_CACTVS_HBOND_DONOR>
1

> <PUBCHEM_CACTVS_ROTATABLE_BOND>
0

> <PUBCHEM_CACTVS_SUBSKEYS>
AAADccBzMAAAAAAAAAAAAAAAEgAAAAAAAAAwYAAABYAWAAABQAAAHgAQAAAADByhmAIxwINABACIAiRCUACCAAAhAgAIiAAAbIiIJmLAsZmGMAhmxAPI6CewwOAOAAAAAAACAAAAAAAAAAQAAAAAAAAAAA==

> <PUBCHEM_IUPAC_OPENEYE_NAME>
2,4,6,7,8,9,13,14,15,16-decadeuterio-3-oxa-11-azatetracyclo[10.4.0.02,4.05,10]hexadeca-1(16),5,7,9,12,14-hexaene-11-carboxamide

> <PUBCHEM_IUPAC_CAS_NAME>
2,4,6,7,8,9,13,14,15,16-decadeuterio-3-oxa-11-azatetracyclo[10.4.0.02,4.05,10]hexadeca-1(16),5,7,9,12,14-hexaene-11-carboxamide

> <PUBCHEM_IUPAC_NAME_MARKUP>
2,4,6,7,8,9,13,14,15,16-decadeuterio-3-oxa-11-azatetracyclo[10.4.0.0<SUP>2,4</SUP>.0<SUP>5,10</SUP>]hexadeca-1(16),5,7,9,12,14-hexaene-11-carboxamide

> <PUBCHEM_IUPAC_NAME>
2,4,6,7,8,9,13,14,15,16-decadeuterio-3-oxa-11-azatetracyclo[10.4.0.02,4.05,10]hexadeca-1(16),5,7,9,12,14-hexaene-11-carboxamide

> <PUBCHEM_IUPAC_SYSTEMATIC_NAME>
2,4,6,7,8,9,13,14,15,16-decadeuterio-3-oxa-11-azatetracyclo[10.4.0.02,4.05,10]hexadeca-1(16),5,7,9,12,14-hexaene-11-carboxamide

> <PUBCHEM_IUPAC_TRADITIONAL_NAME>
2,4,6,7,8,9,13,14,15,16-decadeuterio-3-oxa-11-azatetracyclo[10.4.0.02,4.05,10]hexadeca-1(16),5,7,9,12,14-hexaene-11-carboxamide

> <PUBCHEM_IUPAC_INCHI>
InChI=1S/C15H12N2O2/c16-15(18)17-11-7-3-1-5-9(11)13-14(19-13)10-6-2-4-8-12(10)17/h1-8,13-14H,(H2,16,18)/i1D,2D,3D,4D,5D,6D,7D,8D,13D,14D

> <PUBCHEM_IUPAC_INCHIKEY>
ZRWWEEVEIOGMMT-WJSNEECMSA-N

> <PUBCHEM_XLOGP3_AA>
1.3

> <PUBCHEM_EXACT_MASS>
262.153

> <PUBCHEM_MOLECULAR_FORMULA>
C15H12N2O2

> <PUBCHEM_MOLECULAR_WEIGHT>
262.33

> <PUBCHEM_OPENEYE_CAN_SMILES>
C1=CC=C2C(=C1)C3C(O3)C4=CC=CC=C4N2C(=O)N

> <PUBCHEM_OPENEYE_ISO_SMILES>
[2H]C1=C(C(=C2C(=C1[2H])C3(C(O3)(C4=C(C(=C(C(=C4N2C(=O)N)[2H])[2H])[2H])[2H])[2H])[2H])[2H])[2H]

> <PUBCHEM_CACTVS_TPSA>
58.9

> <PUBCHEM_MONOISOTOPIC_WEIGHT>
262.153

> <PUBCHEM_TOTAL_CHARGE>
0

> <PUBCHEM_HEAVY_ATOM_COUNT>
19

> <PUBCHEM_ATOM_DEF_STEREO_COUNT>
0

> <PUBCHEM_ATOM_UDEF_STEREO_COUNT>
2

> <PUBCHEM_BOND_DEF_STEREO_COUNT>
0

> <PUBCHEM_BOND_UDEF_STEREO_COUNT>
0

> <PUBCHEM_ISOTOPIC_ATOM_COUNT>
10

> <PUBCHEM_COMPONENT_COUNT>
1

> <PUBCHEM_CACTVS_TAUTO_COUNT>
-1

> <PUBCHEM_COORDINATE_TYPE>
1
5
255

> <PUBCHEM_BONDANNOTATIONS>
10  14  8
11  15  8
12  16  8
13  18  8
14  19  8
15  18  8
16  19  8
5  20  3
6  21  3
7  11  8
7  9  8
8  10  8
8  12  8
9  13  8

> <Clean Energy>
82.8375

$$$$
Epoxycampholenic Aldehyde
  SciTegic04052521443D

 12 13  0  0  0  0            999 V2000
   -0.6761    1.2579   -1.6978 C   0  0
   -0.4801    0.8104   -0.2360 C   0  0
   -0.3894    2.0380    0.6948 C   0  0
    0.7422   -0.0873    0.0137 C   0  0  2  0  0  0
    2.0839    0.5579   -0.3697 C   0  0
    3.1953   -0.4095   -0.0862 C   0  0
    4.3689   -0.0792   -0.2851 O   0  0
    0.4308   -1.3311   -0.7628 C   0  0
   -1.0404   -1.6234   -0.3254 C   0  0  2  0  0  0
   -1.9663   -0.9366   -1.0226 O   0  0
   -1.5447   -0.1916    0.1849 C   0  0  2  0  0  0
   -2.9815    0.2487    0.5032 C   0  0
  1  2  1  0
  2  3  1  0
  2  4  1  0
  4  5  1  0
  5  6  1  0
  6  7  2  0
  4  8  1  0
  9  8  1  0
  9 10  1  0
 10 11  1  0
 11 12  1  0
 11  2  1  0
 11  9  1  0
M  END
> <Name>
Epoxycampholenic Aldehyde

> <zinc_id>
ZINC000100779717

> <smiles>
CC1(C)[C@H](CC=O)C[C@@H]2O[C@]21C

> <Clean Energy>
90.5379

$$$$
Desacetylcinobufagin
  SciTegic04052521443D

 61 66  0  0  0  0            999 V2000
    6.5630   -2.5114    0.8383 O   0  0
    8.7334   -3.5387    1.4373 O   0  0
    0.4836    2.7869    0.6385 O   0  0
   12.6609   -2.5218    0.0174 O   0  0
   14.4537   -1.2004    0.3158 O   0  0
    6.6300   -1.5400   -0.1918 C   0  0  2  0  0  0
    7.9506   -0.8169    0.2041 C   0  0  1  0  0  0
    5.3845   -0.8116    0.3676 C   0  0  1  0  0  0
    7.0184   -3.1321   -0.2501 C   0  0  1  0  0  0
    5.3760    0.7062   -0.2157 C   0  0  1  0  0  0
    8.9821   -1.8270   -0.4290 C   0  0  2  0  0  0
    8.5266   -3.2586    0.0473 C   0  0  1  0  0  0
    4.1413    1.4632    0.4333 C   0  0  2  0  0  0
    7.9452    0.6251   -0.3775 C   0  0
    6.7199    1.4069    0.2022 C   0  0
    4.0639   -1.5915    0.0330 C   0  0
    2.7721    0.7058    0.0807 C   0  0  2  0  0  0
    8.1131   -0.7441    1.7620 C   0  0
    3.0670   -0.6526   -0.6469 C   0  0
    4.0525    2.9991    0.0225 C   0  0
   10.5011   -1.5868   -0.2166 C   0  0
    2.0351    1.5571   -0.9339 C   0  0
    4.3262    1.4094    1.9801 C   0  0
    2.7680    3.4617    0.6353 C   0  0
    1.6053    2.9239   -0.2448 C   0  0  2  0  0  0
   11.0907   -0.2424   -0.0785 C   0  0
   11.3124   -2.6515   -0.1643 C   0  0
   12.4001   -0.1073    0.0995 C   0  0
   13.2335   -1.2996    0.1525 C   0  0
    5.4700   -0.7934    1.4474 H   0  0
    6.3360   -3.9909   -0.1967 H   0  0
    5.3029    0.6982   -1.3170 H   0  0
    8.7746   -1.7946   -1.5049 H   0  0
    9.0323   -4.0304   -0.5517 H   0  0
    8.8678    1.1343   -0.0988 H   0  0
    7.8684    0.5800   -1.4638 H   0  0
    6.7288    2.4261   -0.1842 H   0  0
    6.7901    1.4294    1.2897 H   0  0
    4.2931   -2.4214   -0.6354 H   0  0
    3.6276   -1.9765    0.9547 H   0  0
    2.1181    0.6517    0.9643 H   0  0
    9.0444   -0.2339    2.0073 H   0  0
    8.1332   -1.7534    2.1733 H   0  0
    7.2747   -0.1945    2.1900 H   0  0
    3.4560   -0.4191   -1.6380 H   0  0
    2.1223   -1.1876   -0.7437 H   0  0
    4.8974    3.5577    0.4252 H   0  0
    4.0267    3.1097   -1.0616 H   0  0
    2.6888    1.7644   -1.7811 H   0  0
    1.1477    1.0272   -1.2801 H   0  0
    3.4943    1.9210    2.4640 H   0  0
    5.2611    1.8994    2.2520 H   0  0
    4.3526    0.3700    2.3074 H   0  0
    2.6781    3.0706    1.6488 H   0  0
    2.7404    4.5510    0.6619 H   0  0
    8.3582   -4.4270    1.6525 H   0  0
    1.3524    3.6222   -1.0542 H   0  0
   10.4524    0.6401   -0.1225 H   0  0
   10.8854   -3.6488   -0.2696 H   0  0
    0.2741    3.6717    1.0456 H   0  0
   12.8443    0.8825    0.2044 H   0  0
  6  1  1  0
  1  9  1  0
 12  2  1  0
  2 56  1  0
 25  3  1  0
  3 60  1  0
  4 27  1  0
  4 29  1  0
  5 29  2  0
  6  7  1  0
  6  8  1  0
  6  9  1  0
  7 11  1  0
  7 14  1  0
  7 18  1  0
  8 10  1  0
  8 16  1  0
  8 30  1  0
  9 12  1  0
  9 31  1  0
 10 13  1  0
 10 15  1  0
 10 32  1  0
 11 12  1  0
 11 21  1  0
 11 33  1  0
 12 34  1  0
 13 17  1  0
 13 20  1  0
 13 23  1  0
 14 15  1  0
 14 35  1  0
 14 36  1  0
 15 37  1  0
 15 38  1  0
 16 19  1  0
 16 39  1  0
 16 40  1  0
 17 19  1  0
 17 22  1  0
 17 41  1  0
 18 42  1  0
 18 43  1  0
 18 44  1  0
 19 45  1  0
 19 46  1  0
 20 24  1  0
 20 47  1  0
 20 48  1  0
 21 26  1  0
 21 27  2  0
 22 25  1  0
 22 49  1  0
 22 50  1  0
 23 51  1  0
 23 52  1  0
 23 53  1  0
 24 25  1  0
 24 54  1  0
 24 55  1  0
 25 57  1  0
 26 28  2  0
 26 58  1  0
 27 59  1  0
 28 29  1  0
 28 61  1  0
M  END
> <Name>
Desacetylcinobufagin

> <PUBCHEM_COMPOUND_CID>
11877495

> <PUBCHEM_COMPOUND_CANONICALIZED>
1

> <PUBCHEM_CACTVS_COMPLEXITY>
818

> <PUBCHEM_CACTVS_HBOND_ACCEPTOR>
5

> <PUBCHEM_CACTVS_HBOND_DONOR>
2

> <PUBCHEM_CACTVS_ROTATABLE_BOND>
1

> <PUBCHEM_CACTVS_SUBSKEYS>
AAADcfB4OAAAAAAAAAAAAAAAEgAAAYAAAAA0YMECAAAAAGDQAAAAGgAACAAAD1SggAICCAAABgCIAiDSCAAACAAgIAAICAAAAEgJFAIAIQACUAAFwAALoYPA4PAPgAAAAAAAAADAAAYAADAAAYQADCAAAA==

> <PUBCHEM_IUPAC_OPENEYE_NAME>
5-[(1R,2S,4R,5R,6R,7R,10S,11S,14S,16R)-5,14-dihydroxy-7,11-dimethyl-3-oxapentacyclo[8.8.0.02,4.02,7.011,16]octadecan-6-yl]pyran-2-one

> <PUBCHEM_IUPAC_CAS_NAME>
5-[(1R,2S,4R,5R,6R,7R,10S,11S,14S,16R)-5,14-dihydroxy-7,11-dimethyl-3-oxapentacyclo[8.8.0.02,4.02,7.011,16]octadecan-6-yl]-2-pyranone

> <PUBCHEM_IUPAC_NAME_MARKUP>
5-[(1<I>R</I>,2<I>S</I>,4<I>R</I>,5<I>R</I>,6<I>R</I>,7<I>R</I>,10<I>S</I>,11<I>S</I>,14<I>S</I>,16<I>R</I>)-5,14-dihydroxy-7,11-dimethyl-3-oxapentacyclo[8.8.0.0<SUP>2,4</SUP>.0<SUP>2,7</SUP>.0<SUP>11,16</SUP>]octadecan-6-yl]pyran-2-one

> <PUBCHEM_IUPAC_NAME>
5-[(1R,2S,4R,5R,6R,7R,10S,11S,14S,16R)-5,14-dihydroxy-7,11-dimethyl-3-oxapentacyclo[8.8.0.02,4.02,7.011,16]octadecan-6-yl]pyran-2-one

> <PUBCHEM_IUPAC_SYSTEMATIC_NAME>
5-[(1R,2S,4R,5R,6R,7R,10S,11S,14S,16R)-7,11-dimethyl-5,14-bis(oxidanyl)-3-oxapentacyclo[8.8.0.02,4.02,7.011,16]octadecan-6-yl]pyran-2-one

> <PUBCHEM_IUPAC_TRADITIONAL_NAME>
5-[(1R,2S,4R,5R,6R,7R,10S,11S,14S,16R)-5,14-dihydroxy-7,11-dimethyl-3-oxapentacyclo[8.8.0.02,4.02,7.011,16]octadecan-6-yl]pyran-2-one

> <PUBCHEM_IUPAC_INCHI>
InChI=1S/C24H32O5/c1-22-9-7-15(25)11-14(22)4-5-17-16(22)8-10-23(2)19(13-3-6-18(26)28-12-13)20(27)21-24(17,23)29-21/h3,6,12,14-17,19-21,25,27H,4-5,7-11H2,1-2H3/t14-,15+,16+,17-,19+,20-,21-,22+,23-,24-/m1/s1

> <PUBCHEM_IUPAC_INCHIKEY>
IXZHDDUFQVXHIL-UOAIQHMYSA-N

> <PUBCHEM_XLOGP3_AA>
2.79999995231628

> <PUBCHEM_EXACT_MASS>
400.224975585938

> <PUBCHEM_MOLECULAR_FORMULA>
C24H32O5

> <PUBCHEM_MOLECULAR_WEIGHT>
400.5

> <PUBCHEM_OPENEYE_CAN_SMILES>
CC12CCC(CC1CCC3C2CCC4(C35C(O5)C(C4C6=COC(=O)C=C6)O)C)O

> <PUBCHEM_OPENEYE_ISO_SMILES>
C[C@]12CC[C@@H](C[C@H]1CC[C@@H]3[C@@H]2CC[C@]4([C@]35[C@H](O5)[C@@H]([C@@H]4C6=COC(=O)C=C6)O)C)O

> <PUBCHEM_CACTVS_TPSA>
79.3000030517578

> <PUBCHEM_MONOISOTOPIC_WEIGHT>
400.224975585938

> <PUBCHEM_TOTAL_CHARGE>
0

> <PUBCHEM_HEAVY_ATOM_COUNT>
29

> <PUBCHEM_ATOM_DEF_STEREO_COUNT>
10

> <PUBCHEM_ATOM_UDEF_STEREO_COUNT>
0

> <PUBCHEM_BOND_DEF_STEREO_COUNT>
0

> <PUBCHEM_BOND_UDEF_STEREO_COUNT>
0

> <PUBCHEM_ISOTOPIC_ATOM_COUNT>
0

> <PUBCHEM_COMPONENT_COUNT>
1

> <PUBCHEM_CACTVS_TAUTO_COUNT>
-1

> <PUBCHEM_COORDINATE_TYPE>
1
5
255

> <PUBCHEM_BONDANNOTATIONS>
6  1  5
10  32  6
11  21  5
13  23  5
17  41  5
12  2  5
21  26  8
21  27  8
26  28  8
28  29  8
25  3  5
4  27  8
4  29  8
7  18  5
8  30  5
9  31  6

> <Clean Energy>
214.965133666992

$$$$
Epoxybergamottin
  SciTegic04052521443D

 26 29  0  0  0  0            999 V2000
    3.5072   -0.7597    2.7096 C   0  0
    2.5143   -0.5430    1.5866 C   0  0
    1.7205    0.5542    1.6954 C   0  0
    0.7450    0.7740    0.5997 C   0  0
   -0.5571    0.7603    1.2007 O   0  0
   -1.6988    0.9420    0.4265 C   0  0
   -2.2142    2.1980    0.2042 C   0  0
   -1.7518    3.4150    0.6576 C   0  0
   -2.6339    4.3593    0.1466 C   0  0
   -3.5416    3.7298   -0.5528 O   0  0
   -3.3274    2.4433   -0.5433 C   0  0
   -3.9629    1.3357   -1.1052 C   0  0
   -3.4720    0.0579   -0.9024 C   0  0
   -4.0417   -1.0112   -1.4144 O   0  0
   -3.5993   -2.2260   -1.2384 C   0  0
   -4.1599   -3.2407   -1.7383 O   0  0
   -2.4630   -2.4816   -0.4760 C   0  0
   -1.8288   -1.3829    0.0841 C   0  0
   -2.3403   -0.1407   -0.1370 C   0  0
    2.3054   -1.4083    0.4565 C   0  0
    3.1918   -1.6204   -0.6328 C   0  0
    4.6426   -2.1992   -0.1976 C   0  0  2  0  0  0
    5.1008   -0.9737    0.6954 O   0  0
    5.6141   -1.0833   -0.8248 C   0  0
    7.0448   -1.5399   -0.6559 C   0  0
    5.2062    0.0410   -1.5880 C   0  0
  1  2  1  0
  2  3  2  0
  3  4  1  0
  4  5  1  0
  5  6  1  0
  6  7  2  0
  7  8  1  0
  8  9  2  0
  9 10  1  0
 10 11  1  0
 11 12  2  0
 12 13  1  0
 13 14  1  0
 14 15  1  0
 15 16  2  0
 15 17  1  0
 17 18  2  0
 18 19  1  0
  2 20  1  0
 20 21  1  0
 22 21  1  0
 22 23  1  0
 23 24  1  0
 24 25  1  0
 24 26  1  0
 19  6  1  0
 24 22  1  0
 11  7  1  0
 19 13  2  0
M  END
> <Name>
Epoxybergamottin

> <zinc_id>
ZINC000013376493

> <smiles>
C/C(=C/COc1c2ccoc2cc2oc(=O)ccc12)CC[C@@H]1OC1(C)C

$$$$
Epoxyfumitremorgin C
  SciTegic04052521443D

 29 34  0  0  0  0            999 V2000
    7.0442   -0.0366   -0.0362 C   0  0
    6.4951    1.2842    0.0957 O   0  0
    5.0927    1.2494    0.0707 C   0  0
    4.3963    2.3927    0.1871 C   0  0
    2.9115    2.3719    0.1689 C   0  0
    2.3336    1.1870    0.0304 C   0  0
    0.9431    0.8449   -0.0096 C   0  0
    0.8553   -0.4718   -0.1626 C   0  0
    2.1617   -1.0567   -0.2243 N   0  0
    3.0520    0.0021   -0.0947 C   0  0
    4.3755   -0.0395   -0.0819 C   0  0
   -0.4268   -1.2408   -0.2729 C   0  0  1  0  0  0
   -0.3766   -2.4692    0.6406 C   0  0
    0.2603   -3.6184    0.3455 C   0  0
    0.2164   -4.7392    1.3391 C   0  0
    1.0172   -3.8403   -0.9522 C   0  0
   -1.6191   -0.4105   -0.0530 N   0  0
   -2.9062   -1.0085   -0.1481 C   0  0
   -3.0231   -2.2151   -0.3892 O   0  0
   -4.1405   -0.1936    0.1283 C   0  0  2  0  0  0
   -5.3751   -0.5055   -0.7019 C   0  0
   -6.2562    0.6444   -0.1777 C   0  0
   -5.2640    1.8561   -0.2856 C   0  0
   -4.0099    1.1983   -0.0200 N   0  0
   -2.7934    1.8522    0.0801 C   0  0
   -2.7351    3.0834   -0.0081 O   0  0
   -1.5400    1.0419    0.1742 C   0  0  1  0  0  0
   -0.8204    1.4155    1.3595 O   0  0
   -0.1993    1.7763    0.1119 C   0  0  1  0  0  0
  1  2  1  0
  2  3  1  0
  3  4  2  0
  4  5  1  0
  5  6  2  0
  6  7  1  0
  7  8  2  0
  8  9  1  0
  9 10  1  0
 10 11  2  0
  8 12  1  0
 12 13  1  0
 13 14  2  0
 14 15  1  0
 14 16  1  0
 12 17  1  0
 17 18  1  0
 18 19  2  0
 18 20  1  0
 20 21  1  0
 21 22  1  0
 22 23  1  0
 23 24  1  0
 24 25  1  0
 25 26  2  0
 25 27  1  0
 27 28  1  0
 29 28  1  0
 11  3  1  0
 27 17  1  0
 10  6  1  0
 24 20  1  0
 29 27  1  0
 29  7  1  0
M  END
> <Name>
Epoxyfumitremorgin C

> <zinc_id>
ZINC000085766720

> <smiles>
COc1ccc2c3c([nH]c2c1)[C@@H](C=C(C)C)N1C(=O)[C@@H]2CCCN2C(=O)[C@@]12O[C@@H]32

> <Clean Energy>
128.662841796875

$$$$
Epoxycytochalasin H
  SciTegic04052521443D

 36 40  0  0  0  0            999 V2000
   -1.1372    3.3327   -2.9151 C   0  0
   -0.4529    2.8847   -1.6655 C   0  0
   -0.3635    3.6887   -0.7231 O   0  0
   -0.0262    1.5193   -1.5244 O   0  0
    0.5204    1.3528   -0.2240 C   0  0  2  0  0  0
    1.9236    2.2635   -0.2369 C   0  0
    3.2882    2.2789   -0.0711 C   0  0
    4.3803    1.2788    0.3338 C   0  0  2  0  0  0
    4.0056    0.7432    1.7195 C   0  0
    5.6164    1.9810    0.4916 O   0  0
    4.5937    0.2404   -0.8668 C   0  0
    5.4386   -1.1151   -0.6491 C   0  0  1  0  0  0
    6.8630   -0.8321   -0.1173 C   0  0
    4.6988   -2.1564    0.2928 C   0  0
    3.2666   -2.4433   -0.2003 C   0  0
    2.3485   -1.4965    0.0134 C   0  0
    0.9778   -1.5344   -0.3526 C   0  0  1  0  0  0
    0.4835   -2.9600    0.3370 C   0  0  2  0  0  0
   -0.5889   -3.9197   -0.2876 O   0  0
   -1.0235   -2.8689    0.3742 C   0  0  1  0  0  0
   -1.6319   -3.2510    1.7533 C   0  0
   -1.6556   -1.8338   -0.4723 C   0  0  1  0  0  0
   -3.1306   -2.1708   -0.7223 C   0  0
   -1.4165   -0.3449    0.0257 C   0  0  1  0  0  0
   -2.0281    0.0891    1.4397 C   0  0  2  0  0  0
   -2.8992    1.4034    1.4063 C   0  0
   -4.3187    1.0323    0.7948 C   0  0
   -4.9179   -0.1155    1.1525 C   0  0
   -6.2258   -0.5082    0.6400 C   0  0
   -6.8655    0.2982   -0.1964 C   0  0
   -6.2463    1.5749   -0.5852 C   0  0
   -5.0411    1.9271   -0.1167 C   0  0
   -0.8591    0.0604    2.3409 N   0  0
    0.3121   -0.1512    1.7314 C   0  0
    1.3726   -0.2099    2.3544 O   0  0
    0.1955   -0.1870    0.2473 C   0  0  2  0  0  0
  1  2  1  0
  2  3  2  0
  2  4  1  0
  5  4  1  0
  5  6  1  0
  6  7  2  0
  7  8  1  0
  8  9  1  0
  8 10  1  0
  8 11  1  0
 11 12  1  0
 12 13  1  0
 12 14  1  0
 14 15  1  0
 15 16  2  0
 17 16  1  0
 17 18  1  0
 18 19  1  0
 19 20  1  0
 20 21  1  0
 20 22  1  0
 22 23  1  0
 22 24  1  0
 24 25  1  0
 25 26  1  0
 26 27  1  0
 27 28  2  0
 28 29  1  0
 29 30  2  0
 30 31  1  0
 31 32  2  0
 25 33  1  0
 33 34  1  0
 34 35  2  0
 36 34  1  0
 36  5  1  0
 36 17  1  0
 20 18  1  0
 36 24  1  0
 32 27  1  0
M  END
> <Name>
Epoxycytochalasin H

> <zinc_id>
ZINC000101694698

> <smiles>
CC(=O)O[C@@H]1/C=C/[C@](C)(O)C[C@@H](C)C/C=C/[C@H]2[C@@H]3O[C@]3(C)[C@@H](C)[C@H]3[C@H](Cc4ccccc4)NC(=O)[C@@]123

> <Clean Energy>
313.706909179688

$$$$
Epoxyeremopetasinorol (1)
  SciTegic04052521443D

 16 18  0  0  0  0            999 V2000
   -4.0150    1.1674   -0.6001 C   0  0
   -3.2249   -0.0850   -0.3448 C   0  0
   -3.7634   -1.1903   -0.4703 O   0  0
   -1.7834    0.0059    0.0674 C   0  0  2  0  0  0
   -1.1349    1.3414    0.4964 C   0  0
    0.2447    1.0816   -0.0968 C   0  0  1  0  0  0
    1.3364    2.1063    0.2985 C   0  0
    2.7022    1.6261   -0.3113 C   0  0
    3.0555    0.2068    0.2620 C   0  0  2  0  0  0
    4.3026   -0.2414   -0.2720 O   0  0
    1.9345   -0.8096   -0.1380 C   0  0  2  0  0  0
    1.9097   -0.9166   -1.6902 C   0  0
    0.5597   -0.2914    0.4266 C   0  0  1  0  0  0
    0.5980   -0.2398    1.9887 C   0  0
   -0.6686   -1.1569    0.0163 C   0  0  1  0  0  0
   -1.7306   -1.0519    0.9764 O   0  0
  1  2  1  0
  2  3  2  0
  4  2  1  0
  4  5  1  0
  6  5  1  0
  6  7  1  0
  7  8  1  0
  8  9  1  0
  9 10  1  0
  9 11  1  0
 11 12  1  0
 11 13  1  0
 13 14  1  0
 13 15  1  0
 15 16  1  0
 15  4  1  0
 16  4  1  0
 13  6  1  0
M  END
> <Name>
Epoxyeremopetasinorol (1)

> <zinc_id>
ZINC000100772086

> <smiles>
CC(=O)[C@]12C[C@H]3CC[C@H](O)[C@H](C)[C@]3(C)[C@H]1O2

> <Clean Energy>
99.957389831543

$$$$
Epoxyconiferyl Alcohol (1)
  SciTegic04052521443D

 14 15  0  0  0  0            999 V2000
    2.9502   -2.4821    0.2200 C   0  0
    3.2105   -1.1058   -0.0803 O   0  0
    2.0321   -0.3298   -0.0233 C   0  0
    0.8537   -0.8625    0.2945 C   0  0
   -0.3486   -0.0045    0.3154 C   0  0
   -1.7161   -0.5208    0.6577 C   0  0  2  0  0  0
   -2.0438   -1.5294   -0.3818 O   0  0
   -2.8228   -0.3312   -0.3255 C   0  0  1  0  0  0
   -4.2734   -0.5169    0.1373 C   0  0
   -4.7840    0.7574    0.5588 O   0  0
   -0.2395    1.2885    0.0143 C   0  0
    1.0425    1.8678   -0.3170 C   0  0
    2.1361    1.1029   -0.3359 C   0  0
    3.3605    1.6688   -0.6516 O   0  0
  1  2  1  0
  2  3  1  0
  3  4  2  0
  4  5  1  0
  6  5  1  0
  6  7  1  0
  7  8  1  0
  8  9  1  0
  9 10  1  0
  5 11  2  0
 11 12  1  0
 12 13  2  0
 13 14  1  0
 13  3  1  0
  8  6  1  0
M  END
> <Name>
Epoxyconiferyl Alcohol (1)

> <zinc_id>
ZINC000015156606

> <smiles>
COc1cc([C@@H]2O[C@H]2CO)ccc1O

> <Clean Energy>
63.6250877380371

$$$$
Epoxydon
  SciTegic04052521443D

 11 12  0  0  0  0            999 V2000
   -0.9661   -2.4128    0.0395 O   0  0
   -0.3129   -1.3642    0.0310 C   0  0
   -1.0265   -0.0584    0.0068 C   0  0
   -2.5252   -0.0631    0.0737 C   0  0
   -3.0083    1.2815    0.0648 O   0  0
   -0.3882    1.1203   -0.0766 C   0  0
    1.1189    1.2495   -0.1807 C   0  0  1  0  0  0
    1.6419    1.7638    1.0462 O   0  0
    1.7179   -0.1147   -0.4758 C   0  0  1  0  0  0
    1.6002   -0.4525    0.9537 O   0  0
    1.1777   -1.4251    0.1366 C   0  0  1  0  0  0
  1  2  2  0
  2  3  1  0
  3  4  1  0
  4  5  1  0
  3  6  2  0
  6  7  1  0
  7  8  1  0
  7  9  1  0
  9 10  1  0
 11 10  1  0
 11  2  1  0
 11  9  1  0
M  END
> <Name>
Epoxydon

> <zinc_id>
ZINC000004933576

> <smiles>
O=C1C(CO)=C[C@@H](O)[C@H]2O[C@@H]12

> <Clean Energy>
60.420352935791

$$$$
Epoxymethoxygaertneroside
  SciTegic04052521443D

 42 47  0  0  0  0            999 V2000
    7.4290   -3.5962    0.6175 C   0  0
    6.4876   -2.5206    0.7477 O   0  0
    5.2800   -2.8671    0.1264 C   0  0
    5.1830   -3.9708   -0.4158 O   0  0
    4.1454   -1.8757    0.1420 C   0  0
    4.3525   -0.7012    0.7312 C   0  0
    3.3739    0.2597    0.7913 O   0  0
    2.1589    0.0988    0.1097 C   0  0  2  0  0  0
    1.1667    1.0102    0.5795 O   0  0
    1.4826    2.3364    0.0806 C   0  0  2  0  0  0
    2.7490    2.8167    0.5960 O   0  0
    3.0862    4.1195    0.0291 C   0  0  2  0  0  0
    4.4414    4.5906    0.5809 C   0  0
    5.4539    3.6495    0.2252 O   0  0
    2.0110    5.1591    0.4003 C   0  0  1  0  0  0
    2.3483    6.4300   -0.1635 O   0  0
    0.6776    4.6878   -0.1630 C   0  0  2  0  0  0
   -0.3500    5.6256    0.1635 O   0  0
    0.3497    3.3171    0.4425 C   0  0  1  0  0  0
   -0.8884    2.8481   -0.0971 O   0  0
    1.6893   -1.3451    0.2045 C   0  0  2  0  0  0
    2.7479   -2.1818   -0.4633 C   0  0  2  0  0  0
    2.3726   -3.6400   -0.1564 C   0  0  2  0  0  0
    1.4090   -4.1967   -1.0530 O   0  0
    0.7912   -3.6045    0.0406 C   0  0  2  0  0  0
    0.4167   -2.1615   -0.1726 C   0  0  1  0  0  0
   -0.8235   -1.9763    0.7077 C   0  0
   -1.9002   -1.8823   -0.0434 C   0  0
   -3.3236   -1.9845    0.5348 C   0  0  1  0  0  0
   -3.2298   -2.1844    1.9487 O   0  0
   -4.3136   -0.8895    0.2942 C   0  0
   -3.9665    0.3876    0.1699 C   0  0
   -5.0226    1.4009   -0.0160 C   0  0
   -6.3097    1.0421   -0.0472 C   0  0
   -7.2999    2.0038   -0.2168 O   0  0
   -6.6848   -0.3605    0.0957 C   0  0
   -8.0483   -0.7274    0.0589 O   0  0
   -8.2215   -2.1480    0.2121 C   0  0
   -5.7322   -1.2749    0.2575 C   0  0
   -1.4938   -1.8626   -1.4183 C   0  0
   -2.2640   -1.7000   -2.3709 O   0  0
   -0.0973   -2.0123   -1.5093 O   0  0
  1  2  1  0
  2  3  1  0
  3  4  2  0
  3  5  1  0
  5  6  2  0
  6  7  1  0
  7  8  1  0
  8  9  1  0
 10  9  1  0
 10 11  1  0
 11 12  1  0
 12 13  1  0
 13 14  1  0
 12 15  1  0
 15 16  1  0
 15 17  1  0
 17 18  1  0
 17 19  1  0
 19 20  1  0
 21  8  1  0
 21 22  1  0
 22 23  1  0
 23 24  1  0
 25 24  1  0
 25 26  1  0
 26 27  1  0
 27 28  2  0
 28 29  1  0
 29 30  1  0
 29 31  1  0
 31 32  2  0
 32 33  1  0
 33 34  2  0
 34 35  1  0
 34 36  1  0
 36 37  1  0
 37 38  1  0
 36 39  2  0
 28 40  1  0
 40 41  2  0
 40 42  1  0
 22  5  1  0
 25 23  1  0
 42 26  1  0
 19 10  1  0
 26 21  1  0
 39 31  1  0
M  END
> <Name>
Epoxymethoxygaertneroside

> <zinc_id>
ZINC000049832974

> <smiles>
COC(=O)C1=CO[C@H](O[C@@H]2O[C@H](CO)[C@@H](O)[C@H](O)[C@H]2O)[C@H]2[C@@H]1[C@@H]1O[C@@H]1[C@@]21C=C([C@@H](O)c2ccc(O)c(OC)c2)C(=O)O1

> <Clean Energy>
263.869384765625

$$$$
Epoxyoxophorone
  SciTegic04052521443D

 12 13  0  0  0  0            999 V2000
   -1.7305    0.2097   -1.4894 C   0  0
   -1.1943    0.7287   -0.1380 C   0  0
   -2.3382    1.5434    0.4969 C   0  0
    0.0501    1.6247   -0.3573 C   0  0
    1.2995    0.8559   -0.7594 C   0  0
    2.2084    1.4621   -1.3373 O   0  0
    1.6043   -0.4736   -0.1075 C   0  0  2  0  0  0
    0.7343   -1.5619   -0.3325 O   0  0
    0.5606   -0.8581    0.9311 C   0  0  1  0  0  0
    0.8724   -1.9216    1.9925 C   0  0
   -0.8673   -0.4408    0.7488 C   0  0
   -1.7755   -1.1419    1.2107 O   0  0
  1  2  1  0
  2  3  1  0
  2  4  1  0
  4  5  1  0
  5  6  2  0
  5  7  1  0
  7  8  1  0
  8  9  1  0
  9 10  1  0
  9 11  1  0
 11 12  2  0
 11  2  1  0
  9  7  1  0
M  END
> <Name>
Epoxyoxophorone

> <zinc_id>
ZINC000100776202

> <smiles>
CC1(C)CC(=O)[C@H]2O[C@]2(C)C1=O

> <Clean Energy>
76.2436141967773

$$$$
Epoxymurin B
  SciTegic04052521443D

 38 39  0  0  0  0            999 V2000
   -5.6355    2.6419   -4.7699 C   0  0
   -5.1544    2.4204   -3.3711 C   0  0
   -6.2883    2.0202   -2.4777 C   0  0
   -6.9660    0.7413   -2.9206 C   0  0
   -8.0842    0.4678   -1.9257 C   0  0
   -7.4832    0.3132   -0.5331 C   0  0
   -6.5040   -0.8430   -0.5323 C   0  0
   -5.9114   -0.9927    0.8469 C   0  0
   -5.2069    0.2921    1.1843 C   0  0
   -4.5719    0.2349    2.5699 C   0  0
   -3.5520   -0.9032    2.6137 C   0  0
   -2.8571   -1.1126    3.8338 C   0  0
   -1.8784   -0.1692    4.4555 C   0  0  1  0  0  0
   -0.5943   -0.0774    3.4698 O   0  0
   -1.6126    1.2559    3.6755 C   0  0  1  0  0  0
   -2.1415    1.3416    2.1870 C   0  0
   -1.5886    0.4468    1.2130 C   0  0
   -0.1357    0.5129    0.9599 C   0  0
    0.2933    0.8024   -0.2585 C   0  0
   -0.6414    1.0578   -1.3576 C   0  0
   -0.4600    0.0905   -2.5020 C   0  0
   -0.6924   -1.3165   -2.0013 C   0  0
    0.2921   -1.6283   -0.9218 C   0  0
    0.1266   -3.0226   -0.3646 C   0  0
    1.1926   -3.1980    0.7209 C   0  0
    2.5470   -3.0206    0.0873 C   0  0
    2.6428   -1.6413   -0.5137 C   0  0
    3.9604   -1.3799   -1.1664 C   0  0
    5.0491   -1.5148   -0.1394 C   0  0
    4.8616   -0.5174    1.0096 C   0  0
    4.8927    0.8837    0.4446 C   0  0
    6.2153    1.1549   -0.2415 C   0  0
    6.4165    1.4682   -1.4776 C   0  0
    7.9080    1.6640   -1.7930 C   0  0  1  0  0  0
    7.8986    3.3028   -1.6164 C   0  0
    8.4881    1.3914   -0.4653 O   0  0
    7.5063    1.0998    0.4197 C   0  0
    7.6688    0.8151    1.6583 O   0  0
  1  2  1  0
  2  3  1  0
  3  4  1  0
  4  5  1  0
  5  6  1  0
  6  7  1  0
  7  8  1  0
  8  9  1  0
  9 10  1  0
 10 11  1  0
 11 12  1  0
 13 12  1  0
 13 14  1  0
 14 15  1  0
 15 16  1  0
 16 17  1  0
 17 18  1  0
 18 19  2  0
 19 20  1  0
 20 21  1  0
 21 22  1  0
 22 23  1  0
 23 24  1  0
 24 25  1  0
 25 26  1  0
 26 27  1  0
 27 28  1  0
 28 29  1  0
 29 30  1  0
 30 31  1  0
 31 32  1  0
 32 33  2  0
 33 34  1  0
 34 35  1  0
 34 36  1  0
 36 37  1  0
 37 38  2  0
 15 13  1  0
 37 32  1  0
M  END
> <Name>
Epoxymurin B

> <zinc_id>
ZINC000100829539

> <smiles>
CCCCCCCCCCCC[C@H]1O[C@H]1CC/C=C\CCCCCCCCCCCCC1=C[C@@H](C)OC1=O

$$$$
Epoxygaertneroside
  SciTegic04052521443D

 38 39  0  0  0  0            999 V2000
   -5.6355    2.6419   -4.7699 C   0  0
   -5.1544    2.4204   -3.3711 C   0  0
   -6.2883    2.0202   -2.4777 C   0  0
   -6.9660    0.7413   -2.9206 C   0  0
   -8.0842    0.4678   -1.9257 C   0  0
   -7.4832    0.3132   -0.5331 C   0  0
   -6.5040   -0.8430   -0.5323 C   0  0
   -5.9114   -0.9927    0.8469 C   0  0
   -5.2069    0.2921    1.1843 C   0  0
   -4.5719    0.2349    2.5699 C   0  0
   -3.5520   -0.9032    2.6137 C   0  0
   -2.8571   -1.1126    3.8338 C   0  0
   -1.8784   -0.1692    4.4555 C   0  0  1  0  0  0
   -0.5943   -0.0774    3.4698 O   0  0
   -1.6126    1.2559    3.6755 C   0  0  1  0  0  0
   -2.1415    1.3416    2.1870 C   0  0
   -1.5886    0.4468    1.2130 C   0  0
   -0.1357    0.5129    0.9599 C   0  0
    0.2933    0.8024   -0.2585 C   0  0
   -0.6414    1.0578   -1.3576 C   0  0
   -0.4600    0.0905   -2.5020 C   0  0
   -0.6924   -1.3165   -2.0013 C   0  0
    0.2921   -1.6283   -0.9218 C   0  0
    0.1266   -3.0226   -0.3646 C   0  0
    1.1926   -3.1980    0.7209 C   0  0
    2.5470   -3.0206    0.0873 C   0  0
    2.6428   -1.6413   -0.5137 C   0  0
    3.9604   -1.3799   -1.1664 C   0  0
    5.0491   -1.5148   -0.1394 C   0  0
    4.8616   -0.5174    1.0096 C   0  0
    4.8927    0.8837    0.4446 C   0  0
    6.2153    1.1549   -0.2415 C   0  0
    6.4165    1.4682   -1.4776 C   0  0
    7.9080    1.6640   -1.7930 C   0  0  1  0  0  0
    7.8986    3.3028   -1.6164 C   0  0
    8.4881    1.3914   -0.4653 O   0  0
    7.5063    1.0998    0.4197 C   0  0
    7.6688    0.8151    1.6583 O   0  0
  1  2  1  0
  2  3  1  0
  3  4  1  0
  4  5  1  0
  5  6  1  0
  6  7  1  0
  7  8  1  0
  8  9  1  0
  9 10  1  0
 10 11  1  0
 11 12  1  0
 13 12  1  0
 13 14  1  0
 14 15  1  0
 15 16  1  0
 16 17  1  0
 17 18  1  0
 18 19  2  0
 19 20  1  0
 20 21  1  0
 21 22  1  0
 22 23  1  0
 23 24  1  0
 24 25  1  0
 25 26  1  0
 26 27  1  0
 27 28  1  0
 28 29  1  0
 29 30  1  0
 30 31  1  0
 31 32  1  0
 32 33  2  0
 33 34  1  0
 34 35  1  0
 34 36  1  0
 36 37  1  0
 37 38  2  0
 15 13  1  0
 37 32  1  0
M  END
> <Name>
Epoxygaertneroside

> <zinc_id>
ZINC000100829539

> <smiles>
CCCCCCCCCCCC[C@H]1O[C@H]1CC/C=C\CCCCCCCCCCCCC1=C[C@@H](C)OC1=O

$$$$
Epoxypholamin A
  SciTegic04052521443D

 27 30  0  0  0  0            999 V2000
   -0.3880   -2.8553   -0.7048 C   0  0
    0.7523   -1.9340   -0.4995 C   0  0
    1.9297   -2.4931   -0.7916 C   0  0
    3.2388   -1.7944   -0.6895 C   0  0
    3.1969   -0.4903    0.1084 C   0  0  1  0  0  0
    4.6108    0.2140   -0.0717 C   0  0  2  0  0  0
    5.0376    0.4952   -1.5459 C   0  0
    5.6973   -0.7102    0.5112 C   0  0
    6.9745   -0.0847    0.3876 O   0  0
    4.5506    1.5478    0.7042 C   0  0
    3.3702    2.4252    0.1488 C   0  0
    2.0077    1.7007    0.4405 C   0  0
    1.9480    0.3582   -0.3345 C   0  0  1  0  0  0
    1.8540    0.6613   -1.8756 C   0  0
    0.6540   -0.4397    0.0961 C   0  0  1  0  0  0
   -0.5940    0.5420   -0.2889 C   0  0
   -2.1433    0.3527    0.1075 C   0  0  1  0  0  0
   -2.4965   -0.5820   -1.0028 O   0  0
   -2.8958   -0.9920    0.1917 C   0  0  2  0  0  0
   -4.3466   -0.9016    0.4367 C   0  0
   -4.9471   -1.8907    0.8723 O   0  0
   -5.0762    0.3266    0.1971 C   0  0
   -6.5640    0.3226    0.3895 C   0  0
   -7.0992    1.6007    0.0534 O   0  0
   -4.4593    1.4545   -0.1718 C   0  0
   -2.9568    1.5682   -0.4023 C   0  0  1  0  0  0
   -2.4729    2.7733    0.1981 O   0  0
  1  2  1  0
  2  3  2  0
  3  4  1  0
  5  4  1  0
  5  6  1  0
  6  7  1  0
  6  8  1  0
  8  9  1  0
  6 10  1  0
 10 11  1  0
 11 12  1  0
 12 13  1  0
 13 14  1  0
 13 15  1  0
 15 16  1  0
 17 16  1  0
 17 18  1  0
 19 18  1  0
 19 20  1  0
 20 21  2  0
 20 22  1  0
 22 23  1  0
 23 24  1  0
 22 25  2  0
 25 26  1  0
 26 27  1  0
 15  2  1  0
 19 17  1  0
 13  5  1  0
 26 17  1  0
M  END
> <Name>
Epoxypholamin A

> <zinc_id>
ZINC000066103158

> <smiles>
CC1=CC[C@H]2[C@](C)(CO)CCC[C@]2(C)[C@H]1C[C@@]12O[C@@H]1C(=O)C(CO)=C[C@H]2O

> <Clean Energy>
114.89933013916

$$$$
Epoxypholamin D
  SciTegic04052521443D

 26 29  0  0  0  0            999 V2000
   -5.8865    0.1607   -0.8991 C   0  0
   -4.7793    0.1870   -0.1193 C   0  0
   -4.2357    1.5211    0.3606 C   0  0  2  0  0  0
   -5.0381    2.6042   -0.0871 O   0  0
   -2.7588    1.6775   -0.1450 C   0  0  2  0  0  0
   -2.7725    1.7047   -1.5777 O   0  0
   -1.8793    0.4884    0.3274 C   0  0  2  0  0  0
   -0.3821    0.5457   -0.2058 C   0  0
    0.8181   -0.4454    0.2305 C   0  0  1  0  0  0
    0.8351   -1.9610   -0.2599 C   0  0
   -0.3769   -2.8176   -0.3866 C   0  0
    1.9870   -2.5813   -0.5474 C   0  0
    3.3364   -1.9142   -0.5059 C   0  0
    3.3496   -0.5878    0.2705 C   0  0  1  0  0  0
    4.7848    0.0945    0.0930 C   0  0
    5.2361    0.3717   -1.3755 C   0  0
    5.8568   -0.8274    0.7018 C   0  0
    4.7386    1.4331    0.8649 C   0  0
    3.5866    2.3312    0.2963 C   0  0
    2.2142    1.6352    0.5742 C   0  0
    2.1319    0.2886   -0.1928 C   0  0  2  0  0  0
    2.0570    0.5753   -1.7353 C   0  0
   -2.3021   -0.5635   -0.4680 O   0  0
   -2.7433   -0.7449    0.8392 C   0  0  2  0  0  0
   -4.1216   -1.1016    0.2821 C   0  0  2  0  0  0
   -4.0360   -1.9906   -0.8280 O   0  0
  1  2  2  0
  2  3  1  0
  3  4  1  0
  3  5  1  0
  5  6  1  0
  5  7  1  0
  7  8  1  0
  9  8  1  0
  9 10  1  0
 10 11  1  0
 10 12  2  0
 12 13  1  0
 14 13  1  0
 14 15  1  0
 15 16  1  0
 15 17  1  0
 15 18  1  0
 18 19  1  0
 19 20  1  0
 20 21  1  0
 21 22  1  0
  7 23  1  0
 24 23  1  0
 24 25  1  0
 25 26  1  0
 25  2  1  0
 24  7  1  0
 21  9  1  0
 21 14  1  0
M  END
> <Name>
Epoxypholamin D

> <zinc_id>
ZINC000066103886

> <smiles>
C=C1[C@H](O)[C@H](O)[C@]2(C[C@H]3C(C)=CC[C@H]4C(C)(C)CCC[C@@]43C)O[C@@H]2[C@@H]1O

> <Clean Energy>
150.678970336914

$$$$
Epoxyprieurianin
  SciTegic04052521443D

 53 57  0  0  0  0            999 V2000
   -0.1536    1.3625   -1.8061 C   0  0
    0.2189    0.9859   -0.5761 C   0  0
    0.5032   -0.4225   -0.6175 C   0  0  1  0  0  0
    1.9063   -0.7550    0.2780 C   0  0  1  0  0  0
    1.7292   -0.5260    1.8010 C   0  0
    2.4281   -2.3149    0.3393 C   0  0  1  0  0  0
    1.3105   -3.1937    0.7121 O   0  0
    1.6021   -4.6196    0.7835 C   0  0
    0.4731   -5.5862    1.0378 C   0  0
    2.7365   -5.0826    0.5986 O   0  0
    3.1041   -2.7835   -0.9357 C   0  0
    4.5601   -2.1973   -0.8496 C   0  0
    5.4630   -2.8257   -1.4123 O   0  0
    4.9397   -1.2276    0.1151 O   0  0
    4.5354    0.1133   -0.0222 C   0  0  2  0  0  0
    5.4590    0.7396   -1.1054 C   0  0
    4.6259    1.0316    1.2774 C   0  0
    5.9418    1.5650    1.4802 O   0  0
    5.8338    3.0069    1.3001 C   0  0
    7.0482    3.8839    1.3062 C   0  0
    4.7293    3.5271    1.0859 O   0  0
    3.1404    0.2238   -0.5964 C   0  0  2  0  0  0
    3.1909    1.9393   -0.8170 C   0  0
    2.3419    2.8847   -1.7836 C   0  0
    1.4821    3.6406   -1.3307 O   0  0
    2.5669    2.9799   -3.1536 O   0  0
    1.6441    3.9752   -3.6917 C   0  0
   -1.1144   -0.8962   -0.4782 C   0  0  1  0  0  0
   -1.2332   -2.4178   -0.6935 C   0  0
   -0.2411   -3.0403   -1.0776 O   0  0
   -2.4618   -3.0272   -0.8586 O   0  0
   -1.9045   -0.2317    0.8808 C   0  0  2  0  0  0
   -3.3147   -0.3488    0.8502 O   0  0
   -3.8748   -1.5260    1.0341 C   0  0
   -3.2031   -2.4934    1.3981 O   0  0
   -5.3178   -1.6062    0.6280 C   0  0  2  0  0  0
   -6.1441   -1.4104    1.7689 O   0  0
   -5.6494   -2.9590   -0.0252 C   0  0  2  0  0  0
   -7.1185   -2.9455   -0.4777 C   0  0
   -5.4343   -4.1205    0.9696 C   0  0
   -5.7311   -5.4589    0.2863 C   0  0
   -1.7506    1.3706    1.0386 C   0  0  2  0  0  0
   -2.2798    1.7047    2.4735 C   0  0
   -2.2257    2.6089    0.1949 C   0  0  1  0  0  0
   -3.6390    3.0081    0.0614 C   0  0
   -4.7801    2.1626   -0.0170 C   0  0
   -5.8186    2.9839   -0.1596 C   0  0
   -5.3595    4.2879   -0.1728 O   0  0
   -4.0102    4.2792   -0.0431 C   0  0
   -1.4291    3.6754    0.9904 C   0  0
    0.0102    3.0434    1.1832 C   0  0  1  0  0  0
    0.3236    1.8230    2.0281 O   0  0
   -0.3758    1.6255    0.8473 C   0  0  2  0  0  0
  1  2  2  0
  3  2  1  0
  3  4  1  0
  4  5  1  0
  4  6  1  0
  6  7  1  0
  7  8  1  0
  8  9  1  0
  8 10  2  0
  6 11  1  0
 11 12  1  0
 12 13  2  0
 12 14  1  0
 14 15  1  0
 15 16  1  0
 15 17  1  0
 17 18  1  0
 18 19  1  0
 19 20  1  0
 19 21  2  0
 15 22  1  0
 22 23  1  0
 23 24  1  0
 24 25  2  0
 24 26  1  0
 26 27  1  0
  3 28  1  0
 28 29  1  0
 29 30  2  0
 29 31  1  0
 28 32  1  0
 32 33  1  0
 33 34  1  0
 34 35  2  0
 34 36  1  0
 36 37  1  0
 36 38  1  0
 38 39  1  0
 38 40  1  0
 40 41  1  0
 32 42  1  0
 42 43  1  0
 42 44  1  0
 44 45  1  0
 45 46  1  0
 46 47  2  0
 47 48  1  0
 48 49  1  0
 44 50  1  0
 51 50  1  0
 51 52  1  0
 53 52  1  0
 53  2  1  0
 22  4  1  0
 53 42  1  0
 49 45  2  0
 53 51  1  0
M  END
> <Name>
Epoxyprieurianin

> <zinc_id>
ZINC000169316685

> <smiles>
C=C1[C@@H]([C@@]2(C)[C@@H](OC(C)=O)CC(=O)O[C@](C)(COC(C)=O)[C@@H]2CC(=O)OC)[C@@H](C(=O)O)[C@H](OC(=O)[C@H](O)[C@H](C)CC)[C@]2(C)[C@@H](c3ccoc3)C[C@H]3O[C@]132

> <Clean Energy>
369.3046875

$$$$
Germacrone 4,5-epoxide
  SciTegic04052521443D

 39 40  0  0  0  0            999 V2000
    1.7051   -2.3737    0.4705 O   0  0
    1.2736    2.3848   -1.0421 O   0  0
    2.2498   -2.1331   -0.8601 C   0  0  1  0  0  0
    0.9249   -1.4971   -0.3941 C   0  0  2  0  0  0
    3.6275   -1.4158   -0.7485 C   0  0
    0.7005    0.0159    0.2055 C   0  0
    2.1758   -3.4596   -1.6578 C   0  0
    3.8051   -0.2650   -1.7660 C   0  0
    1.8886    0.8881    0.6857 C   0  0
    4.9429    0.6208   -1.2511 C   0  0
    2.2029    2.0482   -0.2867 C   0  0
    2.5473    0.6075    1.8652 C   0  0
    3.5569    2.7471   -0.5408 C   0  0
    4.8569    1.8762   -0.7404 C   0  0
    3.6819    1.4223    2.4277 C   0  0
    2.1054   -0.5430    2.7296 C   0  0
    6.1545    2.5302   -0.3486 C   0  0
    0.0148   -2.0058   -0.7476 H   0  0
    3.7228   -1.0057    0.2569 H   0  0
    4.4143   -2.1510   -0.9178 H   0  0
    0.2003    0.5847   -0.5783 H   0  0
    0.0330   -0.0898    1.0608 H   0  0
    2.5783   -3.3051   -2.6589 H   0  0
    1.1374   -3.7831   -1.7303 H   0  0
    2.7595   -4.2248   -1.1461 H   0  0
    4.0600   -0.6687   -2.7459 H   0  0
    2.8846    0.3142   -1.8393 H   0  0
    5.9437    0.1916   -1.3005 H   0  0
    3.4380    3.3496   -1.4414 H   0  0
    3.7411    3.4002    0.3122 H   0  0
    4.0169    0.9805    3.3660 H   0  0
    3.3428    2.4425    2.6077 H   0  0
    4.5083    1.4346    1.7170 H   0  0
    2.7443   -0.6026    3.6106 H   0  0
    2.1793   -1.4721    2.1644 H   0  0
    1.0721   -0.3886    3.0405 H   0  0
    5.9554    3.5271    0.0447 H   0  0
    6.8014    2.6076   -1.2226 H   0  0
    6.6479    1.9304    0.4161 H   0  0
  1  3  1  0
  1  4  1  0
  2 11  2  0
  3  4  1  0
  3  5  1  0
  3  7  1  0
  4  6  1  0
  4 18  1  0
  5  8  1  0
  5 19  1  0
  5 20  1  0
  6  9  1  0
  6 21  1  0
  6 22  1  0
  7 23  1  0
  7 24  1  0
  7 25  1  0
  8 10  1  0
  8 26  1  0
  8 27  1  0
  9 11  1  0
  9 12  2  0
 10 14  2  0
 10 28  1  0
 11 13  1  0
 12 15  1  0
 12 16  1  0
 13 14  1  0
 13 29  1  0
 13 30  1  0
 14 17  1  0
 15 31  1  0
 15 32  1  0
 15 33  1  0
 16 34  1  0
 16 35  1  0
 16 36  1  0
 17 37  1  0
 17 38  1  0
 17 39  1  0
M  END
> <Name>
Germacrone 4,5-epoxide

> <PUBCHEM_COMPOUND_CID>
13922653

> <PUBCHEM_COMPOUND_CANONICALIZED>
1

> <PUBCHEM_CACTVS_COMPLEXITY>
399

> <PUBCHEM_CACTVS_HBOND_ACCEPTOR>
2

> <PUBCHEM_CACTVS_HBOND_DONOR>
0

> <PUBCHEM_CACTVS_ROTATABLE_BOND>
0

> <PUBCHEM_CACTVS_SUBSKEYS>
AAADceBwMAAAAAAAAAAAAAAAEgAAAAAAAAAAAAAAAAAAAACAAAAAGgAAAAAADFSggAICAAAABACIAqBSAAAAAAAgAAAACAEAAEgAABIAAQACAAAEwAAIAQOKzODOAAAAAAAAAAAAAAAAAAAAAAAAAAAAAA==

> <PUBCHEM_IUPAC_OPENEYE_NAME>
(1S,6Z,10S)-3-isopropylidene-6,10-dimethyl-11-oxabicyclo[8.1.0]undec-6-en-4-one

> <PUBCHEM_IUPAC_CAS_NAME>
(1S,6Z,10S)-6,10-dimethyl-3-propan-2-ylidene-11-oxabicyclo[8.1.0]undec-6-en-4-one

> <PUBCHEM_IUPAC_NAME_MARKUP>
(1<I>S</I>,6<I>Z</I>,10<I>S</I>)-6,10-dimethyl-3-propan-2-ylidene-11-oxabicyclo[8.1.0]undec-6-en-4-one

> <PUBCHEM_IUPAC_NAME>
(1S,6Z,10S)-6,10-dimethyl-3-propan-2-ylidene-11-oxabicyclo[8.1.0]undec-6-en-4-one

> <PUBCHEM_IUPAC_SYSTEMATIC_NAME>
(1S,6Z,10S)-6,10-dimethyl-3-propan-2-ylidene-11-oxabicyclo[8.1.0]undec-6-en-4-one

> <PUBCHEM_IUPAC_TRADITIONAL_NAME>
(1S,6Z,10S)-3-isopropylidene-6,10-dimethyl-11-oxabicyclo[8.1.0]undec-6-en-4-one

> <PUBCHEM_IUPAC_INCHI>
InChI=1S/C15H22O2/c1-10(2)12-9-14-15(4,17-14)7-5-6-11(3)8-13(12)16/h6,14H,5,7-9H2,1-4H3/b11-6-/t14-,15-/m0/s1

> <PUBCHEM_IUPAC_INCHIKEY>
DWGVRYKQVZGSIB-ZRDDCUNGSA-N

> <PUBCHEM_XLOGP3_AA>
2.79999995231628

> <PUBCHEM_EXACT_MASS>
234.161987304688

> <PUBCHEM_MOLECULAR_FORMULA>
C15H22O2

> <PUBCHEM_MOLECULAR_WEIGHT>
234.330001831055

> <PUBCHEM_OPENEYE_CAN_SMILES>
CC1=CCCC2(C(O2)CC(=C(C)C)C(=O)C1)C

> <PUBCHEM_OPENEYE_ISO_SMILES>
C/C/1=C/CC[C@]2([C@@H](O2)CC(=C(C)C)C(=O)C1)C

> <PUBCHEM_CACTVS_TPSA>
29.6000003814697

> <PUBCHEM_MONOISOTOPIC_WEIGHT>
234.161987304688

> <PUBCHEM_TOTAL_CHARGE>
0

> <PUBCHEM_HEAVY_ATOM_COUNT>
17

> <PUBCHEM_ATOM_DEF_STEREO_COUNT>
2

> <PUBCHEM_ATOM_UDEF_STEREO_COUNT>
0

> <PUBCHEM_BOND_DEF_STEREO_COUNT>
1

> <PUBCHEM_BOND_UDEF_STEREO_COUNT>
0

> <PUBCHEM_ISOTOPIC_ATOM_COUNT>
0

> <PUBCHEM_COMPONENT_COUNT>
1

> <PUBCHEM_CACTVS_TAUTO_COUNT>
-1

> <PUBCHEM_COORDINATE_TYPE>
1
5
255

> <PUBCHEM_BONDANNOTATIONS>
3  7  5
4  18  6

> <Clean Energy>
102.682678222656

$$$$
Liquidambaric lactone
  SciTegic04052521443D

 78 84  0  0  0  0            999 V2000
    7.7507   -1.5670    0.6236 O   0  0
    7.9883    1.2282   -1.7466 O   0  0
    8.8683    3.2139   -2.6698 O   0  0
    0.4231   -3.6953    0.3969 O   0  0
    8.0741    0.6178   -0.4437 C   0  0  1  0  0  0
    6.8831    1.2032    0.5221 C   0  0  2  0  0  0
    5.4775    0.6285    0.0188 C   0  0  1  0  0  0
    5.4672   -1.0226    0.1910 C   0  0  2  0  0  0
    8.0308   -0.9412   -0.4812 C   0  0  2  0  0  0
    6.6989   -1.6696   -0.5415 C   0  0  1  0  0  0
    9.5020    1.1166   -0.1365 C   0  0  1  0  0  0
    9.3390    2.6395   -0.3572 C   0  0  1  0  0  0
    4.1054   -1.6952   -0.3140 C   0  0  2  0  0  0
    6.8980    2.7259    0.3699 C   0  0
    4.2895    1.1633    0.8484 C   0  0
    2.9340   -1.0080    0.5126 C   0  0  1  0  0  0
    8.2989    3.3219    0.6095 C   0  0
   10.2706    0.9252    1.1369 C   0  0
    7.0543    0.8425    2.0467 C   0  0
    2.9286    0.5495    0.3402 C   0  0
    5.2753    1.1812   -1.4377 C   0  0
   10.6883    3.4379   -0.1587 C   0  0
    8.7284    2.4454   -1.7132 C   0  0
    4.0763   -3.1828    0.1029 C   0  0
   11.7788    1.4022    0.7336 C   0  0
    1.4824   -1.5883    0.1853 C   0  0
    4.0005   -1.6473   -1.8841 C   0  0
   11.7845    2.4897   -0.4677 C   0  0
    2.7243   -3.8809   -0.2391 C   0  0
    1.4964   -3.0998    0.2514 C   0  0
   12.4501    1.9487    2.0063 C   0  0
   12.6129    0.2077    0.2140 C   0  0
    0.9118   -1.2195   -1.2208 C   0  0
    0.4417   -1.0148    1.1614 C   0  0
    5.5367   -1.2499    1.2649 H   0  0
    8.7967   -1.4234   -1.0990 H   0  0
    6.7015   -2.7672   -0.6146 H   0  0
   10.1130    0.6577   -0.9237 H   0  0
    6.5764    2.9807   -0.6400 H   0  0
    6.2049    3.1574    1.0921 H   0  0
    4.4343    0.8934    1.8945 H   0  0
    4.2486    2.2485    0.7549 H   0  0
    3.1518   -1.2353    1.5652 H   0  0
    8.5956    3.1454    1.6434 H   0  0
    8.2742    4.3943    0.4161 H   0  0
    9.8646    1.5454    1.9360 H   0  0
   10.2606   -0.1198    1.4466 H   0  0
    6.2269    1.2661    2.6159 H   0  0
    7.9950    1.2527    2.4142 H   0  0
    7.0596   -0.2409    2.1660 H   0  0
    2.1064    0.9718    0.9178 H   0  0
    2.7960    0.7936   -0.7138 H   0  0
    4.3269    0.8201   -1.8355 H   0  0
    6.0904    0.8364   -2.0741 H   0  0
    5.2681    2.2709   -1.4156 H   0  0
   10.7250    4.2904   -0.8368 H   0  0
   10.7713    3.7876    0.8704 H   0  0
    4.8791   -3.7056   -0.4170 H   0  0
    4.2381   -3.2459    1.1789 H   0  0
    3.0661   -2.1107   -2.2007 H   0  0
    4.8400   -2.1877   -2.3215 H   0  0
    4.0226   -0.6101   -2.2188 H   0  0
   11.6038    1.9994   -1.4243 H   0  0
   12.7403    3.0127   -0.5017 H   0  0
    2.6553   -3.9898   -1.3214 H   0  0
    2.7163   -4.8663    0.2270 H   0  0
   13.4624    2.2771    1.7713 H   0  0
   12.4894    1.1645    2.7623 H   0  0
   11.8744    2.7920    2.3878 H   0  0
   13.6140    0.5497   -0.0485 H   0  0
   12.1316   -0.2161   -0.6674 H   0  0
   12.6818   -0.5535    0.9912 H   0  0
   -0.0767   -1.6630   -1.3401 H   0  0
    1.5769   -1.6019   -1.9950 H   0  0
    0.8363   -0.1357   -1.3100 H   0  0
   -0.5418   -1.4205    0.9243 H   0  0
    0.4177    0.0712    1.0709 H   0  0
    0.7106   -1.2881    2.1817 H   0  0
  9  1  1  0
 10  1  1  0
  5  2  1  0
  2 23  1  0
  3 23  2  0
  4 30  2  0
  5  6  1  0
  5  9  1  0
  5 11  1  0
  6  7  1  0
  6 14  1  0
  6 19  1  0
  7  8  1  0
  7 15  1  0
  7 21  1  0
  8 10  1  0
  8 13  1  0
  8 35  1  0
  9 10  1  0
  9 36  1  0
 10 37  1  0
 11 12  1  0
 11 18  1  0
 11 38  1  0
 12 17  1  0
 12 22  1  0
 12 23  1  0
 13 16  1  0
 13 24  1  0
 13 27  1  0
 14 17  1  0
 14 39  1  0
 14 40  1  0
 15 20  1  0
 15 41  1  0
 15 42  1  0
 16 20  1  0
 16 26  1  0
 16 43  1  0
 17 44  1  0
 17 45  1  0
 18 25  1  0
 18 46  1  0
 18 47  1  0
 19 48  1  0
 19 49  1  0
 19 50  1  0
 20 51  1  0
 20 52  1  0
 21 53  1  0
 21 54  1  0
 21 55  1  0
 22 28  1  0
 22 56  1  0
 22 57  1  0
 24 29  1  0
 24 58  1  0
 24 59  1  0
 25 28  1  0
 25 31  1  0
 25 32  1  0
 26 30  1  0
 26 33  1  0
 26 34  1  0
 27 60  1  0
 27 61  1  0
 27 62  1  0
 28 63  1  0
 28 64  1  0
 29 30  1  0
 29 65  1  0
 29 66  1  0
 31 67  1  0
 31 68  1  0
 31 69  1  0
 32 70  1  0
 32 71  1  0
 32 72  1  0
 33 73  1  0
 33 74  1  0
 33 75  1  0
 34 76  1  0
 34 77  1  0
 34 78  1  0
M  END
> <Name>
Liquidambaric lactone

> <PUBCHEM_COMPOUND_CID>
101335199

> <PUBCHEM_COMPOUND_CANONICALIZED>
1

> <PUBCHEM_CACTVS_COMPLEXITY>
1010

> <PUBCHEM_CACTVS_HBOND_ACCEPTOR>
4

> <PUBCHEM_CACTVS_HBOND_DONOR>
0

> <PUBCHEM_CACTVS_ROTATABLE_BOND>
0

> <PUBCHEM_CACTVS_SUBSKEYS>
AAADcfB4OAAAAAAAAAAAAAAAEgAAASAAAAAwYMGDBIkAAEjAAAAAGgAAAAAAD1SggAICCAAABAAIAICQCAAAAAAAAAAAAAEAAAABABIAAAACAAAFAAACAAGK7PzPgAAAAAAAAADAAAYQADCAAAAAAAAAAA==

> <PUBCHEM_IUPAC_OPENEYE_NAME>
(1S,2S,4S,5R,6S,11R,14R,15S,18S,23R)-6,10,10,14,15,21,21-heptamethyl-3,24-dioxaheptacyclo[16.5.2.01,15.02,4.05,14.06,11.018,23]pentacosane-9,25-dione

> <PUBCHEM_IUPAC_CAS_NAME>
(1S,2S,4S,5R,6S,11R,14R,15S,18S,23R)-6,10,10,14,15,21,21-heptamethyl-3,24-dioxaheptacyclo[16.5.2.01,15.02,4.05,14.06,11.018,23]pentacosane-9,25-dione

> <PUBCHEM_IUPAC_NAME_MARKUP>
(1<I>S</I>,2<I>S</I>,4<I>S</I>,5<I>R</I>,6<I>S</I>,11<I>R</I>,14<I>R</I>,15<I>S</I>,18<I>S</I>,23<I>R</I>)-6,10,10,14,15,21,21-heptamethyl-3,24-dioxaheptacyclo[16.5.2.0<SUP>1,15</SUP>.0<SUP>2,4</SUP>.0<SUP>5,14</SUP>.0<SUP>6,11</SUP>.0<SUP>18,23</SUP>]pentacosane-9,25-dione

> <PUBCHEM_IUPAC_NAME>
(1S,2S,4S,5R,6S,11R,14R,15S,18S,23R)-6,10,10,14,15,21,21-heptamethyl-3,24-dioxaheptacyclo[16.5.2.01,15.02,4.05,14.06,11.018,23]pentacosane-9,25-dione

> <PUBCHEM_IUPAC_SYSTEMATIC_NAME>
(1S,2S,4S,5R,6S,11R,14R,15S,18S,23R)-6,10,10,14,15,21,21-heptamethyl-3,24-dioxaheptacyclo[16.5.2.01,15.02,4.05,14.06,11.018,23]pentacosane-9,25-dione

> <PUBCHEM_IUPAC_TRADITIONAL_NAME>
(1S,2S,4S,5R,6S,11R,14R,15S,18S,23R)-6,10,10,14,15,21,21-heptamethyl-3,24-dioxaheptacyclo[16.5.2.01,15.02,4.05,14.06,11.018,23]pentacosane-9,25-quinone

> <PUBCHEM_IUPAC_INCHI>
InChI=1S/C30H44O4/c1-24(2)12-14-29-15-13-28(7)27(6)11-8-17-25(3,4)19(31)9-10-26(17,5)21(27)20-22(33-20)30(28,18(29)16-24)34-23(29)32/h17-18,20-22H,8-16H2,1-7H3/t17-,18+,20-,21+,22-,26-,27+,28-,29-,30+/m0/s1

> <PUBCHEM_IUPAC_INCHIKEY>
ATQBPBZOVWXRTA-PNZWHSTPSA-N

> <PUBCHEM_XLOGP3_AA>
6.09999990463257

> <PUBCHEM_EXACT_MASS>
468.323974609375

> <PUBCHEM_MOLECULAR_FORMULA>
C30H44O4

> <PUBCHEM_MOLECULAR_WEIGHT>
468.700012207031

> <PUBCHEM_OPENEYE_CAN_SMILES>
CC1(CCC23CCC4(C5(CCC6C(C(=O)CCC6(C5C7C(C4(C2C1)OC3=O)O7)C)(C)C)C)C)C

> <PUBCHEM_OPENEYE_ISO_SMILES>
C[C@]12CCC(=O)C([C@@H]1CC[C@@]3([C@@H]2[C@H]4[C@H](O4)[C@@]56[C@]3(CC[C@@]7([C@H]5CC(CC7)(C)C)C(=O)O6)C)C)(C)C

> <PUBCHEM_CACTVS_TPSA>
55.9000015258789

> <PUBCHEM_MONOISOTOPIC_WEIGHT>
468.323974609375

> <PUBCHEM_TOTAL_CHARGE>
0

> <PUBCHEM_HEAVY_ATOM_COUNT>
34

> <PUBCHEM_ATOM_DEF_STEREO_COUNT>
10

> <PUBCHEM_ATOM_UDEF_STEREO_COUNT>
0

> <PUBCHEM_BOND_DEF_STEREO_COUNT>
0

> <PUBCHEM_BOND_UDEF_STEREO_COUNT>
0

> <PUBCHEM_ISOTOPIC_ATOM_COUNT>
0

> <PUBCHEM_COMPONENT_COUNT>
1

> <PUBCHEM_CACTVS_TAUTO_COUNT>
-1

> <PUBCHEM_COORDINATE_TYPE>
1
5
255

> <PUBCHEM_BONDANNOTATIONS>
10  1  5
9  1  5
11  38  6
12  22  6
13  27  6
16  43  5
5  2  6
6  19  5
7  21  6
8  35  5

> <Clean Energy>
187.653427124023

$$$$
Phytochem_alisol B 23-acetate and its compounds
  SciTegic04052521443D

 87 91  0  0  0  0            999 V2000
    3.7604    0.5542    0.9725 O   0  0
    0.2455   -5.0348   -1.0282 O   0  0
   13.4535    3.4040    1.2563 O   0  0
   10.5066    4.6128    0.3979 O   0  0
   11.5636    6.2274   -0.9360 O   0  0
    6.0350   -2.3237   -0.1964 C   0  0  1  0  0  0
    4.8799   -1.7087    0.6015 C   0  0  2  0  0  0
    3.4056   -2.4664    0.3537 C   0  0  2  0  0  0
    7.4174   -1.5872    0.1622 C   0  0  2  0  0  0
    3.6450   -4.0548    0.0508 C   0  0  1  0  0  0
    6.1488   -3.8567    0.3506 C   0  0
    4.7895   -0.1195    0.2482 C   0  0  2  0  0  0
    4.7629   -4.5967    0.8560 C   0  0
    7.4221   -0.1086    0.0780 C   0  0
    2.3255   -4.9519    0.0956 C   0  0
    2.5756   -2.1065   -0.9268 C   0  0
    8.6136   -1.9797   -0.7222 C   0  0
    6.1667    0.6743    0.5044 C   0  0
    5.8189   -2.1935   -1.7581 C   0  0
    2.6114   -2.0338    1.6231 C   0  0
    8.6600    0.3637   -0.2345 C   0  0
    7.7953   -1.8350    1.6524 C   0  0
    9.6260   -0.8102   -0.4451 C   0  0
    1.1822   -2.8364   -0.9930 C   0  0
    1.2352   -4.3452   -0.7508 C   0  0
    1.7267   -5.1633    1.5170 C   0  0
    2.6191   -6.3829   -0.3968 C   0  0
    9.1334    1.8881   -0.3426 C   0  0  1  0  0  0
   10.7172    2.1217   -0.0054 C   0  0
    8.9165    2.2732   -1.8190 C   0  0
   11.2979    3.6282   -0.3302 C   0  0  2  0  0  0
   12.8696    3.9013    0.0709 C   0  0  2  0  0  0
   14.0537    3.0280   -0.1094 C   0  0
   15.3997    3.7484   -0.3627 C   0  0
   13.9774    1.5144   -0.3753 C   0  0
   10.7876    5.9705   -0.0034 C   0  0
   10.1072    7.1104    0.6954 C   0  0
    5.1518   -1.8920    1.6442 H   0  0
    4.0195   -4.1086   -0.9741 H   0  0
    6.5640   -4.4601   -0.4566 H   0  0
    6.8403   -3.8508    1.1932 H   0  0
    4.5569   -0.0499   -0.8189 H   0  0
    4.5946   -4.3880    1.9126 H   0  0
    4.8408   -5.6734    0.7057 H   0  0
    2.4028   -1.0304   -0.9355 H   0  0
    3.1557   -2.3890   -1.8053 H   0  0
    9.0288   -2.9417   -0.4217 H   0  0
    8.3318   -2.0178   -1.7745 H   0  0
    6.1356    1.6072   -0.0584 H   0  0
    6.2438    0.8941    1.5692 H   0  0
    6.6629   -2.6434   -2.2810 H   0  0
    5.7443   -1.1402   -2.0285 H   0  0
    4.9005   -2.7071   -2.0424 H   0  0
    1.6113   -2.4660    1.5914 H   0  0
    2.5361   -0.9467    1.6522 H   0  0
    3.1307   -2.3856    2.5146 H   0  0
    8.7340   -1.3294    1.8786 H   0  0
    7.9087   -2.9052    1.8259 H   0  0
    7.0081   -1.4442    2.2971 H   0  0
   10.2250   -1.0011    0.4453 H   0  0
   10.2844   -0.6396   -1.2969 H   0  0
    0.5323   -2.3947   -0.2377 H   0  0
    0.7577   -2.6669   -1.9825 H   0  0
    0.8338   -5.7844    1.4470 H   0  0
    1.4639   -4.1974    1.9485 H   0  0
    2.4627   -5.6563    2.1522 H   0  0
    1.7054   -6.9759   -0.3574 H   0  0
    3.3756   -6.8393    0.2417 H   0  0
    2.9842   -6.3468   -1.4232 H   0  0
    8.4918    2.5417    0.2654 H   0  0
    3.7128    1.4935    0.6807 H   0  0
   10.8664    1.9264    1.0566 H   0  0
   11.2940    1.4063   -0.5914 H   0  0
    9.2194    3.3088   -1.9732 H   0  0
    7.8624    2.1619   -2.0730 H   0  0
    9.5142    1.6217   -2.4565 H   0  0
   11.1837    3.8188   -1.4046 H   0  0
   13.1809    4.9376   -0.1392 H   0  0
   15.7910    3.4564   -1.3372 H   0  0
   16.1131    3.4698    0.4130 H   0  0
   15.2445    4.8271   -0.3425 H   0  0
   14.4122    1.2939   -1.3501 H   0  0
   12.9353    1.1948   -0.3621 H   0  0
   14.5304    0.9809    0.3978 H   0  0
   10.4396    8.0535    0.2617 H   0  0
   10.3594    7.0899    1.7557 H   0  0
    9.0276    7.0173    0.5773 H   0  0
 12  1  1  0
  1 71  1  0
  2 25  2  0
  3 32  1  0
  3 33  1  0
 31  4  1  0
  4 36  1  0
  5 36  2  0
  6  7  1  0
  6  9  1  0
  6 11  1  0
  6 19  1  0
  7  8  1  0
  7 12  1  0
  7 38  1  0
  8 10  1  0
  8 16  1  0
  8 20  1  0
  9 14  1  0
  9 17  1  0
  9 22  1  0
 10 13  1  0
 10 15  1  0
 10 39  1  0
 11 13  1  0
 11 40  1  0
 11 41  1  0
 12 18  1  0
 12 42  1  0
 13 43  1  0
 13 44  1  0
 14 18  1  0
 14 21  2  0
 15 25  1  0
 15 26  1  0
 15 27  1  0
 16 24  1  0
 16 45  1  0
 16 46  1  0
 17 23  1  0
 17 47  1  0
 17 48  1  0
 18 49  1  0
 18 50  1  0
 19 51  1  0
 19 52  1  0
 19 53  1  0
 20 54  1  0
 20 55  1  0
 20 56  1  0
 21 23  1  0
 21 28  1  0
 22 57  1  0
 22 58  1  0
 22 59  1  0
 23 60  1  0
 23 61  1  0
 24 25  1  0
 24 62  1  0
 24 63  1  0
 26 64  1  0
 26 65  1  0
 26 66  1  0
 27 67  1  0
 27 68  1  0
 27 69  1  0
 28 29  1  0
 28 30  1  0
 28 70  1  0
 29 31  1  0
 29 72  1  0
 29 73  1  0
 30 74  1  0
 30 75  1  0
 30 76  1  0
 31 32  1  0
 31 77  1  0
 32 33  1  0
 32 78  1  0
 33 34  1  0
 33 35  1  0
 34 79  1  0
 34 80  1  0
 34 81  1  0
 35 82  1  0
 35 83  1  0
 35 84  1  0
 36 37  1  0
 37 85  1  0
 37 86  1  0
 37 87  1  0
M  END
> <Name>
Phytochem_alisol B 23-acetate and its compounds

> <PUBCHEM_COMPOUND_CID>
14036811

> <PUBCHEM_COMPOUND_CANONICALIZED>
1

> <PUBCHEM_CACTVS_COMPLEXITY>
1020

> <PUBCHEM_CACTVS_HBOND_ACCEPTOR>
5

> <PUBCHEM_CACTVS_HBOND_DONOR>
1

> <PUBCHEM_CACTVS_ROTATABLE_BOND>
6

> <PUBCHEM_CACTVS_SUBSKEYS>
AAADcfB8OAAAAAAAAAAAAAAAEgAAAQAAAAAwYMAAAAAAAEDAAAAAGgAACAAAD1SggAICCAAABgCIAoDQCAAAAAAgAAAACAEAAAgBEBIAAAACQAAFwAAKAAOIyPCPgAAAAAAAAADAAAYAADAAAAAAAAAAAA==

> <PUBCHEM_IUPAC_OPENEYE_NAME>
[(1S,3R)-1-[(2R)-3,3-dimethyloxiran-2-yl]-3-[(5R,8S,9S,10S,11S,14R)-11-hydroxy-4,4,8,10,14-pentamethyl-3-oxo-1,2,5,6,7,9,11,12,15,16-decahydrocyclopenta[a]phenanthren-17-yl]butyl] acetate

> <PUBCHEM_IUPAC_CAS_NAME>
acetic acid [(1S,3R)-1-[(2R)-3,3-dimethyl-2-oxiranyl]-3-[(5R,8S,9S,10S,11S,14R)-11-hydroxy-4,4,8,10,14-pentamethyl-3-oxo-1,2,5,6,7,9,11,12,15,16-decahydrocyclopenta[a]phenanthren-17-yl]butyl] ester

> <PUBCHEM_IUPAC_NAME_MARKUP>
[(1<I>S</I>,3<I>R</I>)-1-[(2<I>R</I>)-3,3-dimethyloxiran-2-yl]-3-[(5<I>R</I>,8<I>S</I>,9<I>S</I>,10<I>S</I>,11<I>S</I>,14<I>R</I>)-11-hydroxy-4,4,8,10,14-pentamethyl-3-oxo-1,2,5,6,7,9,11,12,15,16-decahydrocyclopenta[a]phenanthren-17-yl]butyl] acetate

> <PUBCHEM_IUPAC_NAME>
[(1S,3R)-1-[(2R)-3,3-dimethyloxiran-2-yl]-3-[(5R,8S,9S,10S,11S,14R)-11-hydroxy-4,4,8,10,14-pentamethyl-3-oxo-1,2,5,6,7,9,11,12,15,16-decahydrocyclopenta[a]phenanthren-17-yl]butyl] acetate

> <PUBCHEM_IUPAC_SYSTEMATIC_NAME>
[(1S,3R)-1-[(2R)-3,3-dimethyloxiran-2-yl]-3-[(5R,8S,9S,10S,11S,14R)-4,4,8,10,14-pentamethyl-11-oxidanyl-3-oxidanylidene-1,2,5,6,7,9,11,12,15,16-decahydrocyclopenta[a]phenanthren-17-yl]butyl] ethanoate

> <PUBCHEM_IUPAC_TRADITIONAL_NAME>
acetic acid [(1S,3R)-1-[(2R)-3,3-dimethyloxiran-2-yl]-3-[(5R,8S,9S,10S,11S,14R)-11-hydroxy-3-keto-4,4,8,10,14-pentamethyl-1,2,5,6,7,9,11,12,15,16-decahydrocyclopenta[a]phenanthren-17-yl]butyl] ester

> <PUBCHEM_IUPAC_INCHI>
InChI=1S/C32H50O5/c1-18(16-23(36-19(2)33)27-29(5,6)37-27)20-10-14-31(8)21(20)17-22(34)26-30(7)13-12-25(35)28(3,4)24(30)11-15-32(26,31)9/h18,22-24,26-27,34H,10-17H2,1-9H3/t18-,22+,23+,24+,26+,27-,30+,31+,32+/m1/s1

> <PUBCHEM_IUPAC_INCHIKEY>
NLOAQXKIIGTTRE-JSWHPQHOSA-N

> <PUBCHEM_XLOGP3_AA>
5.40000009536743

> <PUBCHEM_EXACT_MASS>
514.365844726562

> <PUBCHEM_MOLECULAR_FORMULA>
C32H50O5

> <PUBCHEM_MOLECULAR_WEIGHT>
514.700012207031

> <PUBCHEM_OPENEYE_CAN_SMILES>
CC(CC(C1C(O1)(C)C)OC(=O)C)C2=C3CC(C4C5(CCC(=O)C(C5CCC4(C3(CC2)C)C)(C)C)C)O

> <PUBCHEM_OPENEYE_ISO_SMILES>
C[C@H](C[C@@H]([C@@H]1C(O1)(C)C)OC(=O)C)C2=C3C[C@@H]([C@H]4[C@]5(CCC(=O)C([C@@H]5CC[C@@]4([C@]3(CC2)C)C)(C)C)C)O

> <PUBCHEM_CACTVS_TPSA>
76.0999984741211

> <PUBCHEM_MONOISOTOPIC_WEIGHT>
514.365844726562

> <PUBCHEM_TOTAL_CHARGE>
0

> <PUBCHEM_HEAVY_ATOM_COUNT>
37

> <PUBCHEM_ATOM_DEF_STEREO_COUNT>
9

> <PUBCHEM_ATOM_UDEF_STEREO_COUNT>
0

> <PUBCHEM_BOND_DEF_STEREO_COUNT>
0

> <PUBCHEM_BOND_UDEF_STEREO_COUNT>
0

> <PUBCHEM_ISOTOPIC_ATOM_COUNT>
0

> <PUBCHEM_COMPONENT_COUNT>
1

> <PUBCHEM_CACTVS_TAUTO_COUNT>
-1

> <PUBCHEM_COORDINATE_TYPE>
1
5
255

> <PUBCHEM_BONDANNOTATIONS>
12  1  5
10  39  6
28  30  6
32  78  6
31  4  6
6  19  6
7  38  5
8  20  5
9  22  5

> <Clean Energy>
193.129592895508

$$$$
Phytochem_alisol C 23-acetate_records
  SciTegic04052521443D

 86 90  0  0  0  0            999 V2000
    3.8091    0.5343    0.9316 O   0  0
    0.2871   -5.0529   -1.0368 O   0  0
   10.7717   -0.7908   -0.7653 O   0  0
   13.5291    3.4606    1.2918 O   0  0
   10.5751    4.6256    0.3942 O   0  0
   11.6368    6.2332   -0.9478 O   0  0
    6.0960   -2.3783   -0.1518 C   0  0  1  0  0  0
    4.9237   -1.7356    0.6108 C   0  0  2  0  0  0
    3.4496   -2.4888    0.3434 C   0  0  2  0  0  0
    7.4737   -1.6404    0.2190 C   0  0  2  0  0  0
    3.6823   -4.0844    0.0757 C   0  0  1  0  0  0
    6.1821   -3.8980    0.4396 C   0  0
    4.7781   -4.6212    0.9156 C   0  0
    4.8533   -0.1494    0.2390 C   0  0  2  0  0  0
    2.3538   -4.9705    0.1104 C   0  0
    7.4881   -0.1364    0.1097 C   0  0
    2.6500   -2.1463   -0.9594 C   0  0
    6.2304    0.6421    0.5341 C   0  0
    5.9191   -2.2860   -1.7179 C   0  0
    8.7421   -2.1101   -0.5532 C   0  0
    2.6317   -2.0301    1.5890 C   0  0
    7.7891   -1.8256    1.7305 C   0  0
    1.2509   -2.8657   -1.0394 C   0  0
    8.7206    0.3296   -0.2009 C   0  0
    1.2829   -4.3700   -0.7645 C   0  0
    9.5800   -0.8424   -0.4534 C   0  0
    1.7274   -5.1541    1.5241 C   0  0
    2.6441   -6.4124   -0.3519 C   0  0
    9.2202    1.8631   -0.3267 C   0  0  1  0  0  0
   10.8020    2.1237    0.0339 C   0  0
    9.0344    2.2193   -1.8127 C   0  0
   11.3778    3.6326   -0.3125 C   0  0  2  0  0  0
   12.9462    3.9265    0.0939 C   0  0  2  0  0  0
   14.1387    3.0606   -0.0631 C   0  0
   15.4802    3.7876   -0.3256 C   0  0
   14.0781    1.5404   -0.2894 C   0  0
   10.8534    5.9815   -0.0200 C   0  0
   10.1623    7.1256    0.6618 C   0  0
    5.1673   -1.9033    1.6612 H   0  0
    4.0772   -4.1589   -0.9405 H   0  0
    6.6226   -4.5238   -0.3365 H   0  0
    6.8437   -3.8723    1.3054 H   0  0
    4.5839   -4.3981    1.9647 H   0  0
    4.8533   -5.7003    0.7810 H   0  0
    4.6494   -0.0883   -0.8351 H   0  0
    2.4872   -1.0690   -0.9921 H   0  0
    3.2450   -2.4506   -1.8205 H   0  0
    6.2091    1.5863   -0.0102 H   0  0
    6.2920    0.8403    1.6041 H   0  0
    6.7726   -2.7538   -2.2087 H   0  0
    5.8580   -1.2394   -2.0161 H   0  0
    5.0045   -2.8011   -2.0118 H   0  0
    9.2252   -2.9564   -0.0649 H   0  0
    8.5160   -2.3677   -1.5879 H   0  0
    1.6296   -2.4565    1.5435 H   0  0
    2.5630   -0.9423    1.5988 H   0  0
    3.1298   -2.3704    2.4969 H   0  0
    8.7250   -1.3216    1.9713 H   0  0
    7.8810   -2.8882    1.9554 H   0  0
    6.9826   -1.3971    2.3256 H   0  0
    0.5896   -2.4020   -0.3074 H   0  0
    0.8488   -2.7133   -2.0410 H   0  0
    0.8306   -5.7690    1.4476 H   0  0
    1.4649   -4.1793    1.9352 H   0  0
    2.4474   -5.6428    2.1805 H   0  0
    1.7246   -6.9968   -0.3198 H   0  0
    3.3843   -6.8641    0.3085 H   0  0
    3.0289   -6.3970   -1.3716 H   0  0
    8.5667    2.5286    0.2571 H   0  0
    3.7730    1.4711    0.6310 H   0  0
   10.9343    1.9523    1.1021 H   0  0
   11.3962    1.4021   -0.5268 H   0  0
    9.3519    3.2480   -1.9828 H   0  0
    7.9838    2.1143   -2.0835 H   0  0
    9.6360    1.5480   -2.4257 H   0  0
   11.2716    3.8039   -1.3910 H   0  0
   13.2500    4.9611   -0.1354 H   0  0
   15.8786    3.4784   -1.2918 H   0  0
   16.1923    3.5318    0.4591 H   0  0
   15.3155    4.8651   -0.3290 H   0  0
   14.5184    1.2987   -1.2568 H   0  0
   13.0392    1.2109   -0.2711 H   0  0
   14.6338    1.0327    0.4990 H   0  0
   10.4934    8.0657    0.2207 H   0  0
   10.4068    7.1174    1.7241 H   0  0
    9.0841    7.0260    0.5368 H   0  0
 14  1  1  0
  1 70  1  0
  2 25  2  0
  3 26  2  0
  4 33  1  0
  4 34  1  0
 32  5  1  0
  5 37  1  0
  6 37  2  0
  7  8  1  0
  7 10  1  0
  7 12  1  0
  7 19  1  0
  8  9  1  0
  8 14  1  0
  8 39  1  0
  9 11  1  0
  9 17  1  0
  9 21  1  0
 10 16  1  0
 10 20  1  0
 10 22  1  0
 11 13  1  0
 11 15  1  0
 11 40  1  0
 12 13  1  0
 12 41  1  0
 12 42  1  0
 13 43  1  0
 13 44  1  0
 14 18  1  0
 14 45  1  0
 15 25  1  0
 15 27  1  0
 15 28  1  0
 16 18  1  0
 16 24  2  0
 17 23  1  0
 17 46  1  0
 17 47  1  0
 18 48  1  0
 18 49  1  0
 19 50  1  0
 19 51  1  0
 19 52  1  0
 20 26  1  0
 20 53  1  0
 20 54  1  0
 21 55  1  0
 21 56  1  0
 21 57  1  0
 22 58  1  0
 22 59  1  0
 22 60  1  0
 23 25  1  0
 23 61  1  0
 23 62  1  0
 24 26  1  0
 24 29  1  0
 27 63  1  0
 27 64  1  0
 27 65  1  0
 28 66  1  0
 28 67  1  0
 28 68  1  0
 29 30  1  0
 29 31  1  0
 29 69  1  0
 30 32  1  0
 30 71  1  0
 30 72  1  0
 31 73  1  0
 31 74  1  0
 31 75  1  0
 32 33  1  0
 32 76  1  0
 33 34  1  0
 33 77  1  0
 34 35  1  0
 34 36  1  0
 35 78  1  0
 35 79  1  0
 35 80  1  0
 36 81  1  0
 36 82  1  0
 36 83  1  0
 37 38  1  0
 38 84  1  0
 38 85  1  0
 38 86  1  0
M  END
> <Name>
Phytochem_alisol C 23-acetate_records

> <PUBCHEM_COMPOUND_CID>
14036813

> <PUBCHEM_COMPOUND_CANONICALIZED>
1

> <PUBCHEM_CACTVS_COMPLEXITY>
1100

> <PUBCHEM_CACTVS_HBOND_ACCEPTOR>
6

> <PUBCHEM_CACTVS_HBOND_DONOR>
1

> <PUBCHEM_CACTVS_ROTATABLE_BOND>
6

> <PUBCHEM_CACTVS_SUBSKEYS>
AAADcfB8OAAAAAAAAAAAAAAAEgAAAQAAAAAwYMAAAAAAAEDAAAAAGgAACAAAD1SggAICCAAABgCIAoDQCAAAAAAgAAAACAEAAEgBEBIAAAACQAAFwAAKAQOIzPDPgAAAAAAAAADAAAYAADAAAAAAAAAAAA==

> <PUBCHEM_IUPAC_OPENEYE_NAME>
[(1S,3R)-1-[(2R)-3,3-dimethyloxiran-2-yl]-3-[(5R,8S,9S,10S,11S,14R)-11-hydroxy-4,4,8,10,14-pentamethyl-3,16-dioxo-2,5,6,7,9,11,12,15-octahydro-1H-cyclopenta[a]phenanthren-17-yl]butyl] acetate

> <PUBCHEM_IUPAC_CAS_NAME>
acetic acid [(1S,3R)-1-[(2R)-3,3-dimethyl-2-oxiranyl]-3-[(5R,8S,9S,10S,11S,14R)-11-hydroxy-4,4,8,10,14-pentamethyl-3,16-dioxo-2,5,6,7,9,11,12,15-octahydro-1H-cyclopenta[a]phenanthren-17-yl]butyl] ester

> <PUBCHEM_IUPAC_NAME_MARKUP>
[(1<I>S</I>,3<I>R</I>)-1-[(2<I>R</I>)-3,3-dimethyloxiran-2-yl]-3-[(5<I>R</I>,8<I>S</I>,9<I>S</I>,10<I>S</I>,11<I>S</I>,14<I>R</I>)-11-hydroxy-4,4,8,10,14-pentamethyl-3,16-dioxo-2,5,6,7,9,11,12,15-octahydro-1<I>H</I>-cyclopenta[a]phenanthren-17-yl]butyl] acetate

> <PUBCHEM_IUPAC_NAME>
[(1S,3R)-1-[(2R)-3,3-dimethyloxiran-2-yl]-3-[(5R,8S,9S,10S,11S,14R)-11-hydroxy-4,4,8,10,14-pentamethyl-3,16-dioxo-2,5,6,7,9,11,12,15-octahydro-1H-cyclopenta[a]phenanthren-17-yl]butyl] acetate

> <PUBCHEM_IUPAC_SYSTEMATIC_NAME>
[(1S,3R)-1-[(2R)-3,3-dimethyloxiran-2-yl]-3-[(5R,8S,9S,10S,11S,14R)-4,4,8,10,14-pentamethyl-11-oxidanyl-3,16-bis(oxidanylidene)-2,5,6,7,9,11,12,15-octahydro-1H-cyclopenta[a]phenanthren-17-yl]butyl] ethanoate

> <PUBCHEM_IUPAC_TRADITIONAL_NAME>
acetic acid [(1S,3R)-1-[(2R)-3,3-dimethyloxiran-2-yl]-3-[(5R,8S,9S,10S,11S,14R)-11-hydroxy-3,16-diketo-4,4,8,10,14-pentamethyl-2,5,6,7,9,11,12,15-octahydro-1H-cyclopenta[a]phenanthren-17-yl]butyl] ester

> <PUBCHEM_IUPAC_INCHI>
InChI=1S/C32H48O6/c1-17(14-22(37-18(2)33)27-29(5,6)38-27)25-19-15-20(34)26-30(7)12-11-24(36)28(3,4)23(30)10-13-31(26,8)32(19,9)16-21(25)35/h17,20,22-23,26-27,34H,10-16H2,1-9H3/t17-,20+,22+,23+,26+,27-,30+,31+,32+/m1/s1

> <PUBCHEM_IUPAC_INCHIKEY>
KOOCQNIPRJEMDH-QSKXMHMESA-N

> <PUBCHEM_XLOGP3_AA>
4.5

> <PUBCHEM_EXACT_MASS>
528.345092773438

> <PUBCHEM_MOLECULAR_FORMULA>
C32H48O6

> <PUBCHEM_MOLECULAR_WEIGHT>
528.700012207031

> <PUBCHEM_OPENEYE_CAN_SMILES>
CC(CC(C1C(O1)(C)C)OC(=O)C)C2=C3CC(C4C5(CCC(=O)C(C5CCC4(C3(CC2=O)C)C)(C)C)C)O

> <PUBCHEM_OPENEYE_ISO_SMILES>
C[C@H](C[C@@H]([C@@H]1C(O1)(C)C)OC(=O)C)C2=C3C[C@@H]([C@H]4[C@]5(CCC(=O)C([C@@H]5CC[C@@]4([C@]3(CC2=O)C)C)(C)C)C)O

> <PUBCHEM_CACTVS_TPSA>
93.1999969482422

> <PUBCHEM_MONOISOTOPIC_WEIGHT>
528.345092773438

> <PUBCHEM_TOTAL_CHARGE>
0

> <PUBCHEM_HEAVY_ATOM_COUNT>
38

> <PUBCHEM_ATOM_DEF_STEREO_COUNT>
9

> <PUBCHEM_ATOM_UDEF_STEREO_COUNT>
0

> <PUBCHEM_BOND_DEF_STEREO_COUNT>
0

> <PUBCHEM_BOND_UDEF_STEREO_COUNT>
0

> <PUBCHEM_ISOTOPIC_ATOM_COUNT>
0

> <PUBCHEM_COMPONENT_COUNT>
1

> <PUBCHEM_CACTVS_TAUTO_COUNT>
10

> <PUBCHEM_COORDINATE_TYPE>
1
5
255

> <PUBCHEM_BONDANNOTATIONS>
14  1  5
10  22  5
11  40  6
29  31  6
33  77  6
32  5  6
7  19  6
8  39  5
9  21  5

> <Clean Energy>
198.770416259766

$$$$
Phytochem_Cinobufagin and its compounds
  SciTegic04052521443D

 66 71  0  0  0  0            999 V2000
    6.4107   -1.7970    0.6788 O   0  0
    8.6438   -3.0212    1.0315 O   0  0
    0.4224    3.7113    0.7267 O   0  0
   12.5001   -1.7213   -0.0459 O   0  0
    7.9632   -4.9662   -0.0108 O   0  0
   14.3054   -0.4187    0.2717 O   0  0
    6.5002   -0.6989   -0.2279 C   0  0  1  0  0  0
    7.8143   -0.0627    0.2708 C   0  0  1  0  0  0
    6.8473   -2.2720   -0.4909 C   0  0  1  0  0  0
    5.2371   -0.0134    0.3565 C   0  0  1  0  0  0
    5.2875    1.5175   -0.1096 C   0  0  1  0  0  0
    8.8250   -0.9747   -0.5001 C   0  0  2  0  0  0
    8.3798   -2.4650   -0.2674 C   0  0  1  0  0  0
    4.0343    2.2785    0.4727 C   0  0  2  0  0  0
    7.8425    1.4341   -0.1457 C   0  0
    6.6078    2.1790    0.4326 C   0  0
    3.9377   -0.7265   -0.1521 C   0  0
    2.6743    1.5558    0.0464 C   0  0  2  0  0  0
    7.9550   -0.2087    1.8206 C   0  0
    2.9802    0.2874   -0.8069 C   0  0
    4.0096    3.8161    0.0468 C   0  0
   10.3499   -0.7626   -0.2749 C   0  0
    1.9182    2.4911   -0.8934 C   0  0
    4.1146    2.2233    2.0262 C   0  0
    2.7249    4.3452    0.6518 C   0  0
    1.5208    3.8351   -0.1834 C   0  0  2  0  0  0
   10.9548    0.5726   -0.1171 C   0  0
   11.1499   -1.8357   -0.2346 C   0  0
    8.3442   -4.4049    1.0257 C   0  0
   12.2644    0.6934    0.0662 C   0  0
    8.5656   -5.2238    2.2604 C   0  0
   13.0844   -0.5055    0.1055 C   0  0
    6.1449   -3.1122   -0.5786 H   0  0
    5.2498   -0.0767    1.4471 H   0  0
    5.2853    1.5614   -1.2109 H   0  0
    8.5951   -0.7558   -1.5487 H   0  0
    8.8770   -3.0949   -1.0178 H   0  0
    8.7525    1.8964    0.2367 H   0  0
    7.8277    1.5048   -1.2333 H   0  0
    6.6404    3.2250    0.1279 H   0  0
    6.6239    2.1163    1.5207 H   0  0
    4.2101   -1.4859   -0.8850 H   0  0
    3.4354   -1.1991    0.6920 H   0  0
    2.0537    1.3618    0.9341 H   0  0
    8.8897    0.2481    2.1457 H   0  0
    7.9554   -1.2654    2.0879 H   0  0
    7.1182    0.2893    2.3104 H   0  0
    3.4249    0.6127   -1.7474 H   0  0
    2.0366   -0.2203   -1.0070 H   0  0
    4.8737    4.3436    0.4510 H   0  0
    3.9967    3.9170   -1.0384 H   0  0
    2.5527    2.7189   -1.7500 H   0  0
    1.0118    1.9911   -1.2348 H   0  0
    3.2576    2.7436    2.4536 H   0  0
    5.0343    2.7037    2.3603 H   0  0
    4.1084    1.1837    2.3542 H   0  0
    2.6326    3.9911    1.6785 H   0  0
    2.7394    5.4350    0.6426 H   0  0
    1.2539    4.5397   -0.9844 H   0  0
   10.3259    1.4623   -0.1509 H   0  0
   10.7135   -2.8272   -0.3553 H   0  0
    0.2337    4.6003    1.1349 H   0  0
   12.7177    1.6775    0.1854 H   0  0
    8.2808   -6.2579    2.0670 H   0  0
    7.9589   -4.8265    3.0741 H   0  0
    9.6185   -5.1836    2.5396 H   0  0
  7  1  1  0
  1  9  1  0
 13  2  1  0
  2 29  1  0
 26  3  1  0
  3 62  1  0
  4 28  1  0
  4 32  1  0
  5 29  2  0
  6 32  2  0
  7  8  1  0
  7  9  1  0
  7 10  1  0
  8 12  1  0
  8 15  1  0
  8 19  1  0
  9 13  1  0
  9 33  1  0
 10 11  1  0
 10 17  1  0
 10 34  1  0
 11 14  1  0
 11 16  1  0
 11 35  1  0
 12 13  1  0
 12 22  1  0
 12 36  1  0
 13 37  1  0
 14 18  1  0
 14 21  1  0
 14 24  1  0
 15 16  1  0
 15 38  1  0
 15 39  1  0
 16 40  1  0
 16 41  1  0
 17 20  1  0
 17 42  1  0
 17 43  1  0
 18 20  1  0
 18 23  1  0
 18 44  1  0
 19 45  1  0
 19 46  1  0
 19 47  1  0
 20 48  1  0
 20 49  1  0
 21 25  1  0
 21 50  1  0
 21 51  1  0
 22 27  1  0
 22 28  2  0
 23 26  1  0
 23 52  1  0
 23 53  1  0
 24 54  1  0
 24 55  1  0
 24 56  1  0
 25 26  1  0
 25 57  1  0
 25 58  1  0
 26 59  1  0
 27 30  2  0
 27 60  1  0
 28 61  1  0
 29 31  1  0
 30 32  1  0
 30 63  1  0
 31 64  1  0
 31 65  1  0
 31 66  1  0
M  END
> <Name>
Phytochem_Cinobufagin and its compounds

> <PUBCHEM_COMPOUND_CID>
11969542

> <PUBCHEM_COMPOUND_CANONICALIZED>
1

> <PUBCHEM_CACTVS_COMPLEXITY>
923

> <PUBCHEM_CACTVS_HBOND_ACCEPTOR>
6

> <PUBCHEM_CACTVS_HBOND_DONOR>
1

> <PUBCHEM_CACTVS_ROTATABLE_BOND>
3

> <PUBCHEM_CACTVS_SUBSKEYS>
AAADcfB4OAAAAAAAAAAAAAAAEgAAAYAAAAA0YMECAAAAAGDQAAAAGgAACAAAD1SggAICCAAABgCIAiDSCAAACAAgIAAICAAAAEgJFAIAIQACUAAFwAAKoYPA4PgPgAAAAAAAAADAAAYAADAAAYQADCAAAA==

> <PUBCHEM_IUPAC_OPENEYE_NAME>
[(1R,2S,4R,5R,6R,7R,10S,11S,14S,16R)-14-hydroxy-7,11-dimethyl-6-(6-oxopyran-3-yl)-3-oxapentacyclo[8.8.0.02,4.02,7.011,16]octadecan-5-yl] acetate

> <PUBCHEM_IUPAC_CAS_NAME>
acetic acid [(1R,2S,4R,5R,6R,7R,10S,11S,14S,16R)-14-hydroxy-7,11-dimethyl-6-(6-oxo-3-pyranyl)-3-oxapentacyclo[8.8.0.02,4.02,7.011,16]octadecan-5-yl] ester

> <PUBCHEM_IUPAC_NAME_MARKUP>
[(1<I>R</I>,2<I>S</I>,4<I>R</I>,5<I>R</I>,6<I>R</I>,7<I>R</I>,10<I>S</I>,11<I>S</I>,14<I>S</I>,16<I>R</I>)-14-hydroxy-7,11-dimethyl-6-(6-oxopyran-3-yl)-3-oxapentacyclo[8.8.0.0<SUP>2,4</SUP>.0<SUP>2,7</SUP>.0<SUP>11,16</SUP>]octadecan-5-yl] acetate

> <PUBCHEM_IUPAC_NAME>
[(1R,2S,4R,5R,6R,7R,10S,11S,14S,16R)-14-hydroxy-7,11-dimethyl-6-(6-oxopyran-3-yl)-3-oxapentacyclo[8.8.0.02,4.02,7.011,16]octadecan-5-yl] acetate

> <PUBCHEM_IUPAC_SYSTEMATIC_NAME>
[(1R,2S,4R,5R,6R,7R,10S,11S,14S,16R)-7,11-dimethyl-14-oxidanyl-6-(6-oxidanylidenepyran-3-yl)-3-oxapentacyclo[8.8.0.02,4.02,7.011,16]octadecan-5-yl] ethanoate

> <PUBCHEM_IUPAC_TRADITIONAL_NAME>
acetic acid [(1R,2S,4R,5R,6R,7R,10S,11S,14S,16R)-14-hydroxy-6-(6-ketopyran-3-yl)-7,11-dimethyl-3-oxapentacyclo[8.8.0.02,4.02,7.011,16]octadecan-5-yl] ester

> <PUBCHEM_IUPAC_INCHI>
InChI=1S/C26H34O6/c1-14(27)31-22-21(15-4-7-20(29)30-13-15)25(3)11-9-18-19(26(25)23(22)32-26)6-5-16-12-17(28)8-10-24(16,18)2/h4,7,13,16-19,21-23,28H,5-6,8-12H2,1-3H3/t16-,17+,18+,19-,21+,22-,23-,24+,25-,26-/m1/s1

> <PUBCHEM_IUPAC_INCHIKEY>
SCULJPGYOQQXTK-OLRINKBESA-N

> <PUBCHEM_XLOGP3_AA>
3.29999995231628

> <PUBCHEM_EXACT_MASS>
442.235534667969

> <PUBCHEM_MOLECULAR_FORMULA>
C26H34O6

> <PUBCHEM_MOLECULAR_WEIGHT>
442.5

> <PUBCHEM_OPENEYE_CAN_SMILES>
CC(=O)OC1C(C2(CCC3C(C24C1O4)CCC5C3(CCC(C5)O)C)C)C6=COC(=O)C=C6

> <PUBCHEM_OPENEYE_ISO_SMILES>
CC(=O)O[C@@H]1[C@@H]([C@]2(CC[C@H]3[C@H]([C@@]24[C@@H]1O4)CC[C@H]5[C@@]3(CC[C@@H](C5)O)C)C)C6=COC(=O)C=C6

> <PUBCHEM_CACTVS_TPSA>
85.4000015258789

> <PUBCHEM_MONOISOTOPIC_WEIGHT>
442.235534667969

> <PUBCHEM_TOTAL_CHARGE>
0

> <PUBCHEM_HEAVY_ATOM_COUNT>
32

> <PUBCHEM_ATOM_DEF_STEREO_COUNT>
10

> <PUBCHEM_ATOM_UDEF_STEREO_COUNT>
0

> <PUBCHEM_BOND_DEF_STEREO_COUNT>
0

> <PUBCHEM_BOND_UDEF_STEREO_COUNT>
0

> <PUBCHEM_ISOTOPIC_ATOM_COUNT>
0

> <PUBCHEM_COMPONENT_COUNT>
1

> <PUBCHEM_CACTVS_TAUTO_COUNT>
-1

> <PUBCHEM_COORDINATE_TYPE>
1
5
255

> <PUBCHEM_BONDANNOTATIONS>
7  1  5
10  34  5
11  35  6
12  22  5
14  24  5
18  44  5
13  2  5
22  27  8
22  28  8
27  30  8
26  3  5
30  32  8
4  28  8
4  32  8
8  19  5
9  33  6

> <Clean Energy>
218.534469604492

$$$$
Phytochem_Cinobufotalin and its compounds
  SciTegic04052521443D

 67 72  0  0  0  0            999 V2000
    6.4050   -1.8514    0.5850 O   0  0
    8.6496   -3.0110    0.9092 O   0  0
    1.5971    1.4719    0.9740 O   0  0
    0.3979    3.7043    0.1118 O   0  0
   12.4758   -1.6830   -0.0580 O   0  0
    7.9675   -4.9595   -0.1172 O   0  0
   14.2700   -0.3864    0.3289 O   0  0
    6.4497   -0.7076   -0.2598 C   0  0  2  0  0  0
    7.7948   -0.0702    0.2238 C   0  0  1  0  0  0
    5.2344   -0.0665    0.4921 C   0  0  1  0  0  0
    6.8422   -2.2669   -0.6083 C   0  0  1  0  0  0
    5.2549    1.5484    0.1073 C   0  0  1  0  0  0
    8.8081   -0.9403   -0.5955 C   0  0  2  0  0  0
    8.3792   -2.4412   -0.3894 C   0  0  1  0  0  0
    4.0118    2.2058    0.7571 C   0  0  2  0  0  0
    7.7986    1.4494   -0.0889 C   0  0
    6.6029    2.1462    0.6273 C   0  0
    3.8359   -0.7525    0.1907 C   0  0
    2.6978    1.5389    0.0450 C   0  0  1  0  0  0
    8.0045   -0.2890    1.7581 C   0  0
    3.0568    0.1531   -0.6853 C   0  0
    3.9966    3.7896    0.5467 C   0  0
   10.3318   -0.7209   -0.3488 C   0  0
    2.2840    2.4906   -1.0568 C   0  0
    4.0503    1.8917    2.2859 C   0  0
    2.6192    4.2193    0.8802 C   0  0
    1.7427    3.8376   -0.3710 C   0  0  2  0  0  0
   10.9346    0.6138   -0.1782 C   0  0
   11.1319   -1.7959   -0.2817 C   0  0
    8.3516   -4.3914    0.9135 C   0  0
   12.2380    0.7319    0.0478 C   0  0
    8.5685   -5.1980    2.1579 C   0  0
   13.0563   -0.4699    0.1178 C   0  0
    5.3814   -0.2269    1.5578 H   0  0
    6.1632   -3.1255   -0.7059 H   0  0
    5.1952    1.7123   -0.9840 H   0  0
    8.5751   -0.6920   -1.6379 H   0  0
    8.8848   -3.0570   -1.1468 H   0  0
    8.7333    1.8871    0.2616 H   0  0
    7.7092    1.5962   -1.1652 H   0  0
    6.6292    3.2156    0.4182 H   0  0
    6.6803    1.9835    1.7023 H   0  0
    3.9936   -1.7067   -0.3119 H   0  0
    3.2971   -0.9173    1.1237 H   0  0
    8.9469    0.1646    2.0649 H   0  0
    8.0291   -1.3574    1.9732 H   0  0
    7.1839    0.1729    2.3071 H   0  0
    3.6430    0.3682   -1.5786 H   0  0
    2.1297   -0.3448   -0.9695 H   0  0
    4.7163    4.2690    1.2103 H   0  0
    4.2334    4.0388   -0.4877 H   0  0
    3.1411    2.7171   -1.6911 H   0  0
    1.4953    2.0391   -1.6586 H   0  0
    3.1853    2.3427    2.7719 H   0  0
    4.9636    2.3004    2.7184 H   0  0
    4.0291    0.8123    2.4362 H   0  0
    2.2624    3.6974    1.7681 H   0  0
    2.5875    5.2950    1.0530 H   0  0
    1.7747    4.6208   -1.1417 H   0  0
    0.7939    1.1241    0.5201 H   0  0
   10.3097    1.5048   -0.2376 H   0  0
   10.6979   -2.7876   -0.4091 H   0  0
    0.1059    4.5597    0.5221 H   0  0
   12.6889    1.7155    0.1790 H   0  0
    8.2857   -6.2344    1.9737 H   0  0
    7.9578   -4.7932    2.9649 H   0  0
    9.6201   -5.1538    2.4414 H   0  0
  8  1  1  0
  1 11  1  0
 14  2  1  0
  2 30  1  0
 19  3  1  0
  3 60  1  0
 27  4  1  0
  4 63  1  0
  5 29  1  0
  5 33  1  0
  6 30  2  0
  7 33  2  0
  8  9  1  0
  8 10  1  0
  8 11  1  0
  9 13  1  0
  9 16  1  0
  9 20  1  0
 10 12  1  0
 10 18  1  0
 10 34  1  0
 11 14  1  0
 11 35  1  0
 12 15  1  0
 12 17  1  0
 12 36  1  0
 13 14  1  0
 13 23  1  0
 13 37  1  0
 14 38  1  0
 15 19  1  0
 15 22  1  0
 15 25  1  0
 16 17  1  0
 16 39  1  0
 16 40  1  0
 17 41  1  0
 17 42  1  0
 18 21  1  0
 18 43  1  0
 18 44  1  0
 19 21  1  0
 19 24  1  0
 20 45  1  0
 20 46  1  0
 20 47  1  0
 21 48  1  0
 21 49  1  0
 22 26  1  0
 22 50  1  0
 22 51  1  0
 23 28  1  0
 23 29  2  0
 24 27  1  0
 24 52  1  0
 24 53  1  0
 25 54  1  0
 25 55  1  0
 25 56  1  0
 26 27  1  0
 26 57  1  0
 26 58  1  0
 27 59  1  0
 28 31  2  0
 28 61  1  0
 29 62  1  0
 30 32  1  0
 31 33  1  0
 31 64  1  0
 32 65  1  0
 32 66  1  0
 32 67  1  0
M  END
> <Name>
Phytochem_Cinobufotalin and its compounds

> <PUBCHEM_COMPOUND_CID>
259776

> <PUBCHEM_COMPOUND_CANONICALIZED>
1

> <PUBCHEM_CACTVS_COMPLEXITY>
972

> <PUBCHEM_CACTVS_HBOND_ACCEPTOR>
7

> <PUBCHEM_CACTVS_HBOND_DONOR>
2

> <PUBCHEM_CACTVS_ROTATABLE_BOND>
3

> <PUBCHEM_CACTVS_SUBSKEYS>
AAADcfB4OAAAAAAAAAAAAAAAEgAAAYAAAAA0YMECAAAAAGDQAAAAGgAACAAAD1SggAICCAAABgCIAiDSCAAACAAgIAAICAAAAEgJFAIAIQACUAAFwAAKoYPA4PwPgAAAAAAAAADAAAYQADAAAYQADCAAAA==

> <PUBCHEM_IUPAC_OPENEYE_NAME>
[(1R,2S,4R,5R,6R,7R,10S,11R,14S,16S)-14,16-dihydroxy-7,11-dimethyl-6-(6-oxopyran-3-yl)-3-oxapentacyclo[8.8.0.02,4.02,7.011,16]octadecan-5-yl] acetate

> <PUBCHEM_IUPAC_CAS_NAME>
acetic acid [(1R,2S,4R,5R,6R,7R,10S,11R,14S,16S)-14,16-dihydroxy-7,11-dimethyl-6-(6-oxo-3-pyranyl)-3-oxapentacyclo[8.8.0.02,4.02,7.011,16]octadecan-5-yl] ester

> <PUBCHEM_IUPAC_NAME_MARKUP>
[(1<I>R</I>,2<I>S</I>,4<I>R</I>,5<I>R</I>,6<I>R</I>,7<I>R</I>,10<I>S</I>,11<I>R</I>,14<I>S</I>,16<I>S</I>)-14,16-dihydroxy-7,11-dimethyl-6-(6-oxopyran-3-yl)-3-oxapentacyclo[8.8.0.0<SUP>2,4</SUP>.0<SUP
>2,7</SUP>.0<SUP>11,16</SUP>]octadecan-5-yl] acetate

> <PUBCHEM_IUPAC_NAME>
[(1R,2S,4R,5R,6R,7R,10S,11R,14S,16S)-14,16-dihydroxy-7,11-dimethyl-6-(6-oxopyran-3-yl)-3-oxapentacyclo[8.8.0.02,4.02,7.011,16]octadecan-5-yl] acetate

> <PUBCHEM_IUPAC_SYSTEMATIC_NAME>
[(1R,2S,4R,5R,6R,7R,10S,11R,14S,16S)-7,11-dimethyl-14,16-bis(oxidanyl)-6-(6-oxidanylidenepyran-3-yl)-3-oxapentacyclo[8.8.0.02,4.02,7.011,16]octadecan-5-yl] ethanoate

> <PUBCHEM_IUPAC_TRADITIONAL_NAME>
acetic acid [(1R,2S,4R,5R,6R,7R,10S,11R,14S,16S)-14,16-dihydroxy-6-(6-ketopyran-3-yl)-7,11-dimethyl-3-oxapentacyclo[8.8.0.02,4.02,7.011,16]octadecan-5-yl] ester

> <PUBCHEM_IUPAC_INCHI>
InChI=1S/C26H34O7/c1-14(27)32-21-20(15-4-5-19(29)31-13-15)24(3)10-7-17-18(26(24)22(21)33-26)8-11-25(30)12-16(28)6-9-23(17,25)2/h4-5,13,16-18,20-22,28,30H,6-12H2,1-3H3/t16-,17-,18+,20-,21+,22+,23+,24+,
25-,26+/m0/s1

> <PUBCHEM_IUPAC_INCHIKEY>
KBKUJJFDSHBPPA-ZNCGZLKOSA-N

> <PUBCHEM_XLOGP3_AA>
2.1

> <PUBCHEM_EXACT_MASS>
458.23

> <PUBCHEM_MOLECULAR_FORMULA>
C26H34O7

> <PUBCHEM_MOLECULAR_WEIGHT>
458.5

> <PUBCHEM_OPENEYE_CAN_SMILES>
CC(=O)OC1C(C2(CCC3C(C24C1O4)CCC5(C3(CCC(C5)O)C)O)C)C6=COC(=O)C=C6

> <PUBCHEM_OPENEYE_ISO_SMILES>
CC(=O)O[C@@H]1[C@@H]([C@]2(CC[C@H]3[C@H]([C@@]24[C@@H]1O4)CC[C@]5([C@@]3(CC[C@@H](C5)O)C)O)C)C6=COC(=O)C=C6

> <PUBCHEM_CACTVS_TPSA>
106

> <PUBCHEM_MONOISOTOPIC_WEIGHT>
458.23

> <PUBCHEM_TOTAL_CHARGE>
0

> <PUBCHEM_HEAVY_ATOM_COUNT>
33

> <PUBCHEM_ATOM_DEF_STEREO_COUNT>
10

> <PUBCHEM_ATOM_UDEF_STEREO_COUNT>
0

> <PUBCHEM_BOND_DEF_STEREO_COUNT>
0

> <PUBCHEM_BOND_UDEF_STEREO_COUNT>
0

> <PUBCHEM_ISOTOPIC_ATOM_COUNT>
0

> <PUBCHEM_COMPONENT_COUNT>
1

> <PUBCHEM_CACTVS_TAUTO_COUNT>
-1

> <PUBCHEM_COORDINATE_TYPE>
1
5
255

> <PUBCHEM_BONDANNOTATIONS>
8  1  5
10  34  5
11  35  6
12  36  6
13  23  5
15  25  5
14  2  5
23  28  8
23  29  8
28  31  8
19  3  5
31  33  8
27  4  5
5  29  8
5  33  8
9  20  5

> <Clean Energy>
208.586

$$$$
Phytochem_Fucoxanthin and compounds
  SciTegic04052521443D

106108  0  0  0  0            999 V2000
   -1.8895   -9.2851   -0.4721 O   0  0
   -6.8250  -10.5232    0.6867 O   0  0
    1.3604   -7.4586    0.1613 O   0  0
   31.7564    7.8319   -0.6993 O   0  0
   27.6574    4.9732    0.9970 O   0  0
   32.4168   10.0275    0.3669 O   0  0
   -2.6346   -8.0406   -0.3474 C   0  0  2  0  0  0
   -2.7639   -9.7376    0.5778 C   0  0  1  0  0  0
   -3.9498   -7.3915    0.5259 C   0  0
   -4.2641  -10.5320    0.6053 C   0  0
   -5.4044   -8.2380    0.3117 C   0  0
   -5.5482   -9.8641    0.0281 C   0  0  2  0  0  0
   -1.2644   -6.6950    0.1831 C   0  0
   -1.7835  -11.0569    0.6656 C   0  0
   -4.8110   -6.1424    0.6976 C   0  0
   -3.5897   -6.1578   -0.4866 C   0  0
    0.7192   -6.4029    0.1514 C   0  0
    1.8755   -4.7201    0.1502 C   0  0
    1.0543   -3.4519    0.1376 C   0  0
    3.3944   -4.5199    0.1153 C   0  0
    4.7712   -2.9213    0.0552 C   0  0
   27.3580    8.6524   -0.1057 C   0  0
    6.3028   -2.7362    0.0383 C   0  0
   27.4129    5.8934   -0.1386 C   0  0  2  0  0  0
   29.1582    8.7670    0.1823 C   0  0
   30.1596    7.5106   -0.0608 C   0  0  1  0  0  0
   29.0524    6.3984   -0.8523 C   0  0
   26.2735    7.1598    0.0748 C   0  0
   27.2604   10.2178   -0.4358 C   0  0
   26.3422    9.4073    0.6932 C   0  0
   26.6442    4.9580   -1.0281 C   0  0
    7.6967   -1.1236    0.0002 C   0  0
   24.7392    7.0123    0.1268 C   0  0
    7.0050    0.2162   -0.0226 C   0  0
    9.2459   -1.0219    0.0059 C   0  0
   32.7867    9.0191   -0.2497 C   0  0
   23.2080    6.8694    0.1690 C   0  0
   34.3377    8.9695   -0.5610 C   0  0
   21.6428    5.4507    0.0183 C   0  0
   10.7819    0.5208   -0.0082 C   0  0
   22.1853    4.0860   -0.0334 C   0  0
   20.0903    5.4729    0.0382 C   0  0
   12.3375    0.6427   -0.0017 C   0  0
   18.4943    3.9869   -0.0121 C   0  0
   13.8926    2.1870   -0.0040 C   0  0
   16.9373    3.8682    0.0054 C   0  0
   15.4506    2.2731   -0.0070 C   0  0
   16.0986    0.9176   -0.0080 C   0  0
   -4.1288  -11.4640    0.0565 H   0  0
   -4.4760  -10.7531    1.6514 H   0  0
   -5.9793   -8.0536    1.2192 H   0  0
   -5.8946   -7.7555   -0.5339 H   0  0
   -5.5987  -10.1215   -1.0619 H   0  0
   -1.6165   -5.8129   -0.3518 H   0  0
   -1.4772   -6.5848    1.2464 H   0  0
   -2.1490  -11.7309    1.4403 H   0  0
   -0.7691  -10.7408    0.9088 H   0  0
   -1.7824  -11.5738   -0.2941 H   0  0
   -5.5638   -6.3221    1.4652 H   0  0
   -5.3039   -5.9077   -0.2459 H   0  0
   -4.1812   -5.3044    0.9963 H   0  0
   -4.2714   -5.3270   -0.3048 H   0  0
   -3.6927   -6.4925   -1.5189 H   0  0
   -2.5646   -5.8310   -0.3117 H   0  0
   -7.7479  -10.2469    0.3048 H   0  0
    1.7189   -2.5881    0.1374 H   0  0
    0.4191   -3.4209    1.0229 H   0  0
    0.4315   -3.4306   -0.7568 H   0  0
    3.9128   -5.4787    0.1241 H   0  0
    4.2579   -1.9601    0.0287 H   0  0
    6.8151   -3.6983    0.0488 H   0  0
   29.5177    9.5702   -0.4610 H   0  0
   29.2806    9.0547    1.2265 H   0  0
   30.4121    7.0538    0.9090 H   0  0
   29.6117    5.4737   -0.9945 H   0  0
   28.8297    6.8417   -1.8229 H   0  0
   26.2272   10.4774   -0.6662 H   0  0
   27.8924   10.4489   -1.2934 H   0  0
   27.5952   10.7933    0.4273 H   0  0
   25.3429    9.1695    0.3290 H   0  0
   26.5207   10.4777    0.5903 H   0  0
   26.4224    9.1254    1.7431 H   0  0
   26.3671    5.4750   -1.9468 H   0  0
   25.7429    4.6248   -0.5134 H   0  0
   27.2639    4.0947   -1.2704 H   0  0
   28.1389    4.1096    0.6190 H   0  0
    7.7510    1.0105   -0.0417 H   0  0
    6.3859    0.3212    0.8684 H   0  0
    6.3773    0.2865   -0.9110 H   0  0
    9.6969   -2.0141    0.0217 H   0  0
   22.7709    7.8537    0.3370 H   0  0
   34.8168    9.8657   -0.1668 H   0  0
   34.4911    8.9205   -1.6391 H   0  0
   34.7750    8.0882   -0.0918 H   0  0
   10.3246    1.5101   -0.0250 H   0  0
   21.3660    3.3714   -0.1107 H   0  0
   22.7562    3.8868    0.8736 H   0  0
   22.8369    3.9862   -0.9015 H   0  0
   19.6987    6.4888    0.0907 H   0  0
   12.7919   -0.3481    0.0065 H   0  0
   18.9314    2.9900   -0.0686 H   0  0
   13.4496    3.1829   -0.0027 H   0  0
   16.4650    4.8502    0.0307 H   0  0
   17.1825    1.0324   -0.0101 H   0  0
   15.7903    0.3676   -0.8971 H   0  0
   15.7937    0.3680    0.8826 H   0  0
  1  7  1  0
  1  8  1  0
 12  2  1  0
  2 65  1  0
  3 17  2  0
 26  4  1  0
  4 36  1  0
 24  5  1  0
  5 86  1  0
  6 36  2  0
  7  8  1  0
  7  9  1  0
  7 13  1  0
  8 10  1  0
  8 14  1  0
  9 11  1  0
  9 15  1  0
  9 16  1  0
 10 12  1  0
 10 49  1  0
 10 50  1  0
 11 12  1  0
 11 51  1  0
 11 52  1  0
 12 53  1  0
 13 17  1  0
 13 54  1  0
 13 55  1  0
 14 56  1  0
 14 57  1  0
 14 58  1  0
 15 59  1  0
 15 60  1  0
 15 61  1  0
 16 62  1  0
 16 63  1  0
 16 64  1  0
 17 18  1  0
 18 19  1  0
 18 20  2  0
 19 66  1  0
 19 67  1  0
 19 68  1  0
 20 21  1  0
 20 69  1  0
 21 23  2  0
 21 70  1  0
 22 25  1  0
 22 28  1  0
 22 29  1  0
 22 30  1  0
 23 32  1  0
 23 71  1  0
 24 27  1  0
 24 28  1  0
 24 31  1  0
 25 26  1  0
 25 72  1  0
 25 73  1  0
 26 27  1  0
 26 74  1  0
 27 75  1  0
 27 76  1  0
 28 33  2  0
 29 77  1  0
 29 78  1  0
 29 79  1  0
 30 80  1  0
 30 81  1  0
 30 82  1  0
 31 83  1  0
 31 84  1  0
 31 85  1  0
 32 34  1  0
 32 35  2  0
 33 37  2  0
 34 87  1  0
 34 88  1  0
 34 89  1  0
 35 40  1  0
 35 90  1  0
 36 38  1  0
 37 39  1  0
 37 91  1  0
 38 92  1  0
 38 93  1  0
 38 94  1  0
 39 41  1  0
 39 42  2  0
 40 43  2  0
 40 95  1  0
 41 96  1  0
 41 97  1  0
 41 98  1  0
 42 44  1  0
 42 99  1  0
 43 45  1  0
 43100  1  0
 44 46  2  0
 44101  1  0
 45 47  2  0
 45102  1  0
 46 47  1  0
 46103  1  0
 47 48  1  0
 48104  1  0
 48105  1  0
 48106  1  0
M  END
> <Name>
Phytochem_Fucoxanthin and compounds

> <PUBCHEM_COMPOUND_CID>
5281239

> <PUBCHEM_COMPOUND_CANONICALIZED>
0

> <PUBCHEM_CACTVS_COMPLEXITY>
1530

> <PUBCHEM_CACTVS_HBOND_ACCEPTOR>
6

> <PUBCHEM_CACTVS_HBOND_DONOR>
2

> <PUBCHEM_CACTVS_ROTATABLE_BOND>
12

> <PUBCHEM_CACTVS_SUBSKEYS>
AAADcfB8OAAAAAAAAAAAAAAAEgAAAAAAAAAwYAAABIAAAAAAAAAAGgAACAAADlSggAICCAAABgCIAqDSCAAAAAAgAAAICAEAAEgIFBYAAQACQAAFoAAIkYPK6PyPgAAAAAAAAABCAAYQADAAAAAAAAAAAA==

> <PUBCHEM_IUPAC_INCHI>
InChI=1S/C42H58O6/c1-29(18-14-19-31(3)22-23-37-38(6,7)26-35(47-33(5)43)27-40(37,10)46)16-12-13-17-30(2)20-15-21-32(4)36(45)28-42-39(8,9)24-34(44)25-41(42,11)48-42/h12-22,34-35,44,46H,24-28H2,1-11H3/b13-12+,18-14+,20-15+,29-16+,30-17+,31-19+,32-21+/t23?,34-,35-,40+,41+,42-/m0/s1

> <PUBCHEM_IUPAC_INCHIKEY>
SJWWTRQNNRNTPU-ABBNZJFMSA-N

> <PUBCHEM_XLOGP3_AA>
8.10000038146973

> <PUBCHEM_EXACT_MASS>
658.42333984375

> <PUBCHEM_MOLECULAR_FORMULA>
C42H58O6

> <PUBCHEM_MOLECULAR_WEIGHT>
658.900024414062

> <PUBCHEM_OPENEYE_CAN_SMILES>
CC(=CC=CC=C(C)C=CC=C(C)C(=O)CC12C(CC(CC1(O2)C)O)(C)C)C=CC=C(C)C=C=C3C(CC(CC3(C)O)OC(=O)C)(C)C

> <PUBCHEM_OPENEYE_ISO_SMILES>
C/C(=C\C=C\C=C(/C)\C=C\C=C(/C)\C(=O)C[C@]12[C@](O1)(C[C@H](CC2(C)C)O)C)/C=C/C=C(\C)/C=C=C3[C@](C[C@H](CC3(C)C)OC(=O)C)(C)O

> <PUBCHEM_CACTVS_TPSA>
96.4000015258789

> <PUBCHEM_MONOISOTOPIC_WEIGHT>
658.42333984375

> <PUBCHEM_TOTAL_CHARGE>
0

> <PUBCHEM_HEAVY_ATOM_COUNT>
48

> <PUBCHEM_ATOM_DEF_STEREO_COUNT>
5

> <PUBCHEM_ATOM_UDEF_STEREO_COUNT>
0

> <PUBCHEM_BOND_DEF_STEREO_COUNT>
7

> <PUBCHEM_BOND_UDEF_STEREO_COUNT>
0

> <PUBCHEM_ISOTOPIC_ATOM_COUNT>
0

> <PUBCHEM_COMPONENT_COUNT>
1

> <PUBCHEM_CACTVS_TAUTO_COUNT>
-1

> <PUBCHEM_COORDINATE_TYPE>
1
5
255

> <PUBCHEM_BONDANNOTATIONS>
12  2  5
26  4  6
24  5  5
7  13  5
8  14  5

> <Clean Energy>
1242.92785644531

$$$$
Phytochem_Norcantharidin and its compound
  SciTegic04052521443D

 20 22  0  0  0  0            999 V2000
    5.0245    0.7978    1.0684 O   0  0
    1.8437   -0.2730    0.1195 O   0  0
    2.1258    1.8210    0.7874 O   0  0
    2.1671   -2.4161   -0.4422 O   0  0
    3.7968    0.5896   -0.3157 C   0  0  3  0  0  0
    4.2198   -1.1289   -0.1155 C   0  0  3  0  0  0
    5.0369    1.5058    0.2398 C   0  0  3  0  0  0
    5.2983   -0.1935   -0.1828 C   0  0  3  0  0  0
    6.5928    1.2514   -0.3057 C   0  0
    6.6874   -0.3196   -0.0795 C   0  0
    2.5452    0.7568    0.3192 C   0  0
    2.6577   -1.2899   -0.2994 C   0  0
    3.6141    0.8456   -1.3801 H   0  0
    4.3611   -1.4835    0.9139 H   0  0
    4.7850    2.5685    0.3601 H   0  0
    5.2736    0.2386   -1.2823 H   0  0
    6.7056    1.5196   -1.3561 H   0  0
    7.3273    1.7940    0.2894 H   0  0
    7.0682   -0.6418    0.8897 H   0  0
    7.1767   -0.8886   -0.8700 H   0  0
  1  7  1  0
  1  8  1  0
  2 11  1  0
  2 12  1  0
  3 11  2  0
  4 12  2  0
  5  6  1  0
  5  7  1  0
  5 11  1  0
  5 13  1  0
  6  8  1  0
  6 12  1  0
  6 14  1  0
  7  9  1  0
  7 15  1  0
  8 10  1  0
  8 16  1  0
  9 10  1  0
  9 17  1  0
  9 18  1  0
 10 19  1  0
 10 20  1  0
M  END
> <Name>
Phytochem_Norcantharidin and its compound

> <PUBCHEM_COMPOUND_CID>
93004

> <PUBCHEM_COMPOUND_CANONICALIZED>
1

> <PUBCHEM_CACTVS_COMPLEXITY>
246

> <PUBCHEM_CACTVS_HBOND_ACCEPTOR>
4

> <PUBCHEM_CACTVS_HBOND_DONOR>
0

> <PUBCHEM_CACTVS_ROTATABLE_BOND>
0

> <PUBCHEM_CACTVS_SUBSKEYS>
AAADccBwOAAAAAAAAAAAAAAAAAAAASJEgAAwAAAAAAASAAAAAAAAGgAAAAAADRSggAIACAAABAAIAACQCAAAAAAAAAAAAAEAAAAAABYAAAACAAAFIAAAAAHLyLCOgAAAAAAAAAAAAAIAADAAAAAAAAAAAA==

> <PUBCHEM_IUPAC_OPENEYE_NAME>
4,10-dioxatricyclo[5.2.1.02,6]decane-3,5-dione

> <PUBCHEM_IUPAC_CAS_NAME>
4,10-dioxatricyclo[5.2.1.02,6]decane-3,5-dione

> <PUBCHEM_IUPAC_NAME_MARKUP>
4,10-dioxatricyclo[5.2.1.0<SUP>2,6</SUP>]decane-3,5-dione

> <PUBCHEM_IUPAC_NAME>
4,10-dioxatricyclo[5.2.1.02,6]decane-3,5-dione

> <PUBCHEM_IUPAC_SYSTEMATIC_NAME>
4,10-dioxatricyclo[5.2.1.02,6]decane-3,5-dione

> <PUBCHEM_IUPAC_TRADITIONAL_NAME>
4,10-dioxatricyclo[5.2.1.02,6]decane-3,5-quinone

> <PUBCHEM_IUPAC_INCHI>
InChI=1S/C8H8O4/c9-7-5-3-1-2-4(11-3)6(5)8(10)12-7/h3-6H,1-2H2

> <PUBCHEM_IUPAC_INCHIKEY>
JAABVEXCGCXWRR-UHFFFAOYSA-N

> <PUBCHEM_XLOGP3_AA>
-0.100000001490116

> <PUBCHEM_EXACT_MASS>
168.042251586914

> <PUBCHEM_MOLECULAR_FORMULA>
C8H8O4

> <PUBCHEM_MOLECULAR_WEIGHT>
168.149993896484

> <PUBCHEM_OPENEYE_CAN_SMILES>
C1CC2C3C(C1O2)C(=O)OC3=O

> <PUBCHEM_OPENEYE_ISO_SMILES>
C1CC2C3C(C1O2)C(=O)OC3=O

> <PUBCHEM_CACTVS_TPSA>
52.5999984741211

> <PUBCHEM_MONOISOTOPIC_WEIGHT>
168.042251586914

> <PUBCHEM_TOTAL_CHARGE>
0

> <PUBCHEM_HEAVY_ATOM_COUNT>
12

> <PUBCHEM_ATOM_DEF_STEREO_COUNT>
0

> <PUBCHEM_ATOM_UDEF_STEREO_COUNT>
4

> <PUBCHEM_BOND_DEF_STEREO_COUNT>
0

> <PUBCHEM_BOND_UDEF_STEREO_COUNT>
0

> <PUBCHEM_ISOTOPIC_ATOM_COUNT>
0

> <PUBCHEM_COMPONENT_COUNT>
1

> <PUBCHEM_CACTVS_TAUTO_COUNT>
-1

> <PUBCHEM_COORDINATE_TYPE>
1
5
255

> <PUBCHEM_BONDANNOTATIONS>
5  11  3
6  12  3
7  9  3
8  10  3

> <Clean Energy>
262.015625

$$$$
Phytochem_Parthenolide and its comounds
  SciTegic04052521443D

 38 40  0  0  0  0            999 V2000
    4.6669    1.2836    1.7121 O   0  0
    7.1740   -0.1303    0.5943 O   0  0
    8.8309   -1.7489    0.4607 O   0  0
    4.8347    2.3506    0.6037 C   0  0  1  0  0  0
    4.9356    0.9139    0.4102 C   0  0  1  0  0  0
    5.9095   -0.0935   -0.0137 C   0  0  2  0  0  0
    5.3008   -1.5723    0.2708 C   0  0  1  0  0  0
    3.5067    2.7777   -0.3144 C   0  0
    6.2117    2.9607    0.2868 C   0  0
    3.9241   -2.1960   -0.4800 C   0  0
    1.9540    2.2201    0.0917 C   0  0
    6.5506   -2.2838   -0.0193 C   0  0
    2.3820   -1.6619   -0.1416 C   0  0
    7.6484   -1.4054    0.3674 C   0  0
    1.8835    0.6771    0.3218 C   0  0
    2.1008   -0.2594   -0.6325 C   0  0
    6.6569   -3.5745   -0.3279 C   0  0
    2.3546    0.0797   -2.0954 C   0  0
    4.1715    0.7033   -0.1104 H   0  0
    6.0877   -0.0089   -1.0939 H   0  0
    5.1471   -1.6568    1.3555 H   0  0
    3.4587    3.8666   -0.3039 H   0  0
    3.7058    2.4320   -1.3287 H   0  0
    6.1111    3.6864   -0.5201 H   0  0
    6.8979    2.1709   -0.0189 H   0  0
    6.6026    3.4575    1.1749 H   0  0
    4.0681   -2.0382   -1.5489 H   0  0
    3.9245   -3.2650   -0.2667 H   0  0
    1.6373    2.7196    1.0073 H   0  0
    1.2724    2.4790   -0.7184 H   0  0
    1.6719   -2.3403   -0.6144 H   0  0
    2.2407   -1.6824    0.9390 H   0  0
    1.6414    0.3276    1.3254 H   0  0
    5.7640   -4.1973   -0.3816 H   0  0
    7.6369   -4.0083   -0.5267 H   0  0
    2.1009    1.1242   -2.2761 H   0  0
    1.7384   -0.5582   -2.7290 H   0  0
    3.4066   -0.0838   -2.3295 H   0  0
  1  4  1  0
  1  5  1  0
  2  6  1  0
  2 14  1  0
  3 14  2  0
  4  5  1  0
  4  8  1  0
  4  9  1  0
  5  6  1  0
  5 19  1  0
  6  7  1  0
  6 20  1  0
  7 10  1  0
  7 12  1  0
  7 21  1  0
  8 11  1  0
  8 22  1  0
  8 23  1  0
  9 24  1  0
  9 25  1  0
  9 26  1  0
 10 13  1  0
 10 27  1  0
 10 28  1  0
 11 15  1  0
 11 29  1  0
 11 30  1  0
 12 14  1  0
 12 17  2  0
 13 16  1  0
 13 31  1  0
 13 32  1  0
 15 16  2  0
 15 33  1  0
 16 18  1  0
 17 34  1  0
 17 35  1  0
 18 36  1  0
 18 37  1  0
 18 38  1  0
M  END
> <Name>
Phytochem_Parthenolide and its comounds

> <PUBCHEM_COMPOUND_CID>
7251185

> <PUBCHEM_COMPOUND_CANONICALIZED>
1

> <PUBCHEM_CACTVS_COMPLEXITY>
437

> <PUBCHEM_CACTVS_HBOND_ACCEPTOR>
3

> <PUBCHEM_CACTVS_HBOND_DONOR>
0

> <PUBCHEM_CACTVS_ROTATABLE_BOND>
0

> <PUBCHEM_CACTVS_SUBSKEYS>
AAADceBwMAAAAAAAAAAAAAAAEgAAASAAAAAAAAAAAAAAAACAAAAAGgAAAAAADVSggAICCAAABACIAiDSCAAAAAAgAAAACAEAAEgBBBIAIQACAAAFwAAKIIOK7OzOAAAAAAAAAAAAAAAAAAAAAAAAAAAAAA==

> <PUBCHEM_IUPAC_OPENEYE_NAME>
(1S,2R,4R,7E,11S)-4,8-dimethyl-12-methylene-3,14-dioxatricyclo[9.3.0.02,4]tetradec-7-en-13-one

> <PUBCHEM_IUPAC_CAS_NAME>
(1S,2R,4R,7E,11S)-4,8-dimethyl-12-methylene-3,14-dioxatricyclo[9.3.0.02,4]tetradec-7-en-13-one

> <PUBCHEM_IUPAC_NAME_MARKUP>
(1<I>S</I>,2<I>R</I>,4<I>R</I>,7<I>E</I>,11<I>S</I>)-4,8-dimethyl-12-methylidene-3,14-dioxatricyclo[9.3.0.0<SUP>2,4</SUP>]tetradec-7-en-13-one

> <PUBCHEM_IUPAC_NAME>
(1S,2R,4R,7E,11S)-4,8-dimethyl-12-methylidene-3,14-dioxatricyclo[9.3.0.02,4]tetradec-7-en-13-one

> <PUBCHEM_IUPAC_SYSTEMATIC_NAME>
(1S,2R,4R,7E,11S)-4,8-dimethyl-12-methylidene-3,14-dioxatricyclo[9.3.0.02,4]tetradec-7-en-13-one

> <PUBCHEM_IUPAC_TRADITIONAL_NAME>
(1S,2R,4R,7E,11S)-4,8-dimethyl-12-methylene-3,14-dioxatricyclo[9.3.0.02,4]tetradec-7-en-13-one

> <PUBCHEM_IUPAC_INCHI>
InChI=1S/C15H20O3/c1-9-5-4-8-15(3)13(18-15)12-11(7-6-9)10(2)14(16)17-12/h5,11-13H,2,4,6-8H2,1,3H3/b9-5+/t11-,12-,13+,15+/m0/s1

> <PUBCHEM_IUPAC_INCHIKEY>
KTEXNACQROZXEV-PVLRGYAZSA-N

> <PUBCHEM_XLOGP3_AA>
2.29999995231628

> <PUBCHEM_EXACT_MASS>
248.141250610352

> <PUBCHEM_MOLECULAR_FORMULA>
C15H20O3

> <PUBCHEM_MOLECULAR_WEIGHT>
248.320007324219

> <PUBCHEM_OPENEYE_CAN_SMILES>
CC1=CCCC2(C(O2)C3C(CC1)C(=C)C(=O)O3)C

> <PUBCHEM_OPENEYE_ISO_SMILES>
C/C/1=C\CC[C@@]2([C@H](O2)[C@@H]3[C@@H](CC1)C(=C)C(=O)O3)C

> <PUBCHEM_CACTVS_TPSA>
38.7999992370605

> <PUBCHEM_MONOISOTOPIC_WEIGHT>
248.141250610352

> <PUBCHEM_TOTAL_CHARGE>
0

> <PUBCHEM_HEAVY_ATOM_COUNT>
18

> <PUBCHEM_ATOM_DEF_STEREO_COUNT>
4

> <PUBCHEM_ATOM_UDEF_STEREO_COUNT>
0

> <PUBCHEM_BOND_DEF_STEREO_COUNT>
1

> <PUBCHEM_BOND_UDEF_STEREO_COUNT>
0

> <PUBCHEM_ISOTOPIC_ATOM_COUNT>
0

> <PUBCHEM_COMPONENT_COUNT>
1

> <PUBCHEM_CACTVS_TAUTO_COUNT>
-1

> <PUBCHEM_COORDINATE_TYPE>
1
5
255

> <PUBCHEM_BONDANNOTATIONS>
4  9  5
5  19  6
6  20  6
7  21  5

> <Clean Energy>
154.728515625

$$$$
Phytochem_Resibufogenin and compounds
  SciTegic04052521443D

 60 65  0  0  0  0            999 V2000
    6.2261   -3.2028    1.0954 O   0  0
    0.4375    2.1236    0.5260 O   0  0
   12.6446   -3.1157    0.0801 O   0  0
   14.4358   -1.7801    0.3190 O   0  0
    6.5678   -2.2257   -0.0007 C   0  0  2  0  0  0
    7.9129   -1.4494    0.2435 C   0  0  1  0  0  0
    5.3691   -1.3921    0.5116 C   0  0  1  0  0  0
    7.0400   -3.7611    0.2575 C   0  0  1  0  0  0
    5.3302    0.0578   -0.2430 C   0  0  1  0  0  0
    8.9584   -2.4749   -0.2537 C   0  0  2  0  0  0
    8.5622   -3.6757    0.5443 C   0  0
    4.1229    0.8783    0.3950 C   0  0  2  0  0  0
    7.8754   -0.0899   -0.5237 C   0  0
    6.6906    0.7767    0.0204 C   0  0
    4.0250   -2.1929    0.3510 C   0  0
    2.7440    0.0842    0.1571 C   0  0  2  0  0  0
    8.1381   -1.1905    1.7738 C   0  0
    3.0177   -1.3520   -0.4056 C   0  0
    3.9954    2.3738   -0.1332 C   0  0
   10.4743   -2.2001   -0.0942 C   0  0
    2.0020    0.8050   -0.9386 C   0  0
    4.3808    0.9598    1.9317 C   0  0
    2.7143    2.8526    0.4680 C   0  0
    1.5581    2.2208   -0.3663 C   0  0  2  0  0  0
   11.0509   -0.8437    0.0206 C   0  0
   11.2905   -3.2532   -0.0603 C   0  0
   12.3679   -0.7000    0.1597 C   0  0
   13.2086   -1.8879    0.1927 C   0  0
    5.5145   -1.2555    1.5716 H   0  0
    6.6893   -4.2924   -0.6365 H   0  0
    5.1974   -0.0628   -1.3336 H   0  0
    8.7606   -2.6980   -1.3081 H   0  0
    8.7579   -3.5281    1.6064 H   0  0
    9.0815   -4.5699    0.1995 H   0  0
    8.8151    0.4408   -0.3707 H   0  0
    7.7318   -0.2761   -1.5880 H   0  0
    6.6905    1.7430   -0.4840 H   0  0
    6.8169    0.9260    1.0927 H   0  0
    4.2155   -3.1135   -0.2006 H   0  0
    3.6274   -2.4349    1.3366 H   0  0
    2.0920    0.1484    1.0420 H   0  0
    9.0748   -0.6522    1.9177 H   0  0
    8.1824   -2.1433    2.3014 H   0  0
    7.3137   -0.5958    2.1673 H   0  0
    3.3784   -1.2438   -1.4285 H   0  0
    2.0711   -1.8924   -0.4089 H   0  0
    4.8350    2.9794    0.2078 H   0  0
    3.9471    2.3988   -1.2218 H   0  0
    2.6536    0.9407   -1.8018 H   0  0
    1.1234    0.2308   -1.2326 H   0  0
    3.5731    1.5162    2.4071 H   0  0
    5.3279    1.4672    2.1153 H   0  0
    4.4218   -0.0469    2.3477 H   0  0
    2.6451    2.5316    1.5074 H   0  0
    2.6608    3.9402    0.4188 H   0  0
    1.2920    2.8467   -1.2276 H   0  0
   10.4031    0.0325   -0.0083 H   0  0
   10.8667   -4.2537   -0.1471 H   0  0
    0.2035    3.0269    0.8667 H   0  0
   12.8097    0.2926    0.2476 H   0  0
  5  1  1  0
  1  8  1  0
 24  2  1  0
  2 59  1  0
  3 26  1  0
  3 28  1  0
  4 28  2  0
  5  6  1  0
  5  7  1  0
  5  8  1  0
  6 10  1  0
  6 13  1  0
  6 17  1  0
  7  9  1  0
  7 15  1  0
  7 29  1  0
  8 11  1  0
  8 30  1  0
  9 12  1  0
  9 14  1  0
  9 31  1  0
 10 11  1  0
 10 20  1  0
 10 32  1  0
 11 33  1  0
 11 34  1  0
 12 16  1  0
 12 19  1  0
 12 22  1  0
 13 14  1  0
 13 35  1  0
 13 36  1  0
 14 37  1  0
 14 38  1  0
 15 18  1  0
 15 39  1  0
 15 40  1  0
 16 18  1  0
 16 21  1  0
 16 41  1  0
 17 42  1  0
 17 43  1  0
 17 44  1  0
 18 45  1  0
 18 46  1  0
 19 23  1  0
 19 47  1  0
 19 48  1  0
 20 25  1  0
 20 26  2  0
 21 24  1  0
 21 49  1  0
 21 50  1  0
 22 51  1  0
 22 52  1  0
 22 53  1  0
 23 24  1  0
 23 54  1  0
 23 55  1  0
 24 56  1  0
 25 27  2  0
 25 57  1  0
 26 58  1  0
 27 28  1  0
 27 60  1  0
M  END
> <Name>
Phytochem_Resibufogenin and compounds

> <PUBCHEM_COMPOUND_CID>
6917974

> <PUBCHEM_COMPOUND_CANONICALIZED>
1

> <PUBCHEM_CACTVS_COMPLEXITY>
786

> <PUBCHEM_CACTVS_HBOND_ACCEPTOR>
4

> <PUBCHEM_CACTVS_HBOND_DONOR>
1

> <PUBCHEM_CACTVS_ROTATABLE_BOND>
1

> <PUBCHEM_CACTVS_SUBSKEYS>
AAADcfB4OAAAAAAAAAAAAAAAEgAAAYAAAAA0YMECAAAAAGDQAAAAGgAACAAAD1SggAICCAAABgCIAiDSCAAACAAgIAAICAAAAEgIFAIAIQACUAAEgAAIoYOAwPAPgAAAAAAAAADAAAYAADAAAYAADAAAAA==

> <PUBCHEM_IUPAC_OPENEYE_NAME>
5-[(1R,2S,4R,6R,7R,10S,11S,14S,16R)-14-hydroxy-7,11-dimethyl-3-oxapentacyclo[8.8.0.02,4.02,7.011,16]octadecan-6-yl]pyran-2-one

> <PUBCHEM_IUPAC_CAS_NAME>
5-[(1R,2S,4R,6R,7R,10S,11S,14S,16R)-14-hydroxy-7,11-dimethyl-3-oxapentacyclo[8.8.0.02,4.02,7.011,16]octadecan-6-yl]-2-pyranone

> <PUBCHEM_IUPAC_NAME_MARKUP>
5-[(1<I>R</I>,2<I>S</I>,4<I>R</I>,6<I>R</I>,7<I>R</I>,10<I>S</I>,11<I>S</I>,14<I>S</I>,16<I>R</I>)-14-hydroxy-7,11-dimethyl-3-oxapentacyclo[8.8.0.0<SUP>2,4</SUP>.0<SUP>2,7</SUP>.0<SUP>11,16</SUP>]octadecan-6-yl]pyran-2-one

> <PUBCHEM_IUPAC_NAME>
5-[(1R,2S,4R,6R,7R,10S,11S,14S,16R)-14-hydroxy-7,11-dimethyl-3-oxapentacyclo[8.8.0.02,4.02,7.011,16]octadecan-6-yl]pyran-2-one

> <PUBCHEM_IUPAC_SYSTEMATIC_NAME>
5-[(1R,2S,4R,6R,7R,10S,11S,14S,16R)-7,11-dimethyl-14-oxidanyl-3-oxapentacyclo[8.8.0.02,4.02,7.011,16]octadecan-6-yl]pyran-2-one

> <PUBCHEM_IUPAC_TRADITIONAL_NAME>
5-[(1R,2S,4R,6R,7R,10S,11S,14S,16R)-14-hydroxy-7,11-dimethyl-3-oxapentacyclo[8.8.0.02,4.02,7.011,16]octadecan-6-yl]pyran-2-one

> <PUBCHEM_IUPAC_INCHI>
InChI=1S/C24H32O4/c1-22-9-7-16(25)11-15(22)4-5-18-17(22)8-10-23(2)19(12-20-24(18,23)28-20)14-3-6-21(26)27-13-14/h3,6,13,15-20,25H,4-5,7-12H2,1-2H3/t15-,16+,17+,18-,19-,20-,22+,23-,24-/m1/s1

> <PUBCHEM_IUPAC_INCHIKEY>
ATLJNLYIJOCWJE-CWMZOUAVSA-N

> <PUBCHEM_XLOGP3_AA>
3.70000004768372

> <PUBCHEM_EXACT_MASS>
384.230072021484

> <PUBCHEM_MOLECULAR_FORMULA>
C24H32O4

> <PUBCHEM_MOLECULAR_WEIGHT>
384.5

> <PUBCHEM_OPENEYE_CAN_SMILES>
CC12CCC(CC1CCC3C2CCC4(C35C(O5)CC4C6=COC(=O)C=C6)C)O

> <PUBCHEM_OPENEYE_ISO_SMILES>
C[C@]12CC[C@@H](C[C@H]1CC[C@@H]3[C@@H]2CC[C@]4([C@]35[C@H](O5)C[C@@H]4C6=COC(=O)C=C6)C)O

> <PUBCHEM_CACTVS_TPSA>
59.0999984741211

> <PUBCHEM_MONOISOTOPIC_WEIGHT>
384.230072021484

> <PUBCHEM_TOTAL_CHARGE>
0

> <PUBCHEM_HEAVY_ATOM_COUNT>
28

> <PUBCHEM_ATOM_DEF_STEREO_COUNT>
9

> <PUBCHEM_ATOM_UDEF_STEREO_COUNT>
0

> <PUBCHEM_BOND_DEF_STEREO_COUNT>
0

> <PUBCHEM_BOND_UDEF_STEREO_COUNT>
0

> <PUBCHEM_ISOTOPIC_ATOM_COUNT>
0

> <PUBCHEM_COMPONENT_COUNT>
1

> <PUBCHEM_CACTVS_TAUTO_COUNT>
-1

> <PUBCHEM_COORDINATE_TYPE>
1
5
255

> <PUBCHEM_BONDANNOTATIONS>
5  1  5
10  20  5
12  22  5
16  41  5
24  2  5
20  25  8
20  26  8
25  27  8
27  28  8
3  26  8
3  28  8
6  17  5
7  29  5
8  30  6
9  31  6

> <Clean Energy>
192.431762695312

$$$$
Phytochem_Scopolamine butylbromide and its compound
  SciTegic04052521443D

 56 59  0  0  0  0            999 V2000
   -0.6734    5.3696   -0.5173 O   0  0
    5.1339    4.1292   -0.5551 O   0  0
    5.0794    2.6395    1.2632 O   0  0
    9.3868    3.4964   -0.7349 O   0  0
    1.6173    6.4777    0.7172 N   0  3  2  0  0  0
    1.5367    4.8523    0.9021 C   0  0  1  0  0  0
    1.7720    6.4123   -0.7824 C   0  0  2  0  0  0
    0.4276    4.4576   -0.1139 C   0  0  2  0  0  0
    0.6426    5.3398   -1.1999 C   0  0  1  0  0  0
    2.7073    3.9160    0.2584 C   0  0
    3.2897    5.8540   -1.0983 C   0  0
    3.8577    4.7583   -0.0630 C   0  0
    2.6693    7.3305    1.4807 C   0  0
    0.3432    7.0870    1.2234 C   0  0
    2.4789    8.9187    1.3802 C   0  0
    2.7372    9.5813   -0.0074 C   0  0
    5.7150    3.0874    0.2873 C   0  0
    2.3955   11.0849    0.0719 C   0  0
    7.2167    2.7371    0.1838 C   0  0  2  0  0  0
    7.9580    3.6520   -0.8445 C   0  0
    7.6026    1.2283    0.0136 C   0  0
    8.8672    0.8751   -0.0746 C   0  0
    6.5611    0.1797   -0.0031 C   0  0
    9.2784   -0.5263   -0.2063 C   0  0
    6.9307   -1.1074   -0.1174 C   0  0
    8.3456   -1.4759   -0.2247 C   0  0
    1.3232    4.5567    1.9365 H   0  0
    1.6263    7.3635   -1.3085 H   0  0
    0.2178    3.4010   -0.3124 H   0  0
    0.5804    4.9639   -2.2271 H   0  0
    3.0021    3.1515    0.9772 H   0  0
    2.3374    3.4388   -0.6491 H   0  0
    3.2816    5.4044   -2.0913 H   0  0
    3.9689    6.7064   -1.0905 H   0  0
    4.1058    5.2375    0.8773 H   0  0
    2.6246    7.0537    2.5340 H   0  0
    3.6533    7.0850    1.0814 H   0  0
    0.3856    8.1697    1.1052 H   0  0
    0.2164    6.8419    2.2779 H   0  0
   -0.4995    6.6928    0.6553 H   0  0
    1.4512    9.1442    1.6648 H   0  0
    3.1631    9.3766    2.0945 H   0  0
    3.7860    9.4604   -0.2785 H   0  0
    2.1095    9.1049   -0.7604 H   0  0
    2.5753   11.5504   -0.8971 H   0  0
    3.0229   11.5613    0.8253 H   0  0
    1.3469   11.2059    0.3435 H   0  0
    7.6551    2.9900    1.1571 H   0  0
    7.6965    4.6921   -0.6500 H   0  0
    7.6460    3.3808   -1.8530 H   0  0
    9.6339    1.6494   -0.0490 H   0  0
    5.5073    0.4467    0.0763 H   0  0
    9.8462    4.1033   -1.3599 H   0  0
   10.3336   -0.7869   -0.2880 H   0  0
    6.1690   -1.8869   -0.1305 H   0  0
    8.6326   -2.5231   -0.3191 H   0  0
  8  1  1  0
  9  1  1  0
  2 12  1  0
  2 17  1  0
  3 17  2  0
  4 20  1  0
  4 53  1  0
  5  6  1  0
  5  7  1  0
  5 13  1  0
  5 14  1  0
  6  8  1  0
  6 10  1  0
  6 27  1  0
  7  9  1  0
  7 11  1  0
  7 28  1  0
  8  9  1  0
  8 29  1  0
  9 30  1  0
 10 12  1  0
 10 31  1  0
 10 32  1  0
 11 12  1  0
 11 33  1  0
 11 34  1  0
 12 35  1  0
 13 15  1  0
 13 36  1  0
 13 37  1  0
 14 38  1  0
 14 39  1  0
 14 40  1  0
 15 16  1  0
 15 41  1  0
 15 42  1  0
 16 18  1  0
 16 43  1  0
 16 44  1  0
 17 19  1  0
 18 45  1  0
 18 46  1  0
 18 47  1  0
 19 20  1  0
 19 21  1  0
 19 48  1  0
 20 49  1  0
 20 50  1  0
 21 22  2  0
 21 23  1  0
 22 24  1  0
 22 51  1  0
 23 25  2  0
 23 52  1  0
 24 26  2  0
 24 54  1  0
 25 26  1  0
 25 55  1  0
 26 56  1  0
M  CHG  1   5   1
M  END
> <Name>
Phytochem_Scopolamine butylbromide and its compound

> <PUBCHEM_COMPOUND_CID>
6852391

> <PUBCHEM_COMPOUND_CANONICALIZED>
1

> <PUBCHEM_CACTVS_COMPLEXITY>
500

> <PUBCHEM_CACTVS_HBOND_ACCEPTOR>
5

> <PUBCHEM_CACTVS_HBOND_DONOR>
1

> <PUBCHEM_CACTVS_ROTATABLE_BOND>
8

> <PUBCHEM_CACTVS_SUBSKEYS>
AAADceB6OAAAEAAAAAAAAAAAEgAAAWAAAAA8WIAABgAAAAABAAAAHgAACAAADTzhmAYyCIMABgCIAiDSCAACAAAgAAAIiAEIAIgKMDaAlRCHYAAn4AGYiAfY6OyOgAAAAAAAAAAAAAAAAAAAAAAAAAAAAA==

> <PUBCHEM_IUPAC_OPENEYE_NAME>
[(1S,2S,4R,5R)-9-butyl-9-methyl-3-oxa-9-azoniatricyclo[3.3.1.02,4]nonan-7-yl] (2S)-3-hydroxy-2-phenyl-propanoate;bromide

> <PUBCHEM_IUPAC_CAS_NAME>
(2S)-3-hydroxy-2-phenylpropanoic acid [(1S,2S,4R,5R)-9-butyl-9-methyl-3-oxa-9-azoniatricyclo[3.3.1.02,4]nonan-7-yl] ester;bromide

> <PUBCHEM_IUPAC_NAME_MARKUP>
[(1<I>S</I>,2<I>S</I>,4<I>R</I>,5<I>R</I>)-9-butyl-9-methyl-3-oxa-9-azoniatricyclo[3.3.1.0<SUP>2,4</SUP>]nonan-7-yl] (2<I>S</I>)-3-hydroxy-2-phenylpropanoate;bromide

> <PUBCHEM_IUPAC_NAME>
[(1S,2S,4R,5R)-9-butyl-9-methyl-3-oxa-9-azoniatricyclo[3.3.1.02,4]nonan-7-yl] (2S)-3-hydroxy-2-phenylpropanoate;bromide

> <PUBCHEM_IUPAC_SYSTEMATIC_NAME>
[(1S,2S,4R,5R)-9-butyl-9-methyl-3-oxa-9-azoniatricyclo[3.3.1.02,4]nonan-7-yl] (2S)-3-oxidanyl-2-phenyl-propanoate;bromide

> <PUBCHEM_IUPAC_TRADITIONAL_NAME>
(2S)-3-hydroxy-2-phenyl-propionic acid [(1S,2S,4R,5R)-9-butyl-9-methyl-3-oxa-9-azoniatricyclo[3.3.1.02,4]nonan-7-yl] ester;bromide

> <PUBCHEM_IUPAC_INCHI>
InChI=1S/C21H30NO4.BrH/c1-3-4-10-22(2)17-11-15(12-18(22)20-19(17)26-20)25-21(24)16(13-23)14-8-6-5-7-9-14;/h5-9,15-20,23H,3-4,10-13H2,1-2H3;1H/q+1;/p-1/t15?,16-,17-,18+,19-,20+,22?;/m1./s1

> <PUBCHEM_IUPAC_INCHIKEY>
HOZOZZFCZRXYEK-HNHWXVNLSA-M

> <PUBCHEM_EXACT_MASS>
439.135833740234

> <PUBCHEM_MOLECULAR_FORMULA>
C21H30BrNO4

> <PUBCHEM_MOLECULAR_WEIGHT>
440.399993896484

> <PUBCHEM_OPENEYE_CAN_SMILES>
CCCC[N+]1(C2CC(CC1C3C2O3)OC(=O)C(CO)C4=CC=CC=C4)C.[Br-]

> <PUBCHEM_OPENEYE_ISO_SMILES>
CCCC[N+]1([C@@H]2CC(C[C@H]1[C@H]3[C@@H]2O3)OC(=O)[C@H](CO)C4=CC=CC=C4)C.[Br-]

> <PUBCHEM_CACTVS_TPSA>
59.0999984741211

> <PUBCHEM_MONOISOTOPIC_WEIGHT>
439.135833740234

> <PUBCHEM_TOTAL_CHARGE>
0

> <PUBCHEM_HEAVY_ATOM_COUNT>
27

> <PUBCHEM_ATOM_DEF_STEREO_COUNT>
5

> <PUBCHEM_ATOM_UDEF_STEREO_COUNT>
0

> <PUBCHEM_BOND_DEF_STEREO_COUNT>
0

> <PUBCHEM_BOND_UDEF_STEREO_COUNT>
0

> <PUBCHEM_ISOTOPIC_ATOM_COUNT>
0

> <PUBCHEM_COMPONENT_COUNT>
2

> <PUBCHEM_CACTVS_TAUTO_COUNT>
-1

> <PUBCHEM_COORDINATE_TYPE>
1
5
255

> <PUBCHEM_BONDANNOTATIONS>
10  2  5
9  2  5
20  21  6
22  23  8
22  24  8
23  25  8
24  26  8
25  27  8
26  27  8
7  28  5
8  29  6

> <Clean Energy>
175.236450195312

$$$$
schisandrin c epoxide
  SciTegic04052521443D

 51 56  0  0  0  0            999 V2000
    2.9558    1.4845    1.5310 O   0  0
    7.1453   -1.2396   -0.8068 O   0  0
    7.9140    0.5019    0.2875 O   0  0
    4.0423   -4.4727    0.5730 O   0  0
    6.8194    5.0138   -0.4599 O   0  0
    6.0271   -4.0423   -0.2839 O   0  0
    8.4116    3.4995   -0.2520 O   0  0
    1.9719    0.2964   -0.2906 C   0  0  1  0  0  0
    1.7313    1.7207   -0.3201 C   0  0  2  0  0  0
    2.5725    0.1006    1.1352 C   0  0  1  0  0  0
    3.0285    2.2718    0.3655 C   0  0  2  0  0  0
    3.6573   -0.8903    0.8193 C   0  0
    4.4939    2.2405   -0.0401 C   0  0
    0.7409   -0.6109   -0.6551 C   0  0
    0.5949    2.1173    0.6230 C   0  0
    5.0740   -0.4716    0.2364 C   0  0
    5.5306    1.0664    0.0804 C   0  0
    3.3237   -2.1702    0.9193 C   0  0
    4.9227    3.4953   -0.1795 C   0  0
    5.8893   -1.4965   -0.1643 C   0  0
    6.8619    1.4477    0.0585 C   0  0
    4.2431   -3.1591    0.5258 C   0  0
    6.2837    3.7974   -0.2860 C   0  0
    5.4024   -2.8849    0.0110 C   0  0
    7.1973    2.8977   -0.1462 C   0  0
    5.1866   -5.1447    0.0514 C   0  0
    8.2432    4.9071   -0.4534 C   0  0
    7.9375   -2.3580   -1.2402 C   0  0
    9.2710    0.9849    0.3131 C   0  0
    2.7761    0.1781   -1.0015 H   0  0
    1.5215    2.1073   -1.3325 H   0  0
    1.8029   -0.2371    1.8529 H   0  0
    2.8555    3.3402    0.5318 H   0  0
    1.0333   -1.6596   -0.6015 H   0  0
    0.4048   -0.3792   -1.6658 H   0  0
   -0.0700   -0.4239    0.0489 H   0  0
    0.4417    3.1954    0.5750 H   0  0
    0.8526    1.8327    1.6432 H   0  0
   -0.3208    1.6071    0.3242 H   0  0
    2.3439   -2.4536    1.3037 H   0  0
    4.1943    4.3055   -0.2112 H   0  0
    5.6494   -5.7859    0.8015 H   0  0
    4.9352   -5.7370   -0.8284 H   0  0
    8.6730    5.2298   -1.4017 H   0  0
    8.6838    5.4832    0.3604 H   0  0
    8.8543   -1.9959   -1.7054 H   0  0
    7.3719   -2.9463   -1.9628 H   0  0
    8.1879   -2.9810   -0.3815 H   0  0
    9.9501    0.1522    0.4961 H   0  0
    9.3795    1.7230    1.1079 H   0  0
    9.5115    1.4453   -0.6451 H   0  0
  1 10  1  0
  1 11  1  0
  2 20  1  0
  2 28  1  0
  3 21  1  0
  3 29  1  0
  4 22  1  0
  4 26  1  0
  5 23  1  0
  5 27  1  0
  6 24  1  0
  6 26  1  0
  7 25  1  0
  7 27  1  0
  8  9  1  0
  8 10  1  0
  8 14  1  0
  8 30  1  0
  9 11  1  0
  9 15  1  0
  9 31  1  0
 10 12  1  0
 10 32  1  0
 11 13  1  0
 11 33  1  0
 12 16  1  0
 12 18  2  0
 13 17  1  0
 13 19  2  0
 14 34  1  0
 14 35  1  0
 14 36  1  0
 15 37  1  0
 15 38  1  0
 15 39  1  0
 16 17  1  0
 16 20  2  0
 17 21  2  0
 18 22  1  0
 18 40  1  0
 19 23  1  0
 19 41  1  0
 20 24  1  0
 21 25  1  0
 22 24  2  0
 23 25  2  0
 26 42  1  0
 26 43  1  0
 27 44  1  0
 27 45  1  0
 28 46  1  0
 28 47  1  0
 28 48  1  0
 29 49  1  0
 29 50  1  0
 29 51  1  0
M  END
> <Name>
schisandrin c epoxide

> <PUBCHEM_COMPOUND_CID>
101681782

> <PUBCHEM_COMPOUND_CANONICALIZED>
1

> <PUBCHEM_CACTVS_COMPLEXITY>
578

> <PUBCHEM_CACTVS_HBOND_ACCEPTOR>
7

> <PUBCHEM_CACTVS_HBOND_DONOR>
0

> <PUBCHEM_CACTVS_ROTATABLE_BOND>
2

> <PUBCHEM_CACTVS_SUBSKEYS>
AAADceB4OAAAAAAAAAAAAAAAAAAAASJEgAAwYAAABIAYAEgBQAAAGgAAAAAADRSgmAMyDoAABACAAiBCAAACCAAgIAAAiAAGiIgdJyKEMRqiMCIlwBUOqAfA4PwOoAABCAAYQABAAAIQADCAAAAAAAAAAA==

> <PUBCHEM_IUPAC_OPENEYE_NAME>
(1S,20R,21R,22S)-9,12-dimethoxy-21,22-dimethyl-5,7,14,16,23-pentaoxahexacyclo[18.2.1.02,10.04,8.011,19.013,17]tricosa-2,4(8),9,11,13(17),18-hexaene

> <PUBCHEM_IUPAC_CAS_NAME>
(1S,20R,21R,22S)-9,12-dimethoxy-21,22-dimethyl-5,7,14,16,23-pentaoxahexacyclo[18.2.1.02,10.04,8.011,19.013,17]tricosa-2,4(8),9,11,13(17),18-hexaene

> <PUBCHEM_IUPAC_NAME_MARKUP>
(1<I>S</I>,20<I>R</I>,21<I>R</I>,22<I>S</I>)-9,12-dimethoxy-21,22-dimethyl-5,7,14,16,23-pentaoxahexacyclo[18.2.1.0<SUP>2,10</SUP>.0<SUP>4,8</SUP>.0<SUP>11,19</SUP>.0<SUP>13,17</SUP>]tricosa-2,4(8),9,11,13(17),18-hexaene

> <PUBCHEM_IUPAC_NAME>
(1S,20R,21R,22S)-9,12-dimethoxy-21,22-dimethyl-5,7,14,16,23-pentaoxahexacyclo[18.2.1.02,10.04,8.011,19.013,17]tricosa-2,4(8),9,11,13(17),18-hexaene

> <PUBCHEM_IUPAC_SYSTEMATIC_NAME>
(1S,20R,21R,22S)-9,12-dimethoxy-21,22-dimethyl-5,7,14,16,23-pentaoxahexacyclo[18.2.1.02,10.04,8.011,19.013,17]tricosa-2,4(8),9,11,13(17),18-hexaene

> <PUBCHEM_IUPAC_TRADITIONAL_NAME>
(1S,20R,21R,22S)-9,12-dimethoxy-21,22-dimethyl-5,7,14,16,23-pentaoxahexacyclo[18.2.1.02,10.04,8.011,19.013,17]tricosa-2,4(8),9,11,13(17),18-hexaene

> <PUBCHEM_IUPAC_INCHI>
InChI=1S/C22H22O7/c1-9-10(2)18-12-6-14-20(28-8-26-14)22(24-4)16(12)15-11(17(9)29-18)5-13-19(21(15)23-3)27-7-25-13/h5-6,9-10,17-18H,7-8H2,1-4H3/t9-,10+,17-,18+

> <PUBCHEM_IUPAC_INCHIKEY>
CYJVZLGKOMMOJB-MOGXELDJSA-N

> <PUBCHEM_XLOGP3_AA>
3.79999995231628

> <PUBCHEM_EXACT_MASS>
398.136566162109

> <PUBCHEM_MOLECULAR_FORMULA>
C22H22O7

> <PUBCHEM_MOLECULAR_WEIGHT>
398.399993896484

> <PUBCHEM_OPENEYE_CAN_SMILES>
CC1C(C2C3=CC4=C(C(=C3C5=C(C6=C(C=C5C1O2)OCO6)OC)OC)OCO4)C

> <PUBCHEM_OPENEYE_ISO_SMILES>
C[C@@H]1[C@@H]([C@H]2C3=CC4=C(C(=C3C5=C(C6=C(C=C5[C@@H]1O2)OCO6)OC)OC)OCO4)C

> <PUBCHEM_CACTVS_TPSA>
64.5999984741211

> <PUBCHEM_MONOISOTOPIC_WEIGHT>
398.136566162109

> <PUBCHEM_TOTAL_CHARGE>
0

> <PUBCHEM_HEAVY_ATOM_COUNT>
29

> <PUBCHEM_ATOM_DEF_STEREO_COUNT>
4

> <PUBCHEM_ATOM_UDEF_STEREO_COUNT>
0

> <PUBCHEM_BOND_DEF_STEREO_COUNT>
0

> <PUBCHEM_BOND_UDEF_STEREO_COUNT>
0

> <PUBCHEM_ISOTOPIC_ATOM_COUNT>
0

> <PUBCHEM_COMPONENT_COUNT>
1

> <PUBCHEM_CACTVS_TAUTO_COUNT>
-1

> <PUBCHEM_COORDINATE_TYPE>
1
5
255

> <PUBCHEM_BONDANNOTATIONS>
10  32  5
11  33  6
12  16  8
12  18  8
13  17  8
13  19  8
16  20  8
17  21  8
18  22  8
19  23  8
20  24  8
21  25  8
22  24  8
23  25  8
8  14  5
9  15  5

> <Clean Energy>
164.877914428711

$$$$
Phytochem_Scopolamine hydrobromide and its compounds
  SciTegic04052521443D

 43 46  0  0  0  0            999 V2000
   12.7597   -0.3335   -0.7624 O   0  0
    7.3177   -0.9252    0.5420 O   0  0
    6.4629    0.3226   -1.2326 O   0  0
    3.2564   -2.7148   -0.2568 O   0  0
   11.2453    0.4827    1.4621 N   0  0
   11.6039   -1.1461   -0.3063 C   0  0  2  0  0  0
   11.3499    0.1151   -0.9399 C   0  0  1  0  0  0
   11.0892   -0.9998    1.1788 C   0  0  2  0  0  0
   10.6741    1.0423    0.1697 C   0  0  1  0  0  0
    9.5692   -1.3574    1.2695 C   0  0
    9.0917    0.8529    0.2148 C   0  0
    8.7168   -0.6424    0.2027 C   0  0
   12.6706    0.8647    1.6649 C   0  0
    6.2567   -0.3969   -0.2402 C   0  0
    4.8423   -0.8370    0.1540 C   0  0  2  0  0  0
    4.4886   -2.1102   -0.6812 C   0  0
    3.7179    0.2274    0.0049 C   0  0
    2.4460   -0.1169    0.1423 C   0  0
    4.0518    1.6418   -0.2400 C   0  0
    1.3693    0.8694    0.0360 C   0  0
    3.0714    2.5490   -0.3285 C   0  0
    1.6705    2.1461   -0.1878 C   0  0
   11.4881   -2.0877   -0.8599 H   0  0
   11.0428    0.1609   -1.9917 H   0  0
   11.6344   -1.6140    1.9094 H   0  0
   10.8952    2.1131    0.0603 H   0  0
    9.4575   -2.4338    1.1388 H   0  0
    9.2034   -1.0708    2.2554 H   0  0
    8.7032    1.3109    1.1244 H   0  0
    8.6492    1.3388   -0.6549 H   0  0
    8.9457   -1.0570   -0.7904 H   0  0
   12.7358    1.9342    1.8648 H   0  0
   13.2420    0.6279    0.7673 H   0  0
   13.0785    0.3119    2.5112 H   0  0
    4.8588   -1.1976    1.1926 H   0  0
    5.2927   -2.8375   -0.5692 H   0  0
    4.3973   -1.8273   -1.7299 H   0  0
    2.1953   -1.1592    0.3393 H   0  0
    5.0923    1.9478   -0.3487 H   0  0
    3.0673   -3.5129   -0.8065 H   0  0
    0.3292    0.5603    0.1394 H   0  0
    3.3178    3.5957   -0.5067 H   0  0
    0.8771    2.8894   -0.2662 H   0  0
  6  1  1  0
  7  1  1  0
  2 12  1  0
  2 14  1  0
  3 14  2  0
  4 16  1  0
  4 40  1  0
  5  8  1  0
  5  9  1  0
  5 13  1  0
  6  7  1  0
  6  8  1  0
  6 23  1  0
  7  9  1  0
  7 24  1  0
  8 10  1  0
  8 25  1  0
  9 11  1  0
  9 26  1  0
 10 12  1  0
 10 27  1  0
 10 28  1  0
 11 12  1  0
 11 29  1  0
 11 30  1  0
 12 31  1  0
 13 32  1  0
 13 33  1  0
 13 34  1  0
 14 15  1  0
 15 16  1  0
 15 17  1  0
 15 35  1  0
 16 36  1  0
 16 37  1  0
 17 18  2  0
 17 19  1  0
 18 20  1  0
 18 38  1  0
 19 21  2  0
 19 39  1  0
 20 22  2  0
 20 41  1  0
 21 22  1  0
 21 42  1  0
 22 43  1  0
M  END
> <Name>
Phytochem_Scopolamine hydrobromide and its compounds

> <PUBCHEM_COMPOUND_CID>
3000322

> <PUBCHEM_COMPOUND_CANONICALIZED>
1

> <PUBCHEM_CACTVS_COMPLEXITY>
418

> <PUBCHEM_CACTVS_HBOND_ACCEPTOR>
5

> <PUBCHEM_CACTVS_HBOND_DONOR>
1

> <PUBCHEM_CACTVS_ROTATABLE_BOND>
5

> <PUBCHEM_CACTVS_SUBSKEYS>
AAADceB6OAAAAAAAAAAAAAAAEgAAAWAAAAA8WIAABgAAAAABAAAAHgAACAAADTzhmAYyCIMABgCIAiDSCAACAAAgAAAIiAEIAIgKMDaAlRCHYAAn4AGYiAfY6OyOgAAAAAAAAAAAAAAAAAAAAAAAAAAAAA==

> <PUBCHEM_IUPAC_OPENEYE_NAME>
[(1R,2R,4S,5S)-9-methyl-3-oxa-9-azatricyclo[3.3.1.02,4]nonan-7-yl] (2S)-3-hydroxy-2-phenyl-propanoate

> <PUBCHEM_IUPAC_CAS_NAME>
(2S)-3-hydroxy-2-phenylpropanoic acid [(1R,2R,4S,5S)-9-methyl-3-oxa-9-azatricyclo[3.3.1.02,4]nonan-7-yl] ester

> <PUBCHEM_IUPAC_NAME_MARKUP>
[(1<I>R</I>,2<I>R</I>,4<I>S</I>,5<I>S</I>)-9-methyl-3-oxa-9-azatricyclo[3.3.1.0<SUP>2,4</SUP>]nonan-7-yl] (2<I>S</I>)-3-hydroxy-2-phenylpropanoate

> <PUBCHEM_IUPAC_NAME>
[(1R,2R,4S,5S)-9-methyl-3-oxa-9-azatricyclo[3.3.1.02,4]nonan-7-yl] (2S)-3-hydroxy-2-phenylpropanoate

> <PUBCHEM_IUPAC_SYSTEMATIC_NAME>
[(1R,2R,4S,5S)-9-methyl-3-oxa-9-azatricyclo[3.3.1.02,4]nonan-7-yl] (2S)-3-oxidanyl-2-phenyl-propanoate

> <PUBCHEM_IUPAC_TRADITIONAL_NAME>
(2S)-3-hydroxy-2-phenyl-propionic acid [(1R,2R,4S,5S)-9-methyl-3-oxa-9-azatricyclo[3.3.1.02,4]nonan-7-yl] ester

> <PUBCHEM_IUPAC_INCHI>
InChI=1S/C17H21NO4/c1-18-13-7-11(8-14(18)16-15(13)22-16)21-17(20)12(9-19)10-5-3-2-4-6-10/h2-6,11-16,19H,7-9H2,1H3/t11?,12-,13-,14+,15-,16+/m1/s1

> <PUBCHEM_IUPAC_INCHIKEY>
STECJAGHUSJQJN-USLFZFAMSA-N

> <PUBCHEM_XLOGP3>
0.899999976158142

> <PUBCHEM_EXACT_MASS>
303.147064208984

> <PUBCHEM_MOLECULAR_FORMULA>
C17H21NO4

> <PUBCHEM_MOLECULAR_WEIGHT>
303.350006103516

> <PUBCHEM_OPENEYE_CAN_SMILES>
CN1C2CC(CC1C3C2O3)OC(=O)C(CO)C4=CC=CC=C4

> <PUBCHEM_OPENEYE_ISO_SMILES>
CN1[C@@H]2CC(C[C@H]1[C@H]3[C@@H]2O3)OC(=O)[C@H](CO)C4=CC=CC=C4

> <PUBCHEM_CACTVS_TPSA>
62.2999992370605

> <PUBCHEM_MONOISOTOPIC_WEIGHT>
303.147064208984

> <PUBCHEM_TOTAL_CHARGE>
0

> <PUBCHEM_HEAVY_ATOM_COUNT>
22

> <PUBCHEM_ATOM_DEF_STEREO_COUNT>
5

> <PUBCHEM_ATOM_UDEF_STEREO_COUNT>
0

> <PUBCHEM_BOND_DEF_STEREO_COUNT>
0

> <PUBCHEM_BOND_UDEF_STEREO_COUNT>
0

> <PUBCHEM_ISOTOPIC_ATOM_COUNT>
0

> <PUBCHEM_COMPONENT_COUNT>
1

> <PUBCHEM_CACTVS_TAUTO_COUNT>
-1

> <PUBCHEM_COORDINATE_TYPE>
1
5
255

> <PUBCHEM_BONDANNOTATIONS>
6  1  5
7  1  5
15  16  6
17  18  8
17  19  8
18  20  8
19  21  8
20  22  8
21  22  8
8  25  5
9  26  6

> <Clean Energy>
120.728286743164

$$$$
Structure2D_COMPOUND_CID_441245
  SciTegic04052521443D

 27 28  0  0  0  0            999 V2000
    6.1240    0.5141    1.1960 O   0  0
    6.1572    0.9706   -0.1013 C   0  0  3  0  0  0
    6.1866   -0.5255    0.1028 C   0  0  3  0  0  0
    4.8470    1.6021   -0.6184 C   0  0
    4.8878   -1.2979    0.3450 C   0  0
    3.6977   -0.6241   -0.3799 C   0  0  2  0  0  0
    3.5909    0.8763   -0.0553 C   0  0
    7.4954    1.5883   -0.5457 C   0  0
    2.4398   -1.3750   -0.0181 C   0  0
    1.1553   -0.6363    0.2365 C   0  0
    2.4643   -2.7031    0.0686 C   0  0
    7.1317   -1.0409    0.3271 H   0  0
    4.8157    2.6481   -0.3133 H   0  0
    4.8315    1.5399   -1.7065 H   0  0
    5.0031   -2.3151   -0.0293 H   0  0
    4.6837   -1.3250    1.4154 H   0  0
    3.8602   -0.7257   -1.4632 H   0  0
    3.5414    1.0147    1.0247 H   0  0
    2.6929    1.2877   -0.5163 H   0  0
    7.4181    1.9169   -1.5821 H   0  0
    8.2865    0.8434   -0.4593 H   0  0
    7.7305    2.4426    0.0892 H   0  0
    0.3680   -1.3491    0.4815 H   0  0
    0.8739   -0.0775   -0.6561 H   0  0
    1.2916    0.0541    1.0689 H   0  0
    3.3910   -3.2447   -0.1214 H   0  0
    1.5578   -3.2491    0.3297 H   0  0
  1  2  1  0
  1  3  1  0
  2  3  1  0
  2  4  1  0
  2  8  1  0
  3  5  1  0
  3 12  1  0
  4  7  1  0
  4 13  1  0
  4 14  1  0
  5  6  1  0
  5 15  1  0
  5 16  1  0
  6  7  1  0
  6  9  1  0
  6 17  1  0
  7 18  1  0
  7 19  1  0
  8 20  1  0
  8 21  1  0
  8 22  1  0
  9 10  1  0
  9 11  2  0
 10 23  1  0
 10 24  1  0
 10 25  1  0
 11 26  1  0
 11 27  1  0
M  END
> <Name>
Structure2D_COMPOUND_CID_441245

> <PUBCHEM_COMPOUND_CID>
441245

> <PUBCHEM_COMPOUND_CANONICALIZED>
1

> <PUBCHEM_CACTVS_COMPLEXITY>
197

> <PUBCHEM_CACTVS_HBOND_ACCEPTOR>
1

> <PUBCHEM_CACTVS_HBOND_DONOR>
0

> <PUBCHEM_CACTVS_ROTATABLE_BOND>
1

> <PUBCHEM_CACTVS_SUBSKEYS>
AAADceBwIAAAAAAAAAAAAAAAEgAAAAAAAAAwAAAABIAAAAAAAAAAGgAAAAAADVSggAICAAAABACAAgBCAAAAAAAgAAAAAAAAAAgAAAIAAQACAAAEgAAAAAGAwPAOAAAAAAAAAADAAAIAABAAAAAAAAAAAA==

> <PUBCHEM_IUPAC_OPENEYE_NAME>
(4R)-4-isopropenyl-1-methyl-7-oxabicyclo[4.1.0]heptane

> <PUBCHEM_IUPAC_CAS_NAME>
(4R)-1-methyl-4-(1-methylethenyl)-7-oxabicyclo[4.1.0]heptane

> <PUBCHEM_IUPAC_NAME_MARKUP>
(4<I>R</I>)-1-methyl-4-prop-1-en-2-yl-7-oxabicyclo[4.1.0]heptane

> <PUBCHEM_IUPAC_NAME>
(4R)-1-methyl-4-prop-1-en-2-yl-7-oxabicyclo[4.1.0]heptane

> <PUBCHEM_IUPAC_SYSTEMATIC_NAME>
(4R)-1-methyl-4-prop-1-en-2-yl-7-oxabicyclo[4.1.0]heptane

> <PUBCHEM_IUPAC_TRADITIONAL_NAME>
(4R)-4-isopropenyl-1-methyl-7-oxabicyclo[4.1.0]heptane

> <PUBCHEM_IUPAC_INCHI>
InChI=1S/C10H16O/c1-7(2)8-4-5-10(3)9(6-8)11-10/h8-9H,1,4-6H2,2-3H3/t8-,9?,10?/m1/s1

> <PUBCHEM_IUPAC_INCHIKEY>
CCEFMUBVSUDRLG-XNWIYYODSA-N

> <PUBCHEM_XLOGP3_AA>
2.5

> <PUBCHEM_EXACT_MASS>
152.1201171875

> <PUBCHEM_MOLECULAR_FORMULA>
C10H16O

> <PUBCHEM_MOLECULAR_WEIGHT>
152.229995727539

> <PUBCHEM_OPENEYE_CAN_SMILES>
CC(=C)C1CCC2(C(C1)O2)C

> <PUBCHEM_OPENEYE_ISO_SMILES>
CC(=C)[C@@H]1CCC2(C(C1)O2)C

> <PUBCHEM_CACTVS_TPSA>
12.5

> <PUBCHEM_MONOISOTOPIC_WEIGHT>
152.1201171875

> <PUBCHEM_TOTAL_CHARGE>
0

> <PUBCHEM_HEAVY_ATOM_COUNT>
11

> <PUBCHEM_ATOM_DEF_STEREO_COUNT>
1

> <PUBCHEM_ATOM_UDEF_STEREO_COUNT>
2

> <PUBCHEM_BOND_DEF_STEREO_COUNT>
0

> <PUBCHEM_BOND_UDEF_STEREO_COUNT>
0

> <PUBCHEM_ISOTOPIC_ATOM_COUNT>
0

> <PUBCHEM_COMPONENT_COUNT>
1

> <PUBCHEM_CACTVS_TAUTO_COUNT>
-1

> <PUBCHEM_COORDINATE_TYPE>
1
5
255

> <PUBCHEM_BONDANNOTATIONS>
2  8  3
3  5  3
6  9  6

> <Clean Energy>
59.8059043884277

$$$$
ZINC000008552028_Epoxymurin-A
  SciTegic04052521443D

 38 39  0  0  0  0            999 V2000
  -12.5241    3.6775    0.0366 C   0  0
  -11.2950    2.8164    0.0213 C   0  0
  -11.2072    2.0721    1.3292 C   0  0
   -9.9762    1.1822    1.3665 C   0  0
  -10.0408    0.5091    2.7442 C   0  0
   -8.8722   -0.4205    2.9423 C   0  0
   -7.6180    0.3836    2.8385 C   0  0
   -6.4022   -0.4827    3.0269 C   0  0
   -5.2071    0.4001    2.9075 C   0  0
   -5.0808    1.1012    1.5883 C   0  0
   -3.8514    1.9717    1.5461 C   0  0
   -2.6274    1.1048    1.7580 C   0  0
   -2.6335    0.3962    3.0449 C   0  0
   -2.5962   -0.9165    3.1463 C   0  0
   -2.5450   -1.7681    1.9604 C   0  0
   -2.5380   -0.9679    0.7015 C   0  0
   -2.4785   -2.1749   -0.4221 C   0  0  1  0  0  0
   -2.4787   -1.0990   -1.7025 O   0  0
   -1.0333   -1.6170   -1.0983 C   0  0  2  0  0  0
   -0.9037   -2.8746   -2.1726 C   0  0
    0.3897   -2.4950   -2.8707 C   0  0
    1.4884   -2.4414   -1.8486 C   0  0
    2.8215   -2.0871   -2.3461 C   0  0
    2.7176   -0.7070   -2.9684 C   0  0
    4.0613   -0.3292   -3.4797 C   0  0
    4.5246   -1.3163   -4.5109 C   0  0
    5.8640   -1.0254   -5.0863 C   0  0
    6.9816   -0.9970   -4.0918 C   0  0
    6.6942    0.0605   -3.0865 C   0  0
    7.7585    0.1874   -2.0212 C   0  0
    7.2724    1.2894   -1.1341 C   0  0
    8.2017    1.5713   -0.0014 C   0  0
    8.7380    2.7191    0.1466 C   0  0
    9.6404    2.7181    1.3876 C   0  0  1  0  0  0
    8.4941    3.3527    2.3998 C   0  0
    9.4570    1.3278    1.8493 O   0  0
    8.6154    0.6632    1.0335 C   0  0
    8.1890   -0.5416    1.0660 O   0  0
  1  2  1  0
  2  3  1  0
  3  4  1  0
  4  5  1  0
  5  6  1  0
  6  7  1  0
  7  8  1  0
  8  9  1  0
  9 10  1  0
 10 11  1  0
 11 12  1  0
 12 13  1  0
 13 14  2  0
 14 15  1  0
 15 16  1  0
 17 16  1  0
 17 18  1  0
 18 19  1  0
 19 20  1  0
 20 21  1  0
 21 22  1  0
 22 23  1  0
 23 24  1  0
 24 25  1  0
 25 26  1  0
 26 27  1  0
 27 28  1  0
 28 29  1  0
 29 30  1  0
 30 31  1  0
 31 32  1  0
 32 33  2  0
 33 34  1  0
 34 35  1  0
 34 36  1  0
 36 37  1  0
 37 38  2  0
 19 17  1  0
 37 32  1  0
M  END
> <Name>
ZINC000008552028_Epoxymurin-A

> <zinc_id>
ZINC000008552028

> <smiles>
CCCCCCCCCCCC/C=C\CC[C@H]1O[C@@H]1CCCCCCCCCCCCC1=C[C@@H](C)OC1=O

> <PUBCHEM_IUPAC_NAME>
(2R)-4-[12-[(2R,3R)-3-[(Z)-hexadec-3-enyl]oxiran-2-yl]dodecyl]-2-methyl-2H-furan-5-one

$$$$
ZINC000008552030_Epoxymurin-A
  SciTegic04052521443D

 38 39  0  0  0  0            999 V2000
   10.1482   -3.2319    1.3629 C   0  0
   10.9459   -2.4900    0.3302 C   0  0
   10.0818   -1.3671   -0.1855 C   0  0
   10.7993   -0.5519   -1.2398 C   0  0
    9.9867    0.5475   -1.7617 C   0  0
    9.5134    1.5763   -0.8376 C   0  0
    8.6473    1.1300    0.2806 C   0  0
    7.3705    0.4636   -0.1996 C   0  0
    6.5294    1.3714   -1.0411 C   0  0
    6.0878    2.6189   -0.3343 C   0  0
    5.2772    2.2738    0.8666 C   0  0
    4.0335    1.4896    0.5655 C   0  0
    4.3671    0.2020   -0.0950 C   0  0
    3.8738   -0.0169   -1.3002 C   0  0
    3.0176    0.9030   -2.0559 C   0  0
    1.7065    0.2808   -2.3632 C   0  0
    0.9634    1.4986   -3.1947 C   0  0  1  0  0  0
   -0.4856    0.6460   -3.4653 O   0  0
   -0.4383    1.8566   -2.2975 C   0  0  1  0  0  0
   -0.3593    0.8757   -0.9705 C   0  0
   -1.6129    1.2539   -0.2515 C   0  0
   -2.7847    0.9588   -1.1640 C   0  0
   -2.7389   -0.5318   -1.4602 C   0  0
   -2.8578   -1.2448   -0.1347 C   0  0
   -2.8255   -2.7175   -0.2915 C   0  0
   -3.9288   -3.2601   -1.1468 C   0  0
   -5.2831   -2.9395   -0.5901 C   0  0
   -5.4700   -3.5246    0.7993 C   0  0
   -6.8415   -3.1786    1.3186 C   0  0
   -7.0166   -1.6557    1.3948 C   0  0
   -8.3942   -1.4234    1.9157 C   0  0
   -8.7039    0.0289    2.0421 C   0  0
   -9.6414    0.6277    1.4438 C   0  0
   -9.6827    2.1735    1.8099 C   0  0  1  0  0  0
  -10.8195    2.0244    3.0227 C   0  0
   -8.4959    2.2028    2.7705 O   0  0
   -7.9892    0.9683    2.8586 C   0  0
   -6.9797    0.6948    3.5986 O   0  0
  1  2  1  0
  2  3  1  0
  3  4  1  0
  4  5  1  0
  5  6  1  0
  6  7  1  0
  7  8  1  0
  8  9  1  0
  9 10  1  0
 10 11  1  0
 11 12  1  0
 12 13  1  0
 13 14  2  0
 14 15  1  0
 15 16  1  0
 17 16  1  0
 17 18  1  0
 18 19  1  0
 19 20  1  0
 20 21  1  0
 21 22  1  0
 22 23  1  0
 23 24  1  0
 24 25  1  0
 25 26  1  0
 26 27  1  0
 27 28  1  0
 28 29  1  0
 29 30  1  0
 30 31  1  0
 31 32  1  0
 32 33  2  0
 33 34  1  0
 34 35  1  0
 34 36  1  0
 36 37  1  0
 37 38  2  0
 19 17  1  0
 37 32  1  0
M  END
> <Name>
ZINC000008552030_Epoxymurin-A

> <zinc_id>
ZINC000008552030

> <smiles>
CCCCCCCCCCCC/C=C\CC[C@H]1O[C@H]1CCCCCCCCCCCCC1=C[C@@H](C)OC1=O

$$$$
ZINC000015264178-Epoxyguaiene
  SciTegic04052521443D

 16 18  0  0  0  0            999 V2000
    3.7277   -1.1160   -1.0775 C   0  0
    2.9664   -0.6335   -0.1337 C   0  0
    3.4929   -0.5574    1.1883 C   0  0
    1.5593   -0.2126   -0.6579 C   0  0  2  0  0  0
    1.3062    1.0413    0.3732 C   0  0
    0.7136    2.0530   -0.3938 C   0  0
   -0.5851    1.5236   -1.2314 C   0  0  2  0  0  0
   -1.5228    2.7460   -0.6286 C   0  0
   -1.1918    0.4655   -0.1961 C   0  0  1  0  0  0
   -2.5220    0.2395   -0.8524 C   0  0
   -3.0499   -0.9327   -0.2094 C   0  0
   -1.7637   -1.7587    0.3139 C   0  0  2  0  0  0
   -2.2034   -1.6159    1.8744 C   0  0
   -0.6874   -0.5636    0.2856 C   0  0  1  0  0  0
    0.6761   -1.2049    0.2796 C   0  0
   -0.9161    0.5264    1.0659 O   0  0
  1  2  2  0
  2  3  1  0
  4  2  1  0
  4  5  1  0
  5  6  1  0
  6  7  1  0
  7  8  1  0
  7  9  1  0
  9 10  1  0
 10 11  1  0
 11 12  1  0
 12 13  1  0
 12 14  1  0
 14 15  1  0
 14 16  1  0
 15  4  1  0
 14  9  1  0
 16  9  1  0
M  END
> <Name>
ZINC000015264178-Epoxyguaiene

> <zinc_id>
ZINC000015264178

> <smiles>
C=C(C)[C@@H]1CC[C@H](C)[C@@]23CC[C@H](C)[C@]2(C1)O3

$$$$
ZINC000028536939_Epoxyjaeschkeanadiol
  SciTegic04052521443D

 18 20  0  0  0  0            999 V2000
    2.9613    2.1778    0.3198 C   0  0
    3.0657    0.7306   -0.2029 C   0  0
    4.3598    0.1471    0.3961 C   0  0
    1.8620   -0.2065    0.2198 C   0  0  2  0  0  0
    1.8724   -0.1636    1.6484 O   0  0
    2.1368   -1.6576   -0.2936 C   0  0
    0.7217   -2.3416   -0.4715 C   0  0
   -0.3120   -1.3735    0.1306 C   0  0  2  0  0  0
   -0.4077   -1.5894    1.6772 C   0  0
   -1.7202   -1.6217   -0.4640 C   0  0
   -2.7477   -0.7795    0.2944 C   0  0  2  0  0  0
   -3.8088   -0.3030   -0.5874 O   0  0
   -2.9190    0.6496    0.0617 C   0  0  1  0  0  0
   -3.5448    1.3567    1.2784 C   0  0
   -1.8222    1.3908   -0.7221 C   0  0
   -0.4145    1.3555   -0.0546 C   0  0  2  0  0  0
    0.3083    2.4059   -0.6718 O   0  0
    0.3513   -0.0094   -0.3732 C   0  0  1  0  0  0
  1  2  1  0
  2  3  1  0
  2  4  1  0
  4  5  1  0
  4  6  1  0
  6  7  1  0
  7  8  1  0
  8  9  1  0
  8 10  1  0
 11 10  1  0
 11 12  1  0
 12 13  1  0
 13 14  1  0
 13 15  1  0
 15 16  1  0
 16 17  1  0
 18 16  1  0
 18  4  1  0
 18  8  1  0
 13 11  1  0
M  END
> <Name>
ZINC000028536939_Epoxyjaeschkeanadiol

> <zinc_id>
ZINC000028536939

> <smiles>
CC(C)[C@]1(O)CC[C@]2(C)C[C@@H]3O[C@]3(C)C[C@H](O)[C@H]21

> <Clean Energy>
106.415641784668

$$$$
ZINC000042805022.Epoxygaertneroside
  SciTegic04052521443D

 40 45  0  0  0  0            999 V2000
    7.4278   -2.7299    0.6767 C   0  0
    6.3633   -1.7837    0.8434 O   0  0
    5.2070   -2.2748    0.2538 C   0  0
    5.2476   -3.3836   -0.3085 O   0  0
    3.9565   -1.4655    0.2585 C   0  0
    3.9608   -0.2431    0.8244 C   0  0
    2.8243    0.5731    0.8095 O   0  0
    1.6675    0.2334    0.0527 C   0  0  2  0  0  0
    0.5294    0.9770    0.4880 O   0  0
    0.6934    2.3577    0.0420 C   0  0  2  0  0  0
    1.8988    2.9812    0.5761 O   0  0
    2.0801    4.3253    0.0241 C   0  0  2  0  0  0
    3.3679    4.9582    0.5822 C   0  0
    4.4928    4.1581    0.2201 O   0  0
    0.8883    5.2227    0.4034 C   0  0  1  0  0  0
    1.0677    6.5297   -0.1519 O   0  0
   -0.3794    4.5975   -0.1612 C   0  0  2  0  0  0
   -1.5106    5.4018    0.1754 O   0  0
   -0.5419    3.1896    0.4267 C   0  0  1  0  0  0
   -1.7150    2.5855   -0.1171 O   0  0
    1.5102   -1.2976    0.0865 C   0  0  2  0  0  0
    2.6931   -1.9435   -0.3977 C   0  0  2  0  0  0
    2.3986   -3.4521   -0.2296 C   0  0  2  0  0  0
    1.5798   -3.9640   -1.3240 O   0  0
    0.7878   -3.5612   -0.2656 C   0  0  2  0  0  0
    0.2341   -2.0779   -0.2129 C   0  0  1  0  0  0
   -0.9311   -2.1856    0.7682 C   0  0
   -2.0503   -2.1981    0.0482 C   0  0
   -3.4291   -2.5237    0.6090 C   0  0  1  0  0  0
   -3.3333   -2.7631    2.0104 O   0  0
   -4.5564   -1.5586    0.3576 C   0  0
   -4.3620   -0.2635    0.1157 C   0  0
   -5.5302    0.6158   -0.0854 C   0  0
   -6.7680    0.1191   -0.0182 C   0  0
   -7.8696    0.9499   -0.1998 O   0  0
   -6.9716   -1.2980    0.2481 C   0  0
   -5.9221   -2.0929    0.4257 C   0  0
   -1.7253   -1.9844   -1.3320 C   0  0
   -2.5453   -1.9193   -2.2538 O   0  0
   -0.3867   -1.8238   -1.4708 O   0  0
  1  2  1  0
  2  3  1  0
  3  4  2  0
  3  5  1  0
  5  6  2  0
  6  7  1  0
  7  8  1  0
  8  9  1  0
 10  9  1  0
 10 11  1  0
 11 12  1  0
 12 13  1  0
 13 14  1  0
 12 15  1  0
 15 16  1  0
 15 17  1  0
 17 18  1  0
 17 19  1  0
 19 20  1  0
 21  8  1  0
 21 22  1  0
 22 23  1  0
 23 24  1  0
 25 24  1  0
 25 26  1  0
 26 27  1  0
 27 28  2  0
 28 29  1  0
 29 30  1  0
 29 31  1  0
 31 32  2  0
 32 33  1  0
 33 34  2  0
 34 35  1  0
 34 36  1  0
 36 37  2  0
 28 38  1  0
 38 39  2  0
 38 40  1  0
 22  5  1  0
 25 23  1  0
 40 26  1  0
 19 10  1  0
 26 21  1  0
 37 31  1  0
M  END
> <Name>
ZINC000042805022.Epoxygaertneroside

> <zinc_id>
ZINC000042805022

> <smiles>
COC(=O)C1=CO[C@H](O[C@@H]2O[C@H](CO)[C@@H](O)[C@H](O)[C@H]2O)[C@H]2[C@@H]1[C@@H]1O[C@@H]1[C@@]21C=C([C@@H](O)c2ccc(O)cc2)C(=O)O1

> <Clean Energy>
277.750885009766

$$$$
ZINC000169292370_Epoxycembrene A
  SciTegic04052521443D

 21 22  0  0  0  0            999 V2000
    3.6029   -1.6203    2.3416 C   0  0
    3.2074   -1.3542    1.0995 C   0  0
    4.0675   -1.6337   -0.0055 C   0  0
    1.7618   -0.7186    0.9569 C   0  0  2  0  0  0
    1.4245   -1.4882   -0.4313 C   0  0
    0.3255   -2.3782    0.0222 C   0  0
   -0.8132   -2.2668   -0.9249 C   0  0
   -0.6909   -2.6983   -2.3449 C   0  0
   -1.9319   -1.7606   -0.4168 C   0  0
   -2.0375   -1.3381    0.9904 C   0  0
   -3.1592   -0.4548    1.2971 C   0  0
   -3.2195    0.7945    0.4380 C   0  0
   -4.5953    1.4409    0.5651 C   0  0
   -2.2236    1.1423   -0.2316 C   0  0
   -1.5322    1.9835   -1.1212 C   0  0
   -0.6586    3.0541   -0.4871 C   0  0
    0.7613    2.6002   -0.3123 C   0  0  2  0  0  0
    1.8558    3.3055    0.1684 C   0  0
    1.0504    1.7202   -1.6040 O   0  0
    0.6134    1.0016   -0.2235 C   0  0  1  0  0  0
    2.1912    0.6692    0.2239 C   0  0
  1  2  2  0
  2  3  1  0
  4  2  1  0
  4  5  1  0
  5  6  1  0
  6  7  1  0
  7  8  1  0
  7  9  2  0
  9 10  1  0
 10 11  1  0
 11 12  1  0
 12 13  1  0
 12 14  2  0
 14 15  1  0
 15 16  1  0
 16 17  1  0
 17 18  1  0
 17 19  1  0
 19 20  1  0
 20 21  1  0
 21  4  1  0
 20 17  1  0
M  END
> <Name>
ZINC000169292370_Epoxycembrene A

> <zinc_id>
ZINC000169292370

> <smiles>
C=C(C)[C@@H]1CC/C(C)=C\CC/C(C)=C/CC[C@]2(C)O[C@H]2C1

$$$$
ZINC000137005147_Epoxynobilin
  SciTegic04052521443D

 26 28  0  0  0  0            999 V2000
   -1.6953    3.0020   -0.7404 C   0  0
   -0.4477    2.6853   -0.4878 C   0  0
    0.5843    3.5743   -0.0629 C   0  0
    0.4276    4.8106    0.0820 O   0  0
    1.7344    2.9100    0.1785 O   0  0
    1.4216    1.5209    0.3144 C   0  0  2  0  0  0
    2.6712    0.7085   -0.0264 C   0  0
    3.4157    0.0357    0.8561 C   0  0
    4.7600    0.5901    0.3973 C   0  0
    4.0118   -1.3435    0.6247 C   0  0  1  0  0  0
    5.0948   -1.5275    1.5453 O   0  0
    3.0246   -2.5393    0.7941 C   0  0
    1.9055   -2.4901   -0.2580 C   0  0  1  0  0  0
    0.8071   -3.3220   -0.0901 O   0  0
    0.6077   -1.8453    0.1261 C   0  0  1  0  0  0
    0.0901   -1.8222    1.5891 C   0  0
   -0.2891   -1.3366   -1.0421 C   0  0
   -0.8615    0.1529   -0.8343 C   0  0  1  0  0  0
   -1.7502    0.2135    0.3183 O   0  0
   -2.9581   -0.5340    0.0836 C   0  0
   -3.1026   -1.1529   -0.9785 O   0  0
   -4.0695   -0.4726    1.0872 C   0  0
   -3.9061    0.4378    2.2680 C   0  0
   -5.2175   -1.1659    0.9869 C   0  0
   -5.5628   -2.1267   -0.1318 C   0  0
    0.2231    1.3727   -0.7391 C   0  0  1  0  0  0
  1  2  2  0
  2  3  1  0
  3  4  2  0
  3  5  1  0
  5  6  1  0
  6  7  1  0
  7  8  2  0
  8  9  1  0
  8 10  1  0
 10 11  1  0
 10 12  1  0
 13 12  1  0
 13 14  1  0
 14 15  1  0
 15 16  1  0
 15 17  1  0
 17 18  1  0
 18 19  1  0
 19 20  1  0
 20 21  2  0
 20 22  1  0
 22 23  1  0
 22 24  2  0
 24 25  1  0
 18 26  1  0
 26  2  1  0
 26  6  1  0
 15 13  1  0
M  END
> <Name>
ZINC000137005147_Epoxynobilin

> <zinc_id>
ZINC000137005147

> <smiles>
C=C1C(=O)O[C@@H]2/C=C(\C)[C@@H](O)C[C@H]3O[C@]3(C)C[C@@H](OC(=O)/C(C)=C\C)[C@@H]12

> <Clean Energy>
235.897048950195

> <PUBCHEM_IUPAC_NAME>
 [(1R,2R,4R,6R,8S,9E,11R)-8-hydroxy-4,9-dimethyl-14-methylidene-13-oxo-5,12-dioxatricyclo[9.3.0.04,6]tetradec-9-en-2-yl] (Z)-2-methylbut-2-enoate

$$$$
ZINC000230086803_Epoxysiderol
  SciTegic04052521443D

 26 30  0  0  0  0            999 V2000
   -1.3289   -4.7188    0.6830 C   0  0
   -0.7127   -3.4717    0.1211 C   0  0
    0.1815   -3.5712   -0.7291 O   0  0
   -1.1962   -2.2112    0.5423 O   0  0
   -0.4971   -1.1043   -0.0662 C   0  0  2  0  0  0
    0.9859   -1.0760    0.4212 C   0  0
    1.7966    0.1016   -0.1798 C   0  0  2  0  0  0
    3.3641    0.0040    0.2256 C   0  0  1  0  0  0
    3.6738   -0.0126    1.7524 C   0  0
    4.0273   -1.2847   -0.3548 C   0  0
    3.5074   -2.4862    0.2245 O   0  0
    4.0560    1.2293   -0.4226 C   0  0
    3.4065    2.5571    0.0808 C   0  0
    1.9297    2.6233   -0.4076 C   0  0
    1.1090    1.4824    0.2311 C   0  0  2  0  0  0
    0.9842    1.7297    1.7755 C   0  0
   -0.3227    1.5023   -0.3331 C   0  0  2  0  0  0
   -1.0266    2.9716    0.0204 C   0  0
   -2.5494    2.9997   -0.4752 C   0  0
   -2.8080    1.6521   -0.0048 C   0  0  2  0  0  0
   -1.9695    0.6995   -0.7791 C   0  0
   -1.2047    0.2032    0.3370 C   0  0  1  0  0  0
   -2.9112   -0.1713    0.5815 C   0  0  2  0  0  0
   -3.6787   -0.6170   -0.5010 O   0  0
   -3.9064    0.8250   -0.1213 C   0  0  2  0  0  0
   -5.1613    1.1139    0.7207 C   0  0
  1  2  1  0
  2  3  2  0
  2  4  1  0
  5  4  1  0
  5  6  1  0
  7  6  1  0
  7  8  1  0
  8  9  1  0
  8 10  1  0
 10 11  1  0
  8 12  1  0
 12 13  1  0
 13 14  1  0
 14 15  1  0
 15 16  1  0
 15 17  1  0
 17 18  1  0
 18 19  1  0
 20 19  1  0
 20 21  1  0
 22 21  1  0
 22 23  1  0
 23 24  1  0
 24 25  1  0
 25 26  1  0
 22  5  1  0
 25 23  1  0
 15  7  1  0
 22 17  1  0
 25 20  1  0
M  END
> <Name>
ZINC000230086803_Epoxysiderol

> <zinc_id>
ZINC000230086803

> <smiles>
CC(=O)O[C@@H]1C[C@@H]2[C@@](C)(CO)CCC[C@@]2(C)[C@@H]2CC[C@@H]3C[C@]21[C@@H]1O[C@@]13C

> <Clean Energy>
268.487579345703

$$$$
MODIFIED_1 Phytochem_alisol B 23-acetate and its compounds
  SciTegic04052521443D

 87 91  0  0  0  0            999 V2000
    4.3512    0.1916   -0.8595 O   0  0
    0.1249   -4.9745   -0.8053 O   0  0
   13.4567    3.3154    1.3097 O   0  0
   10.4945    4.5851    0.6035 O   0  0
   11.5178    6.2441   -0.7013 O   0  0
    5.9632   -2.3057   -0.1767 C   0  0  1  0  0  0
    4.8473   -1.7178    0.7024 C   0  0  3  0  0  0
    3.3586   -2.4486    0.4905 C   0  0  2  0  0  0
    7.3609   -1.5881    0.1695 C   0  0  2  0  0  0
    3.5737   -4.0298    0.1328 C   0  0  3  0  0  0
    6.0920   -3.8596    0.2975 C   0  0
    4.7443   -0.0964    0.4836 C   0  0  1  0  0  0
    4.7288   -4.6009    0.8622 C   0  0
    7.3720   -0.1019    0.1729 C   0  0
    2.2545   -4.9213    0.2228 C   0  0
    2.4612   -2.0582   -0.7350 C   0  0
    8.5147   -1.9320   -0.7907 C   0  0
    6.1421    0.6561    0.7321 C   0  0
    5.6961   -2.1275   -1.7225 C   0  0
    2.6431   -2.0266    1.8072 C   0  0
    8.5889    0.3833   -0.1712 C   0  0
    7.8006   -1.9159    1.6259 C   0  0
    9.5404   -0.7768   -0.5066 C   0  0
    1.0631   -2.7787   -0.7454 C   0  0
    1.1254   -4.2917   -0.5506 C   0  0
    1.7324   -5.1591    1.6690 C   0  0
    2.5141   -6.3417   -0.3180 C   0  0
    9.0717    1.9096   -0.2097 C   0  0  3  0  0  0
   10.6690    2.1133    0.0790 C   0  0
    8.8011    2.3795   -1.6510 C   0  0
   11.2525    3.6290   -0.1932 C   0  0  3  0  0  0
   12.8390    3.8720    0.1682 C   0  0  3  0  0  0
   14.0092    2.9998   -0.0910 C   0  0
   15.3523    3.7222   -0.3547 C   0  0
   13.9107    1.5015   -0.4265 C   0  0
   10.7732    5.9559    0.2477 C   0  0
   10.1274    7.0718    1.0144 C   0  0
    5.1683   -1.9593    1.7174 H   0  0
    3.8953   -4.0569   -0.9122 H   0  0
    6.4444   -4.4339   -0.5593 H   0  0
    6.8369   -3.8975    1.0923 H   0  0
    3.9876    0.3433    1.1451 H   0  0
    4.6213   -4.4164    1.9311 H   0  0
    4.7879   -5.6743    0.6824 H   0  0
    2.2937   -0.9814   -0.7104 H   0  0
    2.9922   -2.3230   -1.6493 H   0  0
    8.9439   -2.9068   -0.5591 H   0  0
    8.1821   -1.9182   -1.8286 H   0  0
    6.0950    1.6340    0.2531 H   0  0
    6.2769    0.7832    1.8063 H   0  0
    6.5204   -2.5636   -2.2868 H   0  0
    5.6167   -1.0662   -1.9580 H   0  0
    4.7667   -2.6295   -1.9914 H   0  0
    1.6334   -2.4368    1.8202 H   0  0
    2.5936   -0.9390    1.8619 H   0  0
    3.2008   -2.4079    2.6627 H   0  0
    8.7479   -1.4212    1.8400 H   0  0
    7.9212   -2.9937    1.7357 H   0  0
    7.0410   -1.5628    2.3234 H   0  0
   10.1909   -1.0170    0.3344 H   0  0
   10.1474   -0.5556   -1.3845 H   0  0
    0.4579   -2.3574    0.0573 H   0  0
    0.5853   -2.5791   -1.7045 H   0  0
    0.8334   -5.7744    1.6347 H   0  0
    1.4988   -4.2011    2.1337 H   0  0
    2.4987   -5.6686    2.2533 H   0  0
    1.6000   -6.9310   -0.2463 H   0  0
    3.2992   -6.8170    0.2701 H   0  0
    2.8268   -6.2826   -1.3605 H   0  0
    8.4587    2.5306    0.4607 H   0  0
    4.2711    1.1656   -0.9777 H   0  0
   10.8554    1.8648    1.1238 H   0  0
   11.2166    1.4229   -0.5625 H   0  0
    9.1067    3.4202   -1.7578 H   0  0
    7.7369    2.2896   -1.8693 H   0  0
    9.3679    1.7616   -2.3475 H   0  0
   11.1047    3.8702   -1.2531 H   0  0
   13.1523    4.9148   -0.0035 H   0  0
   15.7092    3.4734   -1.3540 H   0  0
   16.0882    3.4028    0.3833 H   0  0
   15.2068    4.7998   -0.2792 H   0  0
   14.3122    1.3250   -1.4243 H   0  0
   12.8668    1.1895   -0.3950 H   0  0
   14.4834    0.9272    0.3018 H   0  0
   10.4530    8.0290    0.6073 H   0  0
   10.4156    7.0068    2.0636 H   0  0
    9.0436    6.9915    0.9301 H   0  0
  1 12  1  0
  1 71  1  0
  2 25  2  0
  3 32  1  0
  3 33  1  0
  4 31  1  0
  4 36  1  0
  5 36  2  0
  6  7  1  0
  6  9  1  0
  6 11  1  0
  6 19  1  0
  7  8  1  0
  7 12  1  0
  7 38  1  0
  8 10  1  0
  8 16  1  0
  8 20  1  0
  9 14  1  0
  9 17  1  0
  9 22  1  0
 10 13  1  0
 10 15  1  0
 10 39  1  0
 11 13  1  0
 11 40  1  0
 11 41  1  0
 12 18  1  0
 12 42  1  0
 13 43  1  0
 13 44  1  0
 14 18  1  0
 14 21  2  0
 15 25  1  0
 15 26  1  0
 15 27  1  0
 16 24  1  0
 16 45  1  0
 16 46  1  0
 17 23  1  0
 17 47  1  0
 17 48  1  0
 18 49  1  0
 18 50  1  0
 19 51  1  0
 19 52  1  0
 19 53  1  0
 20 54  1  0
 20 55  1  0
 20 56  1  0
 21 23  1  0
 21 28  1  0
 22 57  1  0
 22 58  1  0
 22 59  1  0
 23 60  1  0
 23 61  1  0
 24 25  1  0
 24 62  1  0
 24 63  1  0
 26 64  1  0
 26 65  1  0
 26 66  1  0
 27 67  1  0
 27 68  1  0
 27 69  1  0
 28 29  1  0
 28 30  1  0
 28 70  1  0
 29 31  1  0
 29 72  1  0
 29 73  1  0
 30 74  1  0
 30 75  1  0
 30 76  1  0
 31 32  1  0
 31 77  1  0
 32 33  1  0
 32 78  1  0
 33 34  1  0
 33 35  1  0
 34 79  1  0
 34 80  1  0
 34 81  1  0
 35 82  1  0
 35 83  1  0
 35 84  1  0
 36 37  1  0
 37 85  1  0
 37 86  1  0
 37 87  1  0
M  END
> <Name>
MODIFIED_1 Phytochem_alisol B 23-acetate and its compounds

> <PUBCHEM_COMPOUND_CID>
3084460

> <PUBCHEM_COMPOUND_CANONICALIZED>
1

> <PUBCHEM_CACTVS_COMPLEXITY>
1020

> <PUBCHEM_CACTVS_HBOND_ACCEPTOR>
5

> <PUBCHEM_CACTVS_HBOND_DONOR>
1

> <PUBCHEM_CACTVS_ROTATABLE_BOND>
6

> <PUBCHEM_CACTVS_SUBSKEYS>
AAADcfB8OAAAAAAAAAAAAAAAEgAAAQAAAAAwYMAAAAAAAEDAAAAAGgAACAAAD1SggAICCAAABgCIAoDQCAAAAAAgAAAACAEAAAgBEBIAAAACQAAFwAAKAAOIyPCPgAAAAAAAAADAAAYAADAAAAAAAAAAAA==

> <PUBCHEM_IUPAC_OPENEYE_NAME>
[1-(3,3-dimethyloxiran-2-yl)-3-[(8S,10S,11S,14R)-11-hydroxy-4,4,8,10,14-pentamethyl-3-oxo-1,2,5,6,7,9,11,12,15,16-decahydrocyclopenta[a]phenanthren-17-yl]butyl] acetate

> <PUBCHEM_IUPAC_CAS_NAME>
acetic acid [1-(3,3-dimethyl-2-oxiranyl)-3-[(8S,10S,11S,14R)-11-hydroxy-4,4,8,10,14-pentamethyl-3-oxo-1,2,5,6,7,9,11,12,15,16-decahydrocyclopenta[a]phenanthren-17-yl]butyl] ester

> <PUBCHEM_IUPAC_NAME_MARKUP>
[1-(3,3-dimethyloxiran-2-yl)-3-[(8<I>S</I>,10<I>S</I>,11<I>S</I>,14<I>R</I>)-11-hydroxy-4,4,8,10,14-pentamethyl-3-oxo-1,2,5,6,7,9,11,12,15,16-decahydrocyclopenta[a]phenanthren-17-yl]butyl] acetate

> <PUBCHEM_IUPAC_NAME>
[1-(3,3-dimethyloxiran-2-yl)-3-[(8S,10S,11S,14R)-11-hydroxy-4,4,8,10,14-pentamethyl-3-oxo-1,2,5,6,7,9,11,12,15,16-decahydrocyclopenta[a]phenanthren-17-yl]butyl] acetate

> <PUBCHEM_IUPAC_SYSTEMATIC_NAME>
[1-(3,3-dimethyloxiran-2-yl)-3-[(8S,10S,11S,14R)-4,4,8,10,14-pentamethyl-11-oxidanyl-3-oxidanylidene-1,2,5,6,7,9,11,12,15,16-decahydrocyclopenta[a]phenanthren-17-yl]butyl] ethanoate

> <PUBCHEM_IUPAC_TRADITIONAL_NAME>
acetic acid [1-(3,3-dimethyloxiran-2-yl)-3-[(8S,10S,11S,14R)-11-hydroxy-3-keto-4,4,8,10,14-pentamethyl-1,2,5,6,7,9,11,12,15,16-decahydrocyclopenta[a]phenanthren-17-yl]butyl] ester

> <PUBCHEM_IUPAC_INCHI>
InChI=1S/C32H50O5/c1-18(16-23(36-19(2)33)27-29(5,6)37-27)20-10-14-31(8)21(20)17-22(34)26-30(7)13-12-25(35)28(3,4)24(30)11-15-32(26,31)9/h18,22-24,26-27,34H,10-17H2,1-9H3/t18?,22-,23?,24?,26?,27?,30-,31-,32-/m0/s1

> <PUBCHEM_IUPAC_INCHIKEY>
NLOAQXKIIGTTRE-CXWFPJGHSA-N

> <PUBCHEM_XLOGP3_AA>
5.4

> <PUBCHEM_EXACT_MASS>
514.36582469

> <PUBCHEM_MOLECULAR_FORMULA>
C32H50O5

> <PUBCHEM_MOLECULAR_WEIGHT>
514.7

> <PUBCHEM_OPENEYE_CAN_SMILES>
CC(CC(C1C(O1)(C)C)OC(=O)C)C2=C3CC(C4C5(CCC(=O)C(C5CCC4(C3(CC2)C)C)(C)C)C)O

> <PUBCHEM_OPENEYE_ISO_SMILES>
CC(CC(C1C(O1)(C)C)OC(=O)C)C2=C3C[C@@H](C4[C@]5(CCC(=O)C(C5CC[C@@]4([C@]3(CC2)C)C)(C)C)C)O

> <PUBCHEM_CACTVS_TPSA>
76.1

> <PUBCHEM_MONOISOTOPIC_WEIGHT>
514.36582469

> <PUBCHEM_TOTAL_CHARGE>
0

> <PUBCHEM_HEAVY_ATOM_COUNT>
37

> <PUBCHEM_ATOM_DEF_STEREO_COUNT>
4

> <PUBCHEM_ATOM_UDEF_STEREO_COUNT>
5

> <PUBCHEM_BOND_DEF_STEREO_COUNT>
0

> <PUBCHEM_BOND_UDEF_STEREO_COUNT>
0

> <PUBCHEM_ISOTOPIC_ATOM_COUNT>
0

> <PUBCHEM_COMPONENT_COUNT>
1

> <PUBCHEM_CACTVS_TAUTO_COUNT>
-1

> <PUBCHEM_COORDINATE_TYPE>
1
5
255

> <PUBCHEM_BONDANNOTATIONS>
10  13  3
28  30  3
31  29  3
32  33  3
6  19  6
7  12  3
8  20  5
9  22  5

$$$$
Deacetylcinobufagin
  SciTegic04052521443D

 61 66  0  0  0  0            999 V2000
    6.6821   -2.4900    1.2286 O   0  0
    9.0542   -4.3716    0.0648 O   0  0
    0.2570    3.4685   -0.1152 O   0  0
   12.6986   -2.5363    0.0255 O   0  0
   14.4872   -1.1950   -0.1783 O   0  0
    6.6353   -1.5665   -0.0055 C   0  0  3  0  0  0
    7.9542   -0.7804   -0.2075 C   0  0  3  0  0  0
    5.3593   -0.7928    0.5007 C   0  0  3  0  0  0
    6.9673   -3.0091   -0.0192 C   0  0  3  0  0  0
    5.3344    0.5642   -0.1994 C   0  0  3  0  0  0
    8.9932   -1.8869    0.2844 C   0  0  3  0  0  0
    8.4663   -3.1585   -0.4136 C   0  0  3  0  0  0
    4.0426    1.3769    0.1534 C   0  0  3  0  0  0
    7.9139    0.4970    0.6141 C   0  0
    6.6364    1.3977    0.2511 C   0  0
    4.0961   -1.6153    0.1227 C   0  0
    2.8147    0.5576   -0.2208 C   0  0  3  0  0  0
    8.1294   -0.4401   -1.7348 C   0  0
    2.8126   -0.8260    0.5004 C   0  0
    3.9912    2.6918   -0.7614 C   0  0
   10.5176   -1.6312    0.1322 C   0  0
    1.4709    1.3353    0.1479 C   0  0
    4.0609    1.6850    1.7114 C   0  0
    2.5184    3.2762   -1.0630 C   0  0
    1.5639    2.9099    0.0434 C   0  0  3  0  0  0
   11.0930   -0.2785    0.0124 C   0  0
   11.3458   -2.6808    0.1377 C   0  0
   12.4097   -0.1272   -0.0921 C   0  0
   13.2601   -1.3088   -0.0853 C   0  0
    5.4033   -0.6290    1.5829 H   0  0
    6.2197   -3.7097   -0.4124 H   0  0
    5.3522    0.3417   -1.2751 H   0  0
    8.8013   -2.0605    1.3489 H   0  0
    8.5848   -3.0949   -1.5015 H   0  0
    7.8722    0.2354    1.6714 H   0  0
    8.8186    1.0721    0.4170 H   0  0
    6.9120    2.0649   -0.5655 H   0  0
    6.3752    1.9870    1.1301 H   0  0
    4.0987   -1.8070   -0.9503 H   0  0
    4.1083   -2.5627    0.6616 H   0  0
    2.8688    0.4083   -1.3097 H   0  0
    9.0571    0.1133   -1.8802 H   0  0
    7.2886    0.1665   -2.0712 H   0  0
    8.1640   -1.3642   -2.3119 H   0  0
    1.9346   -1.3936    0.1923 H   0  0
    2.7864   -0.6721    1.5791 H   0  0
    4.5645    3.4714   -0.2598 H   0  0
    4.4590    2.4536   -1.7166 H   0  0
    0.6870    0.9967   -0.5296 H   0  0
    1.2018    1.0792    1.1726 H   0  0
    3.1694    2.2512    1.9808 H   0  0
    4.9488    2.2679    1.9566 H   0  0
    4.0772    0.7476    2.2675 H   0  0
    2.5738    4.3618   -1.1430 H   0  0
    2.1539    2.8602   -2.0023 H   0  0
    8.6127   -5.1425   -0.3660 H   0  0
    2.0059    3.3085    0.9627 H   0  0
   10.4405    0.5946    0.0094 H   0  0
   10.9279   -3.6828    0.2347 H   0  0
    0.3213    4.4542   -0.1572 H   0  0
   12.8463    0.8675   -0.1816 H   0  0
  1  6  1  0
  1  9  1  0
  2 12  1  0
  2 56  1  0
  3 25  1  0
  3 60  1  0
  4 27  1  0
  4 29  1  0
  5 29  2  0
  6  7  1  0
  6  8  1  0
  6  9  1  0
  7 11  1  0
  7 14  1  0
  7 18  1  0
  8 10  1  0
  8 16  1  0
  8 30  1  0
  9 12  1  0
  9 31  1  0
 10 13  1  0
 10 15  1  0
 10 32  1  0
 11 12  1  0
 11 21  1  0
 11 33  1  0
 12 34  1  0
 13 17  1  0
 13 20  1  0
 13 23  1  0
 14 15  1  0
 14 35  1  0
 14 36  1  0
 15 37  1  0
 15 38  1  0
 16 19  1  0
 16 39  1  0
 16 40  1  0
 17 19  1  0
 17 22  1  0
 17 41  1  0
 18 42  1  0
 18 43  1  0
 18 44  1  0
 19 45  1  0
 19 46  1  0
 20 24  1  0
 20 47  1  0
 20 48  1  0
 21 26  1  0
 21 27  2  0
 22 25  1  0
 22 49  1  0
 22 50  1  0
 23 51  1  0
 23 52  1  0
 23 53  1  0
 24 25  1  0
 24 54  1  0
 24 55  1  0
 25 57  1  0
 26 28  2  0
 26 58  1  0
 27 59  1  0
 28 29  1  0
 28 61  1  0
M  END
> <Name>
Deacetylcinobufagin

> <PUBCHEM_COMPOUND_CID>
314718

> <PUBCHEM_COMPOUND_CANONICALIZED>
1

> <PUBCHEM_CACTVS_COMPLEXITY>
818

> <PUBCHEM_CACTVS_HBOND_ACCEPTOR>
5

> <PUBCHEM_CACTVS_HBOND_DONOR>
2

> <PUBCHEM_CACTVS_ROTATABLE_BOND>
1

> <PUBCHEM_CACTVS_SUBSKEYS>
AAADcfB4OAAAAAAAAAAAAAAAEgAAAYAAAAA0YMECAAAAAGDQAAAAGgAACAAAD1SggAICCAAABgCIAiDSCAAACAAgIAAICAAAAEgJFAIAIQACUAAFwAALoYPA4PAPgAAAAAAAAADAAAYAADAAAYQADCAAAA==

> <PUBCHEM_IUPAC_OPENEYE_NAME>
5-(5,14-dihydroxy-7,11-dimethyl-3-oxapentacyclo[8.8.0.02,4.02,7.011,16]octadecan-6-yl)pyran-2-one

> <PUBCHEM_IUPAC_CAS_NAME>
5-(5,14-dihydroxy-7,11-dimethyl-3-oxapentacyclo[8.8.0.02,4.02,7.011,16]octadecan-6-yl)-2-pyranone

> <PUBCHEM_IUPAC_NAME_MARKUP>
5-(5,14-dihydroxy-7,11-dimethyl-3-oxapentacyclo[8.8.0.0<SUP>2,4</SUP>.0<SUP>2,7</SUP>.0<SUP>11,16</SUP>]octadecan-6-yl)pyran-2-one

> <PUBCHEM_IUPAC_NAME>
5-(5,14-dihydroxy-7,11-dimethyl-3-oxapentacyclo[8.8.0.02,4.02,7.011,16]octadecan-6-yl)pyran-2-one

> <PUBCHEM_IUPAC_SYSTEMATIC_NAME>
5-[7,11-dimethyl-5,14-bis(oxidanyl)-3-oxapentacyclo[8.8.0.02,4.02,7.011,16]octadecan-6-yl]pyran-2-one

> <PUBCHEM_IUPAC_TRADITIONAL_NAME>
5-(5,14-dihydroxy-7,11-dimethyl-3-oxapentacyclo[8.8.0.02,4.02,7.011,16]octadecan-6-yl)pyran-2-one

> <PUBCHEM_IUPAC_INCHI>
InChI=1S/C24H32O5/c1-22-9-7-15(25)11-14(22)4-5-17-16(22)8-10-23(2)19(13-3-6-18(26)28-12-13)20(27)21-24(17,23)29-21/h3,6,12,14-17,19-21,25,27H,4-5,7-11H2,1-2H3

> <PUBCHEM_IUPAC_INCHIKEY>
IXZHDDUFQVXHIL-UHFFFAOYSA-N

> <PUBCHEM_XLOGP3_AA>
2.8

> <PUBCHEM_EXACT_MASS>
400.22497412

> <PUBCHEM_MOLECULAR_FORMULA>
C24H32O5

> <PUBCHEM_MOLECULAR_WEIGHT>
400.5

> <PUBCHEM_OPENEYE_CAN_SMILES>
CC12CCC(CC1CCC3C2CCC4(C35C(O5)C(C4C6=COC(=O)C=C6)O)C)O

> <PUBCHEM_OPENEYE_ISO_SMILES>
CC12CCC(CC1CCC3C2CCC4(C35C(O5)C(C4C6=COC(=O)C=C6)O)C)O

> <PUBCHEM_CACTVS_TPSA>
79.3

> <PUBCHEM_MONOISOTOPIC_WEIGHT>
400.22497412

> <PUBCHEM_TOTAL_CHARGE>
0

> <PUBCHEM_HEAVY_ATOM_COUNT>
29

> <PUBCHEM_ATOM_DEF_STEREO_COUNT>
0

> <PUBCHEM_ATOM_UDEF_STEREO_COUNT>
10

> <PUBCHEM_BOND_DEF_STEREO_COUNT>
0

> <PUBCHEM_BOND_UDEF_STEREO_COUNT>
0

> <PUBCHEM_ISOTOPIC_ATOM_COUNT>
0

> <PUBCHEM_COMPONENT_COUNT>
1

> <PUBCHEM_CACTVS_TAUTO_COUNT>
-1

> <PUBCHEM_COORDINATE_TYPE>
1
5
255

> <PUBCHEM_BONDANNOTATIONS>
9  1  3
10  15  3
11  21  3
13  23  3
17  19  3
12  2  3
21  26  8
21  27  8
26  28  8
28  29  8
25  3  3
4  27  8
4  29  8
6  8  3
7  18  3
8  16  3

$$$$
Cinobufagin metabolite M-1
  SciTegic04052521443D

 67 72  0  0  0  0            999 V2000
    6.9256   -1.7445    0.6050 O   0  0
    9.1531   -2.9719    0.9344 O   0  0
    4.7474    4.4065   -0.9069 O   0  0
    0.9381    3.7429    0.5666 O   0  0
   13.0100   -1.6989   -0.0306 O   0  0
    8.4506   -4.8945   -0.1298 O   0  0
   14.8307   -0.4319    0.3350 O   0  0
    7.0061   -0.6060   -0.2490 C   0  0  2  0  0  0
    8.3478    0.0022    0.2572 C   0  0  1  0  0  0
    5.7775    0.0606    0.4488 C   0  0  1  0  0  0
    7.3613   -2.1712   -0.5838 C   0  0  1  0  0  0
    5.8260    1.6598    0.0566 C   0  0  1  0  0  0
    9.3514   -0.8866   -0.5515 C   0  0  2  0  0  0
    8.8949   -2.3819   -0.3580 C   0  0  1  0  0  0
    4.5711    2.3605    0.6799 C   0  0  2  0  0  0
    8.3828    1.5188   -0.0684 C   0  0
    7.1778    2.2406    0.6072 C   0  0
    4.4050   -0.6244    0.0762 C   0  0
    3.2302    1.6838    0.0594 C   0  0  2  0  0  0
    8.5225   -0.2158    1.7949 C   0  0
    3.5668    0.3374   -0.7191 C   0  0
    4.5798    3.9703    0.4690 C   0  0  2  0  0  0
   10.8817   -0.7021   -0.3042 C   0  0
    2.6431    2.6177   -0.9357 C   0  0
    4.5776    2.0744    2.2142 C   0  0
    3.2344    4.4085    0.9510 C   0  0
    2.1706    3.9375   -0.1407 C   0  0  2  0  0  0
   11.5048    0.6253   -0.1364 C   0  0
   11.6601   -1.7854   -0.2458 C   0  0
    8.8403   -4.3513    0.9121 C   0  0
   12.8152    0.7202    0.0773 C   0  0
    9.0545   -5.1878    2.1383 C   0  0
   13.6104   -0.4948    0.1370 C   0  0
    5.8782   -0.0829    1.5232 H   0  0
    6.6591   -3.0075   -0.6996 H   0  0
    5.7954    1.8063   -1.0372 H   0  0
    9.1284   -0.6329   -1.5924 H   0  0
    9.3912   -2.9962   -1.1213 H   0  0
    9.3137    1.9459    0.3046 H   0  0
    8.3261    1.6568   -1.1481 H   0  0
    7.2277    3.3073    0.3889 H   0  0
    7.2238    2.0873    1.6854 H   0  0
    4.5943   -1.5186   -0.5175 H   0  0
    3.8761   -0.8988    0.9890 H   0  0
    2.4546    1.6127    0.8387 H   0  0
    9.4679    0.2193    2.1190 H   0  0
    8.5208   -1.2837    2.0135 H   0  0
    7.7009    0.2647    2.3262 H   0  0
    4.1069    0.5926   -1.6309 H   0  0
    2.6292   -0.1548   -0.9774 H   0  0
    5.4036    4.3958    1.0531 H   0  0
    3.3902    2.8817   -1.6842 H   0  0
    1.7876    2.1513   -1.4243 H   0  0
    3.7134    2.5508    2.6768 H   0  0
    5.4912    2.4737    2.6548 H   0  0
    4.5330    0.9986    2.3839 H   0  0
    3.0129    3.9463    1.9130 H   0  0
    3.2091    5.4934    1.0542 H   0  0
    2.0295    4.7174   -0.9025 H   0  0
   10.8931    1.5260   -0.1874 H   0  0
   11.2074   -2.7687   -0.3733 H   0  0
    4.7071    5.3952   -0.9531 H   0  0
    0.2272    3.4771   -0.0636 H   0  0
   13.2852    1.6952    0.2057 H   0  0
    8.7596   -6.2168    1.9328 H   0  0
    8.4520   -4.7944    2.9570 H   0  0
   10.1078   -5.1612    2.4175 H   0  0
  8  1  1  0
  1 11  1  0
 14  2  1  0
  2 30  1  0
 22  3  1  0
  3 62  1  0
 27  4  1  0
  4 63  1  0
  5 29  1  0
  5 33  1  0
  6 30  2  0
  7 33  2  0
  8  9  1  0
  8 10  1  0
  8 11  1  0
  9 13  1  0
  9 16  1  0
  9 20  1  0
 10 12  1  0
 10 18  1  0
 10 34  1  0
 11 14  1  0
 11 35  1  0
 12 15  1  0
 12 17  1  0
 12 36  1  0
 13 14  1  0
 13 23  1  0
 13 37  1  0
 14 38  1  0
 15 19  1  0
 15 22  1  0
 15 25  1  0
 16 17  1  0
 16 39  1  0
 16 40  1  0
 17 41  1  0
 17 42  1  0
 18 21  1  0
 18 43  1  0
 18 44  1  0
 19 21  1  0
 19 24  1  0
 19 45  1  0
 20 46  1  0
 20 47  1  0
 20 48  1  0
 21 49  1  0
 21 50  1  0
 22 26  1  0
 22 51  1  0
 23 28  1  0
 23 29  2  0
 24 27  1  0
 24 52  1  0
 24 53  1  0
 25 54  1  0
 25 55  1  0
 25 56  1  0
 26 27  1  0
 26 57  1  0
 26 58  1  0
 27 59  1  0
 28 31  2  0
 28 60  1  0
 29 61  1  0
 30 32  1  0
 31 33  1  0
 31 64  1  0
 32 65  1  0
 32 66  1  0
 32 67  1  0
M  END
> <Name>
Cinobufagin metabolite M-1

> <PUBCHEM_COMPOUND_CID>
118752991

> <PUBCHEM_COMPOUND_CANONICALIZED>
1

> <PUBCHEM_CACTVS_COMPLEXITY>
956

> <PUBCHEM_CACTVS_HBOND_ACCEPTOR>
7

> <PUBCHEM_CACTVS_HBOND_DONOR>
2

> <PUBCHEM_CACTVS_ROTATABLE_BOND>
3

> <PUBCHEM_CACTVS_SUBSKEYS>
AAADcfB4OAAAAAAAAAAAAAAAEgAAAYAAAAA0YMECAAAAAGDQAAAAGgAACAAAD1SggAICCAAABgCIAiDSCAAACAAgIAAICAAAAEgJFAIAIQACUAAFwAAKoYPA4PwPgAAAAAAAAADAAAYQADAAAYQADCAAAA==

> <PUBCHEM_IUPAC_OPENEYE_NAME>
[(1R,2S,4R,5R,6R,7R,10S,11S,12S,14R,16R)-12,14-dihydroxy-7,11-dimethyl-6-(6-oxopyran-3-yl)-3-oxapentacyclo[8.8.0.02,4.02,7.011,16]octadecan-5-yl] acetate

> <PUBCHEM_IUPAC_CAS_NAME>
acetic acid [(1R,2S,4R,5R,6R,7R,10S,11S,12S,14R,16R)-12,14-dihydroxy-7,11-dimethyl-6-(6-oxo-3-pyranyl)-3-oxapentacyclo[8.8.0.02,4.02,7.011,16]octadecan-5-yl] ester

> <PUBCHEM_IUPAC_NAME_MARKUP>
[(1<I>R</I>,2<I>S</I>,4<I>R</I>,5<I>R</I>,6<I>R</I>,7<I>R</I>,10<I>S</I>,11<I>S</I>,12<I>S</I>,14<I>R</I>,16<I>R</I>)-12,14-dihydroxy-7,11-dimethyl-6-(6-oxopyran-3-yl)-3-oxapentacyclo[8.8.0.0<SUP>2,4</SUP>.0<SUP>2,7</SUP>.0<SUP>11,16</SUP>]octadecan-5-yl] acetate

> <PUBCHEM_IUPAC_NAME>
[(1R,2S,4R,5R,6R,7R,10S,11S,12S,14R,16R)-12,14-dihydroxy-7,11-dimethyl-6-(6-oxopyran-3-yl)-3-oxapentacyclo[8.8.0.02,4.02,7.011,16]octadecan-5-yl] acetate

> <PUBCHEM_IUPAC_SYSTEMATIC_NAME>
[(1R,2S,4R,5R,6R,7R,10S,11S,12S,14R,16R)-7,11-dimethyl-12,14-bis(oxidanyl)-6-(6-oxidanylidenepyran-3-yl)-3-oxapentacyclo[8.8.0.02,4.02,7.011,16]octadecan-5-yl] ethanoate

> <PUBCHEM_IUPAC_TRADITIONAL_NAME>
acetic acid [(1R,2S,4R,5R,6R,7R,10S,11S,12S,14R,16R)-12,14-dihydroxy-6-(6-ketopyran-3-yl)-7,11-dimethyl-3-oxapentacyclo[8.8.0.02,4.02,7.011,16]octadecan-5-yl] ester

> <PUBCHEM_IUPAC_INCHI>
InChI=1S/C26H34O7/c1-13(27)32-22-21(14-4-7-20(30)31-12-14)24(2)9-8-17-18(26(24)23(22)33-26)6-5-15-10-16(28)11-19(29)25(15,17)3/h4,7,12,15-19,21-23,28-29H,5-6,8-11H2,1-3H3/t15-,16-,17+,18-,19+,21+,22-,23-,24-,25+,26-/m1/s1

> <PUBCHEM_IUPAC_INCHIKEY>
LSTXJZUCJIEQDL-VTBFSACKSA-N

> <PUBCHEM_XLOGP3_AA>
2.4

> <PUBCHEM_EXACT_MASS>
458.23045342

> <PUBCHEM_MOLECULAR_FORMULA>
C26H34O7

> <PUBCHEM_MOLECULAR_WEIGHT>
458.5

> <PUBCHEM_OPENEYE_CAN_SMILES>
CC(=O)OC1C(C2(CCC3C(C24C1O4)CCC5C3(C(CC(C5)O)O)C)C)C6=COC(=O)C=C6

> <PUBCHEM_OPENEYE_ISO_SMILES>
CC(=O)O[C@@H]1[C@@H]([C@]2(CC[C@H]3[C@H]([C@@]24[C@@H]1O4)CC[C@H]5[C@@]3([C@H](C[C@@H](C5)O)O)C)C)C6=COC(=O)C=C6

> <PUBCHEM_CACTVS_TPSA>
106

> <PUBCHEM_MONOISOTOPIC_WEIGHT>
458.23045342

> <PUBCHEM_TOTAL_CHARGE>
0

> <PUBCHEM_HEAVY_ATOM_COUNT>
33

> <PUBCHEM_ATOM_DEF_STEREO_COUNT>
11

> <PUBCHEM_ATOM_UDEF_STEREO_COUNT>
0

> <PUBCHEM_BOND_DEF_STEREO_COUNT>
0

> <PUBCHEM_BOND_UDEF_STEREO_COUNT>
0

> <PUBCHEM_ISOTOPIC_ATOM_COUNT>
0

> <PUBCHEM_COMPONENT_COUNT>
1

> <PUBCHEM_CACTVS_TAUTO_COUNT>
-1

> <PUBCHEM_COORDINATE_TYPE>
1
5
255

> <PUBCHEM_BONDANNOTATIONS>
8  1  5
10  34  5
11  35  6
12  36  6
13  23  5
15  25  5
19  45  5
14  2  5
23  28  8
23  29  8
28  31  8
22  3  6
31  33  8
27  4  5
5  29  8
5  33  8
9  20  5

$$$$
CINOBUFAGIN-3-HEMISUCCINATE
  SciTegic04052521443D

 77 82  0  0  0  0            999 V2000
    9.3129   -3.9557    0.5046 O   0  0
   11.5867   -5.2701    0.9161 O   0  0
    3.1610    2.4691    0.5133 O   0  0
   15.5082   -4.0954    0.0385 O   0  0
   11.0207   -7.1707   -0.2528 O   0  0
   17.3743   -2.8891    0.3809 O   0  0
    3.5738    4.2752   -0.9459 O   0  0
   -0.1127    8.0511   -0.2408 O   0  0
   -0.7650    6.1082    0.7728 O   0  0
    9.5264   -2.7781   -0.2793 C   0  0  1  0  0  0
   10.8352   -2.2579    0.3459 C   0  0  1  0  0  0
    9.8352   -4.3585   -0.6673 C   0  0  1  0  0  0
    8.2090   -2.0335    0.2558 C   0  0  1  0  0  0
    8.3487   -0.5744    0.0112 C   0  0  1  0  0  0
   11.8666   -3.1560   -0.4590 C   0  0  2  0  0  0
   11.3670   -4.6296   -0.3625 C   0  0  1  0  0  0
    7.0530    0.2176    0.6299 C   0  0  2  0  0  0
   10.9309   -0.7267    0.0377 C   0  0
    9.6768    0.0365    0.6091 C   0  0
    6.9230   -2.4014   -0.7110 C   0  0
    5.7205   -0.6039    0.4784 C   0  0  2  0  0  0
   10.8728   -2.5225    1.8804 C   0  0
    5.7132   -1.2621   -0.8296 C   0  0
    6.9875    1.6030   -0.1238 C   0  0
   13.3997   -3.0254   -0.1753 C   0  0
    4.4790    0.3441    0.8507 C   0  0
    7.1563    0.4419    2.1608 C   0  0
    5.7347    2.4698    0.3321 C   0  0
    4.3915    1.7073    0.0356 C   0  0  2  0  0  0
   14.0644   -1.7297    0.0377 C   0  0
   14.1548   -4.1380   -0.1706 C   0  0
   11.3373   -6.6560    0.8271 C   0  0
   15.3791   -1.6773    0.2263 C   0  0
   11.5595   -7.5347    2.0247 C   0  0
   16.1500   -2.9148    0.2219 C   0  0
    2.8475    3.7777   -0.0779 C   0  0
    1.5554    4.5458    0.3776 C   0  0
    1.4225    5.9873   -0.2690 C   0  0
    0.1073    6.7057    0.1309 C   0  0
    9.1181   -5.1677   -0.8615 H   0  0
    8.0570   -2.1978    1.3333 H   0  0
    8.3680   -0.5219   -1.0877 H   0  0
   11.6924   -2.8497   -1.4963 H   0  0
   11.8880   -5.2189   -1.1338 H   0  0
   11.8339   -0.3252    0.4976 H   0  0
   10.9768   -0.5814   -1.0416 H   0  0
    9.7423    1.0903    0.3382 H   0  0
    9.6605   -0.0597    1.6948 H   0  0
    7.3074   -2.5781   -1.7156 H   0  0
    6.4748   -3.3176   -0.3267 H   0  0
    5.7200   -1.4614    1.1663 H   0  0
   11.8084   -2.1441    2.2920 H   0  0
   10.8016   -3.5941    2.0666 H   0  0
   10.0347   -2.0147    2.3578 H   0  0
    5.9295   -0.5481   -1.6243 H   0  0
    4.7506   -1.7371   -1.0193 H   0  0
    7.8985    2.1625    0.0884 H   0  0
    6.9157    1.4175   -1.1955 H   0  0
    3.5620   -0.2161    0.6679 H   0  0
    4.5500    0.5901    1.9102 H   0  0
    6.2701    0.9705    2.5117 H   0  0
    8.0439    1.0345    2.3827 H   0  0
    7.2278   -0.5216    2.6657 H   0  0
    5.8059    2.6655    1.4020 H   0  0
    5.7369    3.4145   -0.2116 H   0  0
    4.3048    1.5028   -1.0418 H   0  0
   13.4774   -0.8113    0.0406 H   0  0
   13.6759   -5.1027   -0.3381 H   0  0
   15.8754   -0.7195    0.3827 H   0  0
   11.3164   -8.5661    1.7693 H   0  0
   10.9200   -7.2033    2.8429 H   0  0
   12.6034   -7.4735    2.3323 H   0  0
    0.6840    3.9568    0.0918 H   0  0
    1.5816    4.6542    1.4619 H   0  0
    2.2653    6.5955    0.0596 H   0  0
    1.4480    5.8860   -1.3540 H   0  0
   -1.0048    8.3604    0.0919 H   0  0
 10  1  1  0
  1 12  1  0
 16  2  1  0
  2 32  1  0
 29  3  1  0
  3 36  1  0
  4 31  1  0
  4 35  1  0
  5 32  2  0
  6 35  2  0
  7 36  2  0
  8 39  1  0
  8 77  1  0
  9 39  2  0
 10 11  1  0
 10 12  1  0
 10 13  1  0
 11 15  1  0
 11 18  1  0
 11 22  1  0
 12 16  1  0
 12 40  1  0
 13 14  1  0
 13 20  1  0
 13 41  1  0
 14 17  1  0
 14 19  1  0
 14 42  1  0
 15 16  1  0
 15 25  1  0
 15 43  1  0
 16 44  1  0
 17 21  1  0
 17 24  1  0
 17 27  1  0
 18 19  1  0
 18 45  1  0
 18 46  1  0
 19 47  1  0
 19 48  1  0
 20 23  1  0
 20 49  1  0
 20 50  1  0
 21 23  1  0
 21 26  1  0
 21 51  1  0
 22 52  1  0
 22 53  1  0
 22 54  1  0
 23 55  1  0
 23 56  1  0
 24 28  1  0
 24 57  1  0
 24 58  1  0
 25 30  1  0
 25 31  2  0
 26 29  1  0
 26 59  1  0
 26 60  1  0
 27 61  1  0
 27 62  1  0
 27 63  1  0
 28 29  1  0
 28 64  1  0
 28 65  1  0
 29 66  1  0
 30 33  2  0
 30 67  1  0
 31 68  1  0
 32 34  1  0
 33 35  1  0
 33 69  1  0
 34 70  1  0
 34 71  1  0
 34 72  1  0
 36 37  1  0
 37 38  1  0
 37 73  1  0
 37 74  1  0
 38 39  1  0
 38 75  1  0
 38 76  1  0
M  END
> <Name>
CINOBUFAGIN-3-HEMISUCCINATE

> <PUBCHEM_COMPOUND_CID>
11969464

> <PUBCHEM_COMPOUND_CANONICALIZED>
1

> <PUBCHEM_CACTVS_COMPLEXITY>
1160

> <PUBCHEM_CACTVS_HBOND_ACCEPTOR>
9

> <PUBCHEM_CACTVS_HBOND_DONOR>
1

> <PUBCHEM_CACTVS_ROTATABLE_BOND>
8

> <PUBCHEM_CACTVS_SUBSKEYS>
AAADcfB4PAAAAAAAAAAAAAAAEgAAAYAAAAA0YMECAAAAAGDQAAAAGgAACAAAD1SggAICCAAABgCIAiDSCAAACAAgIAAICAEAAEgJBBIAIQACUAAFwAAKoYPD4PgPgAAAAAAAAADAAAYAADAAAYQADCAAAA==

> <PUBCHEM_IUPAC_OPENEYE_NAME>
4-[[(1R,2S,4R,5R,6R,7R,10S,11S,14S,16R)-5-acetoxy-7,11-dimethyl-6-(6-oxopyran-3-yl)-3-oxapentacyclo[8.8.0.02,4.02,7.011,16]octadecan-14-yl]oxy]-4-oxo-butanoic acid

> <PUBCHEM_IUPAC_CAS_NAME>
4-[[(1R,2S,4R,5R,6R,7R,10S,11S,14S,16R)-5-acetyloxy-7,11-dimethyl-6-(6-oxo-3-pyranyl)-3-oxapentacyclo[8.8.0.02,4.02,7.011,16]octadecan-14-yl]oxy]-4-oxobutanoic acid

> <PUBCHEM_IUPAC_NAME_MARKUP>
4-[[(1<I>R</I>,2<I>S</I>,4<I>R</I>,5<I>R</I>,6<I>R</I>,7<I>R</I>,10<I>S</I>,11<I>S</I>,14<I>S</I>,16<I>R</I>)-5-acetyloxy-7,11-dimethyl-6-(6-oxopyran-3-yl)-3-oxapentacyclo[8.8.0.0<SUP>2,4</SUP>.0<SUP>2,7</SUP>.0<SUP>11,16</SUP>]octadecan-14-yl]oxy]-4-oxobutanoic acid

> <PUBCHEM_IUPAC_NAME>
4-[[(1R,2S,4R,5R,6R,7R,10S,11S,14S,16R)-5-acetyloxy-7,11-dimethyl-6-(6-oxopyran-3-yl)-3-oxapentacyclo[8.8.0.02,4.02,7.011,16]octadecan-14-yl]oxy]-4-oxobutanoic acid

> <PUBCHEM_IUPAC_SYSTEMATIC_NAME>
4-[[(1R,2S,4R,5R,6R,7R,10S,11S,14S,16R)-5-acetyloxy-7,11-dimethyl-6-(6-oxidanylidenepyran-3-yl)-3-oxapentacyclo[8.8.0.02,4.02,7.011,16]octadecan-14-yl]oxy]-4-oxidanylidene-butanoic acid

> <PUBCHEM_IUPAC_TRADITIONAL_NAME>
4-[[(1R,2S,4R,5R,6R,7R,10S,11S,14S,16R)-5-acetoxy-6-(6-ketopyran-3-yl)-7,11-dimethyl-3-oxapentacyclo[8.8.0.02,4.02,7.011,16]octadecan-14-yl]oxy]-4-keto-butyric acid

> <PUBCHEM_IUPAC_INCHI>
InChI=1S/C30H38O9/c1-16(31)37-26-25(17-4-8-23(34)36-15-17)29(3)13-11-20-21(30(29)27(26)39-30)6-5-18-14-19(10-12-28(18,20)2)38-24(35)9-7-22(32)33/h4,8,15,18-21,25-27H,5-7,9-14H2,1-3H3,(H,32,33)/t18-,19+,20+,21-,25+,26-,27-,28+,29-,30-/m1/s1

> <PUBCHEM_IUPAC_INCHIKEY>
GFKJGXMLXPRSOS-PZEZGBRNSA-N

> <PUBCHEM_XLOGP3_AA>
3.3

> <PUBCHEM_EXACT_MASS>
542.25158279

> <PUBCHEM_MOLECULAR_FORMULA>
C30H38O9

> <PUBCHEM_MOLECULAR_WEIGHT>
542.6

> <PUBCHEM_OPENEYE_CAN_SMILES>
CC(=O)OC1C(C2(CCC3C(C24C1O4)CCC5C3(CCC(C5)OC(=O)CCC(=O)O)C)C)C6=COC(=O)C=C6

> <PUBCHEM_OPENEYE_ISO_SMILES>
CC(=O)O[C@@H]1[C@@H]([C@]2(CC[C@H]3[C@H]([C@@]24[C@@H]1O4)CC[C@H]5[C@@]3(CC[C@@H](C5)OC(=O)CCC(=O)O)C)C)C6=COC(=O)C=C6

> <PUBCHEM_CACTVS_TPSA>
129

> <PUBCHEM_MONOISOTOPIC_WEIGHT>
542.25158279

> <PUBCHEM_TOTAL_CHARGE>
0

> <PUBCHEM_HEAVY_ATOM_COUNT>
39

> <PUBCHEM_ATOM_DEF_STEREO_COUNT>
10

> <PUBCHEM_ATOM_UDEF_STEREO_COUNT>
0

> <PUBCHEM_BOND_DEF_STEREO_COUNT>
0

> <PUBCHEM_BOND_UDEF_STEREO_COUNT>
0

> <PUBCHEM_ISOTOPIC_ATOM_COUNT>
0

> <PUBCHEM_COMPONENT_COUNT>
1

> <PUBCHEM_CACTVS_TAUTO_COUNT>
-1

> <PUBCHEM_COORDINATE_TYPE>
1
5
255

> <PUBCHEM_BONDANNOTATIONS>
10  1  5
11  22  5
12  40  6
13  41  5
14  42  6
15  25  5
17  27  5
16  2  5
21  51  5
25  30  8
25  31  8
29  3  5
30  33  8
33  35  8
4  31  8
4  35  8

$$$$
Acetylcinobufagin
  SciTegic04052521443D

 71 76  0  0  0  0            999 V2000
    7.4848   -2.3192    0.8557 O   0  0
    9.7472   -3.6020    0.9990 O   0  0
    2.0631    3.5712    0.8342 O   0  0
   13.6165   -2.3489   -0.0465 O   0  0
    9.0124   -5.4871   -0.1002 O   0  0
   15.4539   -1.1011    0.2771 O   0  0
    1.5778    5.4518   -0.4534 O   0  0
    7.6477   -1.2801    0.0268 C   0  0  1  0  0  0
    8.9665   -0.6516    0.4662 C   0  0  1  0  0  0
    7.9776   -2.7131   -0.5310 C   0  0  1  0  0  0
    6.4392   -0.3358   -0.3449 C   0  0  3  0  0  0
    6.3240    0.7781    0.7310 C   0  0  3  0  0  0
    9.9615   -1.5181   -0.4005 C   0  0  2  0  0  0
    9.5019   -2.9810   -0.2763 C   0  0  1  0  0  0
    5.0754    1.7703    0.4478 C   0  0  2  0  0  0
    8.9516    0.8365    0.1072 C   0  0
    7.6903    1.6273    0.7121 C   0  0
    5.1612   -1.1813   -0.3807 C   0  0
    3.7636    0.8771    0.2938 C   0  0  2  0  0  0
    9.1402   -0.8414    2.0047 C   0  0
    3.9938   -0.2706   -0.7361 C   0  0
    5.1704    2.5662   -0.8615 C   0  0
   11.4857   -1.3347   -0.2006 C   0  0
    2.5857    1.5826   -0.4994 C   0  0
    5.0192    2.8216    1.6048 C   0  0
    3.8880    3.5979   -1.0424 C   0  0
    2.4658    3.0727   -0.4553 C   0  0  2  0  0  0
   12.1168   -0.0181   -0.0262 C   0  0
   12.2643   -2.4259   -0.2071 C   0  0
    9.4124   -4.9703    0.9511 C   0  0
   13.4334    0.0673    0.1313 C   0  0
    9.6132   -5.8296    2.1626 C   0  0
   14.2295   -1.1537    0.1259 C   0  0
    1.5844    4.9171    0.6651 C   0  0
    0.9607    5.6539    1.8169 C   0  0
    7.2804   -3.5542   -0.6614 H   0  0
    6.6121    0.1429   -1.3179 H   0  0
    6.2010    0.2527    1.6876 H   0  0
    9.7130   -1.2372   -1.4327 H   0  0
    9.9902   -3.5822   -1.0575 H   0  0
    9.8629    1.2938    0.4926 H   0  0
    8.9289    0.9295   -0.9786 H   0  0
    7.5279    2.5218    0.1109 H   0  0
    7.9272    1.9153    1.7363 H   0  0
    5.2591   -1.9648   -1.1322 H   0  0
    4.9913   -1.6334    0.5964 H   0  0
    3.5007    0.4520    1.2757 H   0  0
   10.0817   -0.3935    2.3226 H   0  0
    9.1464   -1.9053    2.2417 H   0  0
    8.3141   -0.3582    2.5265 H   0  0
    4.1888    0.1753   -1.7114 H   0  0
    3.0881   -0.8750   -0.7869 H   0  0
    6.0931    3.1465   -0.8564 H   0  0
    5.1839    1.8687   -1.6990 H   0  0
    2.6954    1.3030   -1.5472 H   0  0
    1.6520    1.1765   -0.1103 H   0  0
    4.1851    3.5029    1.4371 H   0  0
    5.9507    3.3873    1.6280 H   0  0
    4.8826    2.3082    2.5566 H   0  0
    4.1352    4.5299   -0.5342 H   0  0
    3.7597    3.7874   -2.1081 H   0  0
    1.6627    3.3726   -1.1388 H   0  0
   11.5065    0.8851   -0.0262 H   0  0
   11.8030   -3.4038   -0.3448 H   0  0
   13.9120    1.0378    0.2628 H   0  0
    9.3017   -6.8502    1.9404 H   0  0
    9.0172   -5.4399    2.9879 H   0  0
   10.6668   -5.8245    2.4417 H   0  0
    0.6638    6.6513    1.4927 H   0  0
    1.6824    5.7364    2.6296 H   0  0
    0.0830    5.1092    2.1648 H   0  0
  8  1  1  0
  1 10  1  0
 14  2  1  0
  2 30  1  0
 27  3  1  0
  3 34  1  0
  4 29  1  0
  4 33  1  0
  5 30  2  0
  6 33  2  0
  7 34  2  0
  8  9  1  0
  8 10  1  0
  8 11  1  0
  9 13  1  0
  9 16  1  0
  9 20  1  0
 10 14  1  0
 10 36  1  0
 11 12  1  0
 11 18  1  0
 11 37  1  0
 12 15  1  0
 12 17  1  0
 12 38  1  0
 13 14  1  0
 13 23  1  0
 13 39  1  0
 14 40  1  0
 15 19  1  0
 15 22  1  0
 15 25  1  0
 16 17  1  0
 16 41  1  0
 16 42  1  0
 17 43  1  0
 17 44  1  0
 18 21  1  0
 18 45  1  0
 18 46  1  0
 19 21  1  0
 19 24  1  0
 19 47  1  0
 20 48  1  0
 20 49  1  0
 20 50  1  0
 21 51  1  0
 21 52  1  0
 22 26  1  0
 22 53  1  0
 22 54  1  0
 23 28  1  0
 23 29  2  0
 24 27  1  0
 24 55  1  0
 24 56  1  0
 25 57  1  0
 25 58  1  0
 25 59  1  0
 26 27  1  0
 26 60  1  0
 26 61  1  0
 27 62  1  0
 28 31  2  0
 28 63  1  0
 29 64  1  0
 30 32  1  0
 31 33  1  0
 31 65  1  0
 32 66  1  0
 32 67  1  0
 32 68  1  0
 34 35  1  0
 35 69  1  0
 35 70  1  0
 35 71  1  0
M  END
> <Name>
Acetylcinobufagin

> <PUBCHEM_COMPOUND_CID>
19938

> <PUBCHEM_COMPOUND_CANONICALIZED>
1

> <PUBCHEM_CACTVS_COMPLEXITY>
1030

> <PUBCHEM_CACTVS_HBOND_ACCEPTOR>
7

> <PUBCHEM_CACTVS_HBOND_DONOR>
0

> <PUBCHEM_CACTVS_ROTATABLE_BOND>
5

> <PUBCHEM_CACTVS_SUBSKEYS>
AAADcfB4OAAAAAAAAAAAAAAAEgAAAYAAAAA0YMECAAAAAGDQAAAAGgAAAAAAD1SggAICCAAABACIAiDSCAAACAAgIAAICAAAAEgJBAIAIQACEAAFwAAKoYPA4PgPgAAAAAAAAADAAAYAADAAAYQADCAAAA==

> <PUBCHEM_IUPAC_OPENEYE_NAME>
[(2S,4R,5R,6R,7R,11S,14S,16R)-5-acetoxy-7,11-dimethyl-6-(6-oxopyran-3-yl)-3-oxapentacyclo[8.8.0.02,4.02,7.011,16]octadecan-14-yl] acetate

> <PUBCHEM_IUPAC_CAS_NAME>
acetic acid [(2S,4R,5R,6R,7R,11S,14S,16R)-5-acetyloxy-7,11-dimethyl-6-(6-oxo-3-pyranyl)-3-oxapentacyclo[8.8.0.02,4.02,7.011,16]octadecan-14-yl] ester

> <PUBCHEM_IUPAC_NAME_MARKUP>
[(2<I>S</I>,4<I>R</I>,5<I>R</I>,6<I>R</I>,7<I>R</I>,11<I>S</I>,14<I>S</I>,16<I>R</I>)-5-acetyloxy-7,11-dimethyl-6-(6-oxopyran-3-yl)-3-oxapentacyclo[8.8.0.0<SUP>2,4</SUP>.0<SUP>2,7</SUP>.0<SUP>11,16</SUP>]octadecan-14-yl] acetate

> <PUBCHEM_IUPAC_NAME>
[(2S,4R,5R,6R,7R,11S,14S,16R)-5-acetyloxy-7,11-dimethyl-6-(6-oxopyran-3-yl)-3-oxapentacyclo[8.8.0.02,4.02,7.011,16]octadecan-14-yl] acetate

> <PUBCHEM_IUPAC_SYSTEMATIC_NAME>
[(2S,4R,5R,6R,7R,11S,14S,16R)-5-acetyloxy-7,11-dimethyl-6-(6-oxidanylidenepyran-3-yl)-3-oxapentacyclo[8.8.0.02,4.02,7.011,16]octadecan-14-yl] ethanoate

> <PUBCHEM_IUPAC_TRADITIONAL_NAME>
acetic acid [(2S,4R,5R,6R,7R,11S,14S,16R)-5-acetoxy-6-(6-ketopyran-3-yl)-7,11-dimethyl-3-oxapentacyclo[8.8.0.02,4.02,7.011,16]octadecan-14-yl] ester

> <PUBCHEM_IUPAC_INCHI>
InChI=1S/C28H36O7/c1-15(29)33-19-9-11-26(3)18(13-19)6-7-21-20(26)10-12-27(4)23(17-5-8-22(31)32-14-17)24(34-16(2)30)25-28(21,27)35-25/h5,8,14,18-21,23-25H,6-7,9-13H2,1-4H3/t18-,19+,20?,21?,23+,24-,25-,26+,27-,28-/m1/s1

> <PUBCHEM_IUPAC_INCHIKEY>
DXSNTGMCQRLLQF-GLFSEUORSA-N

> <PUBCHEM_XLOGP3_AA>
3.9

> <PUBCHEM_EXACT_MASS>
484.24610348

> <PUBCHEM_MOLECULAR_FORMULA>
C28H36O7

> <PUBCHEM_MOLECULAR_WEIGHT>
484.6

> <PUBCHEM_OPENEYE_CAN_SMILES>
CC(=O)OC1CCC2(C(C1)CCC3C2CCC4(C35C(O5)C(C4C6=COC(=O)C=C6)OC(=O)C)C)C

> <PUBCHEM_OPENEYE_ISO_SMILES>
CC(=O)O[C@H]1CC[C@]2([C@@H](C1)CCC3C2CC[C@]4([C@]35[C@H](O5)[C@@H]([C@@H]4C6=COC(=O)C=C6)OC(=O)C)C)C

> <PUBCHEM_CACTVS_TPSA>
91.4

> <PUBCHEM_MONOISOTOPIC_WEIGHT>
484.24610348

> <PUBCHEM_TOTAL_CHARGE>
0

> <PUBCHEM_HEAVY_ATOM_COUNT>
35

> <PUBCHEM_ATOM_DEF_STEREO_COUNT>
8

> <PUBCHEM_ATOM_UDEF_STEREO_COUNT>
2

> <PUBCHEM_BOND_DEF_STEREO_COUNT>
0

> <PUBCHEM_BOND_UDEF_STEREO_COUNT>
0

> <PUBCHEM_ISOTOPIC_ATOM_COUNT>
0

> <PUBCHEM_COMPONENT_COUNT>
1

> <PUBCHEM_CACTVS_TAUTO_COUNT>
-1

> <PUBCHEM_COORDINATE_TYPE>
1
5
255

> <PUBCHEM_BONDANNOTATIONS>
8  1  5
10  36  6
11  18  3
12  17  3
13  23  5
15  25  5
19  47  5
14  2  5
23  28  8
23  29  8
28  31  8
27  3  5
31  33  8
4  29  8
4  33  8
9  20  5

$$$$
3-acetyl cinobufagin
  SciTegic04052521443D

 71 76  0  0  0  0            999 V2000
    7.4547   -2.3566    0.4630 O   0  0
    9.6813   -3.6457    0.8848 O   0  0
    1.4086    3.7704    0.6123 O   0  0
   13.6174   -2.3972    0.0912 O   0  0
    9.0273   -5.5292   -0.2624 O   0  0
   15.4603   -1.1504    0.4196 O   0  0
    1.8408    5.4306   -0.9459 O   0  0
    7.6663   -1.1745   -0.3011 C   0  0  1  0  0  0
    8.9593   -0.6505    0.3369 C   0  0  1  0  0  0
    7.9750   -2.7370   -0.7117 C   0  0  1  0  0  0
    6.3750   -0.4813    0.2336 C   0  0  1  0  0  0
    6.4954    0.9718    0.0270 C   0  0  1  0  0  0
    9.9869   -1.5214   -0.4754 C   0  0  2  0  0  0
    9.4907   -3.0036   -0.3947 C   0  0  1  0  0  0
    5.2149    1.6917    0.6632 C   0  0  2  0  0  0
    9.0464    0.8844    0.0553 C   0  0
    7.7948    1.6065    0.6419 C   0  0
    5.1124   -0.8651   -0.7491 C   0  0
    3.9039    0.8325    0.5016 C   0  0  2  0  0  0
    8.9973   -0.9350    1.8707 C   0  0
    3.8808    0.2251   -0.8225 C   0  0
    5.1402    3.0719   -0.0554 C   0  0
   11.5035   -1.3688   -0.1773 C   0  0
    2.6758    1.7157    0.9093 C   0  0
    5.3255    1.8822    2.2027 C   0  0
    3.8943    3.8692    0.4233 C   0  0
    2.5840    3.0598    0.1203 C   0  0  2  0  0  0
   12.1450   -0.0564    0.0057 C   0  0
   12.2695   -2.4681   -0.1326 C   0  0
    9.3691   -5.0162    0.8105 C   0  0
   13.4543    0.0233    0.2092 C   0  0
    9.5345   -5.8840    2.0230 C   0  0
   14.2384   -1.2001    0.2486 C   0  0
    1.1405    5.0082   -0.0183 C   0  0
   -0.0411    5.8202    0.4404 C   0  0
    7.2580   -3.5465   -0.9114 H   0  0
    6.2224   -0.6767    1.3047 H   0  0
    6.5130    1.0556   -1.0702 H   0  0
    9.8148   -1.1988   -1.5090 H   0  0
   10.0158   -3.5915   -1.1607 H   0  0
    9.9461    1.2862    0.5214 H   0  0
    9.0882    1.0520   -1.0209 H   0  0
    7.8356    2.6668    0.3922 H   0  0
    7.7804    1.4882    1.7254 H   0  0
    5.5045   -0.9900   -1.7584 H   0  0
    4.6971   -1.8106   -0.4005 H   0  0
    3.9303   -0.0427    1.1645 H   0  0
    9.9272   -0.5502    2.2892 H   0  0
    8.9394   -2.0098    2.0429 H   0  0
    8.1519   -0.4441    2.3529 H   0  0
    4.0618    0.9692   -1.5982 H   0  0
    2.9286   -0.2712   -1.0095 H   0  0
    6.0403    3.6433    0.1715 H   0  0
    5.0720    2.9125   -1.1315 H   0  0
    1.7652    1.1454    0.7258 H   0  0
    2.7537    1.9446    1.9722 H   0  0
    4.4270    2.3754    2.5737 H   0  0
    6.1969    2.4957    2.4317 H   0  0
    5.4301    0.9094    2.6831 H   0  0
    3.9693    4.0440    1.4966 H   0  0
    3.8559    4.8250   -0.0992 H   0  0
    2.4874    2.8706   -0.9597 H   0  0
   11.5434    0.8520   -0.0259 H   0  0
   11.8063   -3.4439   -0.2782 H   0  0
   13.9346    0.9923    0.3449 H   0  0
    9.2474   -6.9071    1.7802 H   0  0
    8.9004   -5.5104    2.8271 H   0  0
   10.5761   -5.8660    2.3440 H   0  0
   -0.1023    6.7370   -0.1459 H   0  0
    0.0769    6.0709    1.4947 H   0  0
   -0.9549    5.2414    0.3051 H   0  0
  8  1  1  0
  1 10  1  0
 14  2  1  0
  2 30  1  0
 27  3  1  0
  3 34  1  0
  4 29  1  0
  4 33  1  0
  5 30  2  0
  6 33  2  0
  7 34  2  0
  8  9  1  0
  8 10  1  0
  8 11  1  0
  9 13  1  0
  9 16  1  0
  9 20  1  0
 10 14  1  0
 10 36  1  0
 11 12  1  0
 11 18  1  0
 11 37  1  0
 12 15  1  0
 12 17  1  0
 12 38  1  0
 13 14  1  0
 13 23  1  0
 13 39  1  0
 14 40  1  0
 15 19  1  0
 15 22  1  0
 15 25  1  0
 16 17  1  0
 16 41  1  0
 16 42  1  0
 17 43  1  0
 17 44  1  0
 18 21  1  0
 18 45  1  0
 18 46  1  0
 19 21  1  0
 19 24  1  0
 19 47  1  0
 20 48  1  0
 20 49  1  0
 20 50  1  0
 21 51  1  0
 21 52  1  0
 22 26  1  0
 22 53  1  0
 22 54  1  0
 23 28  1  0
 23 29  2  0
 24 27  1  0
 24 55  1  0
 24 56  1  0
 25 57  1  0
 25 58  1  0
 25 59  1  0
 26 27  1  0
 26 60  1  0
 26 61  1  0
 27 62  1  0
 28 31  2  0
 28 63  1  0
 29 64  1  0
 30 32  1  0
 31 33  1  0
 31 65  1  0
 32 66  1  0
 32 67  1  0
 32 68  1  0
 34 35  1  0
 35 69  1  0
 35 70  1  0
 35 71  1  0
M  END
> <Name>
3-acetyl cinobufagin

> <PUBCHEM_COMPOUND_CID>
44444272

> <PUBCHEM_COMPOUND_CANONICALIZED>
1

> <PUBCHEM_CACTVS_COMPLEXITY>
1030

> <PUBCHEM_CACTVS_HBOND_ACCEPTOR>
7

> <PUBCHEM_CACTVS_HBOND_DONOR>
0

> <PUBCHEM_CACTVS_ROTATABLE_BOND>
5

> <PUBCHEM_CACTVS_SUBSKEYS>
AAADcfB4OAAAAAAAAAAAAAAAEgAAAYAAAAA0YMECAAAAAGDQAAAAGgAAAAAAD1SggAICCAAABACIAiDSCAAACAAgIAAICAAAAEgJBAIAIQACEAAFwAAKoYPA4PgPgAAAAAAAAADAAAYAADAAAYQADCAAAA==

> <PUBCHEM_IUPAC_OPENEYE_NAME>
[(1R,2S,4R,5R,6R,7R,10S,11S,14S,16R)-5-acetoxy-7,11-dimethyl-6-(6-oxopyran-3-yl)-3-oxapentacyclo[8.8.0.02,4.02,7.011,16]octadecan-14-yl] acetate

> <PUBCHEM_IUPAC_CAS_NAME>
acetic acid [(1R,2S,4R,5R,6R,7R,10S,11S,14S,16R)-5-acetyloxy-7,11-dimethyl-6-(6-oxo-3-pyranyl)-3-oxapentacyclo[8.8.0.02,4.02,7.011,16]octadecan-14-yl] ester

> <PUBCHEM_IUPAC_NAME_MARKUP>
[(1<I>R</I>,2<I>S</I>,4<I>R</I>,5<I>R</I>,6<I>R</I>,7<I>R</I>,10<I>S</I>,11<I>S</I>,14<I>S</I>,16<I>R</I>)-5-acetyloxy-7,11-dimethyl-6-(6-oxopyran-3-yl)-3-oxapentacyclo[8.8.0.0<SUP>2,4</SUP>.0<SUP>2,7</SUP>.0<SUP>11,16</SUP>]octadecan-14-yl] acetate

> <PUBCHEM_IUPAC_NAME>
[(1R,2S,4R,5R,6R,7R,10S,11S,14S,16R)-5-acetyloxy-7,11-dimethyl-6-(6-oxopyran-3-yl)-3-oxapentacyclo[8.8.0.02,4.02,7.011,16]octadecan-14-yl] acetate

> <PUBCHEM_IUPAC_SYSTEMATIC_NAME>
[(1R,2S,4R,5R,6R,7R,10S,11S,14S,16R)-5-acetyloxy-7,11-dimethyl-6-(6-oxidanylidenepyran-3-yl)-3-oxapentacyclo[8.8.0.02,4.02,7.011,16]octadecan-14-yl] ethanoate

> <PUBCHEM_IUPAC_TRADITIONAL_NAME>
acetic acid [(1R,2S,4R,5R,6R,7R,10S,11S,14S,16R)-5-acetoxy-6-(6-ketopyran-3-yl)-7,11-dimethyl-3-oxapentacyclo[8.8.0.02,4.02,7.011,16]octadecan-14-yl] ester

> <PUBCHEM_IUPAC_INCHI>
InChI=1S/C28H36O7/c1-15(29)33-19-9-11-26(3)18(13-19)6-7-21-20(26)10-12-27(4)23(17-5-8-22(31)32-14-17)24(34-16(2)30)25-28(21,27)35-25/h5,8,14,18-21,23-25H,6-7,9-13H2,1-4H3/t18-,19+,20+,21-,23+,24-,25-,26+,27-,28-/m1/s1

> <PUBCHEM_IUPAC_INCHIKEY>
DXSNTGMCQRLLQF-CZAOESIRSA-N

> <PUBCHEM_XLOGP3_AA>
3.9

> <PUBCHEM_EXACT_MASS>
484.24610348

> <PUBCHEM_MOLECULAR_FORMULA>
C28H36O7

> <PUBCHEM_MOLECULAR_WEIGHT>
484.6

> <PUBCHEM_OPENEYE_CAN_SMILES>
CC(=O)OC1CCC2(C(C1)CCC3C2CCC4(C35C(O5)C(C4C6=COC(=O)C=C6)OC(=O)C)C)C

> <PUBCHEM_OPENEYE_ISO_SMILES>
CC(=O)O[C@H]1CC[C@]2([C@@H](C1)CC[C@@H]3[C@@H]2CC[C@]4([C@]35[C@H](O5)[C@@H]([C@@H]4C6=COC(=O)C=C6)OC(=O)C)C)C

> <PUBCHEM_CACTVS_TPSA>
91.4

> <PUBCHEM_MONOISOTOPIC_WEIGHT>
484.24610348

> <PUBCHEM_TOTAL_CHARGE>
0

> <PUBCHEM_HEAVY_ATOM_COUNT>
35

> <PUBCHEM_ATOM_DEF_STEREO_COUNT>
10

> <PUBCHEM_ATOM_UDEF_STEREO_COUNT>
0

> <PUBCHEM_BOND_DEF_STEREO_COUNT>
0

> <PUBCHEM_BOND_UDEF_STEREO_COUNT>
0

> <PUBCHEM_ISOTOPIC_ATOM_COUNT>
0

> <PUBCHEM_COMPONENT_COUNT>
1

> <PUBCHEM_CACTVS_TAUTO_COUNT>
-1

> <PUBCHEM_COORDINATE_TYPE>
1
5
255

> <PUBCHEM_BONDANNOTATIONS>
8  1  5
10  36  6
11  37  5
12  38  6
13  23  5
15  25  5
19  47  5
14  2  5
23  28  8
23  29  8
28  31  8
27  3  5
31  33  8
4  29  8
4  33  8
9  20  5

$$$$
20,21-epoxy-cinobufagin
  SciTegic04052521443D

 67 73  0  0  0  0            999 V2000
    6.2419   -1.6082    0.8322 O   0  0
   10.7910   -1.0801    1.1609 O   0  0
    8.5591   -3.8504   -0.4781 O   0  0
   12.6896   -0.5134   -0.0757 O   0  0
    0.5714    3.9526    0.4784 O   0  0
    7.1876   -5.0078    0.9492 O   0  0
   14.4240   -1.9675   -0.1029 O   0  0
    6.4270   -0.7264   -0.2449 C   0  0  1  0  0  0
    7.8381   -0.1749    0.1245 C   0  0  1  0  0  0
    6.5912   -2.3463   -0.2110 C   0  0  1  0  0  0
    5.2853    0.1547    0.2944 C   0  0  1  0  0  0
    8.7536   -1.3792   -0.4439 C   0  0  2  0  0  0
    8.0481   -2.6621    0.1527 C   0  0  2  0  0  0
    5.4045    1.6499   -0.3292 C   0  0  1  0  0  0
    8.0079    1.2527   -0.5010 C   0  0
   10.3438   -1.4458   -0.1174 C   0  0  1  0  0  0
    4.2143    2.5172    0.3382 C   0  0  2  0  0  0
    6.8470    2.2039    0.0576 C   0  0
    3.8984   -0.5250    0.0253 C   0  0
    7.9823   -0.0743    1.6800 C   0  0
    2.7878    1.8388   -0.0037 C   0  0  2  0  0  0
    2.9825    0.4462   -0.6810 C   0  0
   11.2898   -0.3004   -0.0430 C   0  0  1  0  0  0
    4.1835    4.0609   -0.0573 C   0  0
    4.4147    2.4538    1.8835 C   0  0
    2.1167    2.6904   -1.0493 C   0  0
   11.0243   -2.7096   -0.6095 C   0  0
    2.8981    4.5619    0.5466 C   0  0
    1.7293    4.0697   -0.3698 C   0  0  2  0  0  0
   12.3435   -2.8645   -0.6047 C   0  0
    8.0054   -5.0281    0.0234 C   0  0
   13.2071   -1.7741   -0.2108 C   0  0
    8.4539   -6.3417   -0.5456 C   0  0
    5.7919   -3.0859   -0.0815 H   0  0
    5.3958    0.1951    1.3666 H   0  0
    8.5974   -1.4002   -1.5284 H   0  0
    8.1587   -2.7387    1.2406 H   0  0
    5.3091    1.6282   -1.4292 H   0  0
    8.9801    1.6604   -0.2240 H   0  0
    7.9367    1.1874   -1.5867 H   0  0
    6.9698    3.2001   -0.3674 H   0  0
    6.9260    2.2593    1.1434 H   0  0
    4.0424   -1.4065   -0.5995 H   0  0
    3.4502   -0.8207    0.9739 H   0  0
    8.9706    0.3117    1.9296 H   0  0
    7.8568   -1.0629    2.1218 H   0  0
    7.2201    0.5984    2.0733 H   0  0
    2.1158    1.8666    0.8707 H   0  0
    3.3872    0.6170   -1.6785 H   0  0
    2.0018   -0.0227   -0.7616 H   0  0
   10.9056    0.7227   -0.0075 H   0  0
    5.0407    4.5865    0.3636 H   0  0
    4.1772    4.1839   -1.1403 H   0  0
    3.6301    3.0282    2.3760 H   0  0
    5.3873    2.8726    2.1418 H   0  0
    4.3668    1.4163    2.2144 H   0  0
    2.7999    2.8649   -1.8806 H   0  0
    1.2192    2.1914   -1.4147 H   0  0
   10.4044   -3.5247   -0.9827 H   0  0
    2.7775    4.1600    1.5526 H   0  0
    2.9056    5.6511    0.5884 H   0  0
    1.5201    4.7791   -1.1810 H   0  0
   12.7776   -3.8198   -0.8995 H   0  0
    0.3635    4.8334    0.8879 H   0  0
    7.9264   -7.1539   -0.0455 H   0  0
    9.5269   -6.4573   -0.3923 H   0  0
    8.2347   -6.3697   -1.6130 H   0  0
  8  1  1  0
  1 10  1  0
 16  2  1  0
  2 23  1  0
 13  3  1  0
  3 31  1  0
  4 23  1  0
  4 32  1  0
 29  5  1  0
  5 64  1  0
  6 31  2  0
  7 32  2  0
  8  9  1  0
  8 10  1  0
  8 11  1  0
  9 12  1  0
  9 15  1  0
  9 20  1  0
 10 13  1  0
 10 34  1  0
 11 14  1  0
 11 19  1  0
 11 35  1  0
 12 13  1  0
 12 16  1  0
 12 36  1  0
 13 37  1  0
 14 17  1  0
 14 18  1  0
 14 38  1  0
 15 18  1  0
 15 39  1  0
 15 40  1  0
 16 23  1  0
 16 27  1  0
 17 21  1  0
 17 24  1  0
 17 25  1  0
 18 41  1  0
 18 42  1  0
 19 22  1  0
 19 43  1  0
 19 44  1  0
 20 45  1  0
 20 46  1  0
 20 47  1  0
 21 22  1  0
 21 26  1  0
 21 48  1  0
 22 49  1  0
 22 50  1  0
 23 51  1  0
 24 28  1  0
 24 52  1  0
 24 53  1  0
 25 54  1  0
 25 55  1  0
 25 56  1  0
 26 29  1  0
 26 57  1  0
 26 58  1  0
 27 30  2  0
 27 59  1  0
 28 29  1  0
 28 60  1  0
 28 61  1  0
 29 62  1  0
 30 32  1  0
 30 63  1  0
 31 33  1  0
 33 65  1  0
 33 66  1  0
 33 67  1  0
M  END
> <Name>
20,21-epoxy-cinobufagin

> <PUBCHEM_COMPOUND_CID>
44559568

> <PUBCHEM_COMPOUND_CANONICALIZED>
1

> <PUBCHEM_CACTVS_COMPLEXITY>
962

> <PUBCHEM_CACTVS_HBOND_ACCEPTOR>
7

> <PUBCHEM_CACTVS_HBOND_DONOR>
1

> <PUBCHEM_CACTVS_ROTATABLE_BOND>
3

> <PUBCHEM_CACTVS_SUBSKEYS>
AAADcfB4OAAAAAAAAAAAAAAAEiQAAYAAAAA0YMECBAAAAGDQAAAAGgAACAAAD1SwgAMCCAAABgCIACDSCAAAAAAgAAAICAAAAEgRFAIAIAAiUAAFwAAOIYPA4PwPgAAAAAAAAADAAAYAADAAAYQADCAAAA==

> <PUBCHEM_IUPAC_OPENEYE_NAME>
[(1R,2S,4R,5S,6R,7R,10S,11S,14S,16R)-14-hydroxy-7,11-dimethyl-6-[(1S,6S)-3-oxo-2,7-dioxabicyclo[4.1.0]hept-4-en-6-yl]-3-oxapentacyclo[8.8.0.02,4.02,7.011,16]octadecan-5-yl] acetate

> <PUBCHEM_IUPAC_CAS_NAME>
acetic acid [(1R,2S,4R,5S,6R,7R,10S,11S,14S,16R)-14-hydroxy-7,11-dimethyl-6-[(1S,6S)-3-oxo-2,7-dioxabicyclo[4.1.0]hept-4-en-6-yl]-3-oxapentacyclo[8.8.0.02,4.02,7.011,16]octadecan-5-yl] ester

> <PUBCHEM_IUPAC_NAME_MARKUP>
[(1<I>R</I>,2<I>S</I>,4<I>R</I>,5<I>S</I>,6<I>R</I>,7<I>R</I>,10<I>S</I>,11<I>S</I>,14<I>S</I>,16<I>R</I>)-14-hydroxy-7,11-dimethyl-6-[(1<I>S</I>,6<I>S</I>)-3-oxo-2,7-dioxabicyclo[4.1.0]hept-4-en-6-yl]-3-oxapentacyclo[8.8.0.0<SUP>2,4</SUP>.0<SUP>2,7</SUP>.0<SUP>11,16</SUP>]octadecan-5-yl] acetate

> <PUBCHEM_IUPAC_NAME>
[(1R,2S,4R,5S,6R,7R,10S,11S,14S,16R)-14-hydroxy-7,11-dimethyl-6-[(1S,6S)-3-oxo-2,7-dioxabicyclo[4.1.0]hept-4-en-6-yl]-3-oxapentacyclo[8.8.0.02,4.02,7.011,16]octadecan-5-yl] acetate

> <PUBCHEM_IUPAC_SYSTEMATIC_NAME>
[(1R,2S,4R,5S,6R,7R,10S,11S,14S,16R)-7,11-dimethyl-14-oxidanyl-6-[(1S,6S)-3-oxidanylidene-2,7-dioxabicyclo[4.1.0]hept-4-en-6-yl]-3-oxapentacyclo[8.8.0.02,4.02,7.011,16]octadecan-5-yl] ethanoate

> <PUBCHEM_IUPAC_TRADITIONAL_NAME>
acetic acid [(1R,2S,4R,5S,6R,7R,10S,11S,14S,16R)-14-hydroxy-6-[(1S,6S)-3-keto-2,7-dioxabicyclo[4.1.0]hept-4-en-6-yl]-7,11-dimethyl-3-oxapentacyclo[8.8.0.02,4.02,7.011,16]octadecan-5-yl] ester

> <PUBCHEM_IUPAC_INCHI>
InChI=1S/C26H34O7/c1-13(27)30-19-20(25-11-8-18(29)31-22(25)33-25)24(3)10-7-16-17(26(24)21(19)32-26)5-4-14-12-15(28)6-9-23(14,16)2/h8,11,14-17,19-22,28H,4-7,9-10,12H2,1-3H3/t14-,15+,16+,17-,19+,20+,21-,22-,23+,24-,25+,26-/m1/s1

> <PUBCHEM_IUPAC_INCHIKEY>
TVGUACBVECECAJ-PHBDVECYSA-N

> <PUBCHEM_XLOGP3_AA>
3.1

> <PUBCHEM_EXACT_MASS>
458.23045342

> <PUBCHEM_MOLECULAR_FORMULA>
C26H34O7

> <PUBCHEM_MOLECULAR_WEIGHT>
458.5

> <PUBCHEM_OPENEYE_CAN_SMILES>
CC(=O)OC1C(C2(CCC3C(C24C1O4)CCC5C3(CCC(C5)O)C)C)C67C=CC(=O)OC6O7

> <PUBCHEM_OPENEYE_ISO_SMILES>
CC(=O)O[C@H]1[C@@H]([C@]2(CC[C@H]3[C@H]([C@@]24[C@@H]1O4)CC[C@H]5[C@@]3(CC[C@@H](C5)O)C)C)[C@@]67C=CC(=O)O[C@@H]6O7

> <PUBCHEM_CACTVS_TPSA>
97.9

> <PUBCHEM_MONOISOTOPIC_WEIGHT>
458.23045342

> <PUBCHEM_TOTAL_CHARGE>
0

> <PUBCHEM_HEAVY_ATOM_COUNT>
33

> <PUBCHEM_ATOM_DEF_STEREO_COUNT>
12

> <PUBCHEM_ATOM_UDEF_STEREO_COUNT>
0

> <PUBCHEM_BOND_DEF_STEREO_COUNT>
0

> <PUBCHEM_BOND_UDEF_STEREO_COUNT>
0

> <PUBCHEM_ISOTOPIC_ATOM_COUNT>
0

> <PUBCHEM_COMPONENT_COUNT>
1

> <PUBCHEM_CACTVS_TAUTO_COUNT>
-1

> <PUBCHEM_COORDINATE_TYPE>
1
5
255

> <PUBCHEM_BONDANNOTATIONS>
8  1  5
10  34  6
11  35  5
12  36  6
14  38  6
17  25  5
16  2  5
21  48  5
23  51  6
13  3  6
29  5  5
9  20  5

$$$$
Cinobufagin, 3.beta.-acetoxy-16-oxo-
  SciTegic04052521443D

 64 69  0  0  0  0            999 V2000
    7.6298   -3.0667   -1.3263 O   0  0
   10.1248   -4.7412    0.9108 O   0  0
    1.4522    2.5520    0.5045 O   0  0
   13.8294   -3.5087   -0.1160 O   0  0
    1.7470    4.2652   -1.0180 O   0  0
   15.6569   -2.2371    0.1944 O   0  0
    7.7986   -2.4025   -0.1483 C   0  0  3  0  0  0
    9.1297   -1.6570    0.0839 C   0  0  3  0  0  0
    6.5704   -1.6530    0.4133 C   0  0  3  0  0  0
    8.0513   -3.8229    0.0169 C   0  0  3  0  0  0
    6.4979   -0.2508   -0.2970 C   0  0  3  0  0  0
    5.2718    0.5635    0.2679 C   0  0  3  0  0  0
   10.1637   -2.7136   -0.4364 C   0  0  3  0  0  0
    9.0855   -0.2742   -0.6100 C   0  0
    7.8519    0.5334   -0.0433 C   0  0
    5.2677   -2.4387    0.1430 C   0  0
    3.9712   -0.2553    0.0100 C   0  0  3  0  0  0
    9.5421   -3.9006    0.2044 C   0  0
    4.0660   -1.6395    0.7050 C   0  0
    9.3446   -1.4852    1.6240 C   0  0
    5.1392    1.9355   -0.4436 C   0  0
    2.7495    0.5116    0.5752 C   0  0
    5.4618    0.8186    1.8008 C   0  0
   11.6845   -2.5185   -0.2500 C   0  0
    3.9137    2.7009    0.1415 C   0  0
    2.5981    1.8940   -0.1014 C   0  0  3  0  0  0
   12.3058   -1.1942   -0.0744 C   0  0
   12.4744   -3.6044   -0.2679 C   0  0
   13.6214   -1.0931    0.0731 C   0  0
    1.1232    3.8024   -0.0560 C   0  0
   14.4322   -2.3047    0.0564 C   0  0
   -0.0330    4.5762    0.5143 C   0  0
    6.6902   -1.5214    1.4884 H   0  0
    7.3140   -4.3844    0.6032 H   0  0
    6.3668   -0.4077   -1.3773 H   0  0
    9.9568   -2.8213   -1.5099 H   0  0
   10.0071    0.2700   -0.4033 H   0  0
    8.9747   -0.4066   -1.6862 H   0  0
    7.8014    1.5025   -0.5398 H   0  0
    7.9837    0.6803    1.0287 H   0  0
    5.1424   -2.5786   -0.9307 H   0  0
    5.3200   -3.4110    0.6330 H   0  0
    3.8434   -0.4042   -1.0720 H   0  0
    3.1468   -2.1968    0.5241 H   0  0
    4.1992   -1.4955    1.7772 H   0  0
   10.2822   -0.9595    1.8042 H   0  0
    9.3818   -2.4661    2.0979 H   0  0
    8.5196   -0.9100    2.0445 H   0  0
    6.0450    2.5194   -0.2807 H   0  0
    4.9944    1.7790   -1.5126 H   0  0
    1.8476   -0.0735    0.3951 H   0  0
    2.8832    0.6530    1.6477 H   0  0
    4.6109    1.3817    2.1842 H   0  0
    6.3768    1.3879    1.9643 H   0  0
    5.5300   -0.1359    2.3228 H   0  0
    4.0562    2.8402    1.2131 H   0  0
    3.8329    3.6733   -0.3443 H   0  0
    2.4321    1.7595   -1.1797 H   0  0
   11.6857   -0.2978   -0.0655 H   0  0
   12.0236   -4.5870   -0.4072 H   0  0
   14.0891   -0.1174    0.2048 H   0  0
   -0.1485    5.5127   -0.0313 H   0  0
    0.1560    4.7902    1.5663 H   0  0
   -0.9457    3.9875    0.4220 H   0  0
  1  7  1  0
  1 10  1  0
  2 18  2  0
  3 26  1  0
  3 30  1  0
  4 28  1  0
  4 31  1  0
  5 30  2  0
  6 31  2  0
  7  8  1  0
  7  9  1  0
  7 10  1  0
  8 13  1  0
  8 14  1  0
  8 20  1  0
  9 11  1  0
  9 16  1  0
  9 33  1  0
 10 18  1  0
 10 34  1  0
 11 12  1  0
 11 15  1  0
 11 35  1  0
 12 17  1  0
 12 21  1  0
 12 23  1  0
 13 18  1  0
 13 24  1  0
 13 36  1  0
 14 15  1  0
 14 37  1  0
 14 38  1  0
 15 39  1  0
 15 40  1  0
 16 19  1  0
 16 41  1  0
 16 42  1  0
 17 19  1  0
 17 22  1  0
 17 43  1  0
 19 44  1  0
 19 45  1  0
 20 46  1  0
 20 47  1  0
 20 48  1  0
 21 25  1  0
 21 49  1  0
 21 50  1  0
 22 26  1  0
 22 51  1  0
 22 52  1  0
 23 53  1  0
 23 54  1  0
 23 55  1  0
 24 27  1  0
 24 28  2  0
 25 26  1  0
 25 56  1  0
 25 57  1  0
 26 58  1  0
 27 29  2  0
 27 59  1  0
 28 60  1  0
 29 31  1  0
 29 61  1  0
 30 32  1  0
 32 62  1  0
 32 63  1  0
 32 64  1  0
M  END
> <Name>
Cinobufagin, 3.beta.-acetoxy-16-oxo-

> <PUBCHEM_COMPOUND_CID>
596728

> <PUBCHEM_COMPOUND_CANONICALIZED>
1

> <PUBCHEM_CACTVS_COMPLEXITY>
965

> <PUBCHEM_CACTVS_HBOND_ACCEPTOR>
6

> <PUBCHEM_CACTVS_HBOND_DONOR>
0

> <PUBCHEM_CACTVS_ROTATABLE_BOND>
3

> <PUBCHEM_CACTVS_SUBSKEYS>
AAADcfB4OAAAAAAAAAAAAAAAEgAAAYAAAAA0YMECAAAAAGDQAAAAGgAAAAAAD1SggAICCAAABACIAqDSCAIACAAgIAAICAFAAEgIBBYAIQQCEAAEoAAIoYOKzPCPgAAAAAAAAADAAAYAADAAAYAADAAAAA==

> <PUBCHEM_IUPAC_OPENEYE_NAME>
[7,11-dimethyl-5-oxo-6-(6-oxopyran-3-yl)-3-oxapentacyclo[8.8.0.02,4.02,7.011,16]octadecan-14-yl] acetate

> <PUBCHEM_IUPAC_CAS_NAME>
acetic acid [7,11-dimethyl-5-oxo-6-(6-oxo-3-pyranyl)-3-oxapentacyclo[8.8.0.02,4.02,7.011,16]octadecan-14-yl] ester

> <PUBCHEM_IUPAC_NAME_MARKUP>
[7,11-dimethyl-5-oxo-6-(6-oxopyran-3-yl)-3-oxapentacyclo[8.8.0.0<SUP>2,4</SUP>.0<SUP>2,7</SUP>.0<SUP>11,16</SUP>]octadecan-14-yl] acetate

> <PUBCHEM_IUPAC_NAME>
[7,11-dimethyl-5-oxo-6-(6-oxopyran-3-yl)-3-oxapentacyclo[8.8.0.02,4.02,7.011,16]octadecan-14-yl] acetate

> <PUBCHEM_IUPAC_SYSTEMATIC_NAME>
[7,11-dimethyl-5-oxidanylidene-6-(6-oxidanylidenepyran-3-yl)-3-oxapentacyclo[8.8.0.02,4.02,7.011,16]octadecan-14-yl] ethanoate

> <PUBCHEM_IUPAC_TRADITIONAL_NAME>
acetic acid [5-keto-6-(6-ketopyran-3-yl)-7,11-dimethyl-3-oxapentacyclo[8.8.0.02,4.02,7.011,16]octadecan-14-yl] ester

> <PUBCHEM_IUPAC_INCHI>
InChI=1S/C26H32O6/c1-14(27)31-17-8-10-24(2)16(12-17)5-6-19-18(24)9-11-25(3)21(15-4-7-20(28)30-13-15)22(29)23-26(19,25)32-23/h4,7,13,16-19,21,23H,5-6,8-12H2,1-3H3

> <PUBCHEM_IUPAC_INCHIKEY>
QYXGSOMVJVXJPR-UHFFFAOYSA-N

> <PUBCHEM_XLOGP3_AA>
3.7

> <PUBCHEM_EXACT_MASS>
440.21988874

> <PUBCHEM_MOLECULAR_FORMULA>
C26H32O6

> <PUBCHEM_MOLECULAR_WEIGHT>
440.5

> <PUBCHEM_OPENEYE_CAN_SMILES>
CC(=O)OC1CCC2(C(C1)CCC3C2CCC4(C35C(O5)C(=O)C4C6=COC(=O)C=C6)C)C

> <PUBCHEM_OPENEYE_ISO_SMILES>
CC(=O)OC1CCC2(C(C1)CCC3C2CCC4(C35C(O5)C(=O)C4C6=COC(=O)C=C6)C)C

> <PUBCHEM_CACTVS_TPSA>
82.2

> <PUBCHEM_MONOISOTOPIC_WEIGHT>
440.21988874

> <PUBCHEM_TOTAL_CHARGE>
0

> <PUBCHEM_HEAVY_ATOM_COUNT>
32

> <PUBCHEM_ATOM_DEF_STEREO_COUNT>
0

> <PUBCHEM_ATOM_UDEF_STEREO_COUNT>
9

> <PUBCHEM_BOND_DEF_STEREO_COUNT>
0

> <PUBCHEM_BOND_UDEF_STEREO_COUNT>
0

> <PUBCHEM_ISOTOPIC_ATOM_COUNT>
0

> <PUBCHEM_COMPONENT_COUNT>
1

> <PUBCHEM_CACTVS_TAUTO_COUNT>
-1

> <PUBCHEM_COORDINATE_TYPE>
1
5
255

> <PUBCHEM_BONDANNOTATIONS>
10  18  3
11  15  3
12  23  3
13  24  3
17  19  3
24  27  8
24  28  8
27  29  8
29  31  8
26  3  3
4  28  8
4  31  8
7  9  3
8  20  3
9  16  3

$$$$
Cinobufagin, Derivative of
  SciTegic04052521443D

 61 66  0  0  0  0            999 V2000
    6.5564   -2.5246   -0.8122 O   0  0
    8.7137   -3.5846   -1.3858 O   0  0
    0.4871    2.7937   -0.6524 O   0  0
   12.6581   -2.5202   -0.0459 O   0  0
   14.4591   -1.2057   -0.3250 O   0  0
    6.6333   -1.5266    0.1914 C   0  0  1  0  0  0
    7.9496   -0.8180   -0.2352 C   0  0  2  0  0  0
    5.3809   -0.8115   -0.3677 C   0  0  2  0  0  0
    7.0159   -3.1166    0.2907 C   0  0  2  0  0  0
    5.3826    0.7083    0.1887 C   0  0  2  0  0  0
    8.9838   -1.8097    0.4196 C   0  0  1  0  0  0
    8.5207   -3.2553   -0.0076 C   0  0  2  0  0  0
    4.1381    1.4601   -0.4406 C   0  0  1  0  0  0
    7.9524    0.6376    0.3101 C   0  0
    6.7180    1.4069   -0.2632 C   0  0
    4.0706   -1.5845    0.0128 C   0  0
    2.7752    0.7029   -0.0716 C   0  0  1  0  0  0
    8.0960   -0.7910   -1.7949 C   0  0
    3.0788   -0.6332    0.6857 C   0  0
    4.0582    2.9949   -0.0200 C   0  0
   10.5023   -1.5760    0.1931 C   0  0
    2.0294    1.5670    0.9282 C   0  0
    4.2960    1.4085   -1.9906 C   0  0
    2.7708    3.4711   -0.6257 C   0  0
    1.6003    2.9287    0.2403 C   0  0  1  0  0  0
   11.0975   -0.2342    0.0515 C   0  0
   11.3096   -2.6443    0.1399 C   0  0
   12.4078   -0.1044   -0.1247 C   0  0
   13.2371   -1.3002   -0.1736 C   0  0
    5.4449   -0.8107   -1.4510 H   0  0
    6.3313   -3.9752    0.2651 H   0  0
    5.3294    0.7114    1.2899 H   0  0
    8.7825   -1.7392    1.4950 H   0  0
    9.0275   -4.0084    0.6138 H   0  0
    7.8960    0.6186    1.3985 H   0  0
    8.8695    1.1398    0.0020 H   0  0
    6.7710    1.4114   -1.3519 H   0  0
    6.7302    2.4324    0.1059 H   0  0
    3.6196   -1.9966   -0.8899 H   0  0
    4.3161   -2.3947    0.6994 H   0  0
    2.1289    0.6159   -0.9583 H   0  0
    9.0255   -0.2896   -2.0645 H   0  0
    7.2540   -0.2529   -2.2302 H   0  0
    8.1107   -1.8119   -2.1767 H   0  0
    2.1365   -1.1675    0.8067 H   0  0
    3.4793   -0.3753    1.6661 H   0  0
    4.0375    3.0985    1.0648 H   0  0
    4.9047    3.5513   -0.4226 H   0  0
    1.1401    1.0385    1.2715 H   0  0
    2.6776    1.7790    1.7785 H   0  0
    3.4541    1.9182   -2.4592 H   0  0
    4.3197    0.3696   -2.3195 H   0  0
    5.2245    1.9016   -2.2784 H   0  0
    2.7483    4.5608   -0.6361 H   0  0
    2.6809    3.0956   -1.6450 H   0  0
    8.3305   -4.4790   -1.5627 H   0  0
    1.3382    3.6221    1.0514 H   0  0
   10.4625    0.6508    0.0914 H   0  0
   10.8789   -3.6398    0.2479 H   0  0
    0.2789    3.6809   -1.0551 H   0  0
   12.8559    0.8835   -0.2311 H   0  0
  6  1  1  0
  1  9  1  0
 12  2  1  0
  2 56  1  0
 25  3  1  0
  3 60  1  0
  4 27  1  0
  4 29  1  0
  5 29  2  0
  6  7  1  0
  6  8  1  0
  6  9  1  0
  7 11  1  0
  7 14  1  0
  7 18  1  0
  8 10  1  0
  8 16  1  0
  8 30  1  0
  9 12  1  0
  9 31  1  0
 10 13  1  0
 10 15  1  0
 10 32  1  0
 11 12  1  0
 11 21  1  0
 11 33  1  0
 12 34  1  0
 13 17  1  0
 13 20  1  0
 13 23  1  0
 14 15  1  0
 14 35  1  0
 14 36  1  0
 15 37  1  0
 15 38  1  0
 16 19  1  0
 16 39  1  0
 16 40  1  0
 17 19  1  0
 17 22  1  0
 17 41  1  0
 18 42  1  0
 18 43  1  0
 18 44  1  0
 19 45  1  0
 19 46  1  0
 20 24  1  0
 20 47  1  0
 20 48  1  0
 21 26  1  0
 21 27  2  0
 22 25  1  0
 22 49  1  0
 22 50  1  0
 23 51  1  0
 23 52  1  0
 23 53  1  0
 24 25  1  0
 24 54  1  0
 24 55  1  0
 25 57  1  0
 26 28  2  0
 26 58  1  0
 27 59  1  0
 28 29  1  0
 28 61  1  0
M  END
> <Name>
Cinobufagin, Derivative of

> <PUBCHEM_COMPOUND_CID>
133550475

> <PUBCHEM_COMPOUND_CANONICALIZED>
1

> <PUBCHEM_CACTVS_COMPLEXITY>
818

> <PUBCHEM_CACTVS_HBOND_ACCEPTOR>
5

> <PUBCHEM_CACTVS_HBOND_DONOR>
2

> <PUBCHEM_CACTVS_ROTATABLE_BOND>
1

> <PUBCHEM_CACTVS_SUBSKEYS>
AAADcfB4OAAAAAAAAAAAAAAAEgAAAYAAAAA0YMECAAAAAGDQAAAAGgAACAAAD1SggAICCAAABgCIAiDSCAAACAAgIAAICAAAAEgJFAIAIQACUAAFwAALoYPA4PAPgAAAAAAAAADAAAYAADAAAYQADCAAAA==

> <PUBCHEM_IUPAC_OPENEYE_NAME>
5-[(1S,2R,4S,5S,6S,7S,10R,11R,14R,16S)-5,14-dihydroxy-7,11-dimethyl-3-oxapentacyclo[8.8.0.02,4.02,7.011,16]octadecan-6-yl]pyran-2-one

> <PUBCHEM_IUPAC_CAS_NAME>
5-[(1S,2R,4S,5S,6S,7S,10R,11R,14R,16S)-5,14-dihydroxy-7,11-dimethyl-3-oxapentacyclo[8.8.0.02,4.02,7.011,16]octadecan-6-yl]-2-pyranone

> <PUBCHEM_IUPAC_NAME_MARKUP>
5-[(1<I>S</I>,2<I>R</I>,4<I>S</I>,5<I>S</I>,6<I>S</I>,7<I>S</I>,10<I>R</I>,11<I>R</I>,14<I>R</I>,16<I>S</I>)-5,14-dihydroxy-7,11-dimethyl-3-oxapentacyclo[8.8.0.0<SUP>2,4</SUP>.0<SUP>2,7</SUP>.0<SUP>11,16</SUP>]octadecan-6-yl]pyran-2-one

> <PUBCHEM_IUPAC_NAME>
5-[(1S,2R,4S,5S,6S,7S,10R,11R,14R,16S)-5,14-dihydroxy-7,11-dimethyl-3-oxapentacyclo[8.8.0.02,4.02,7.011,16]octadecan-6-yl]pyran-2-one

> <PUBCHEM_IUPAC_SYSTEMATIC_NAME>
5-[(1S,2R,4S,5S,6S,7S,10R,11R,14R,16S)-7,11-dimethyl-5,14-bis(oxidanyl)-3-oxapentacyclo[8.8.0.02,4.02,7.011,16]octadecan-6-yl]pyran-2-one

> <PUBCHEM_IUPAC_TRADITIONAL_NAME>
5-[(1S,2R,4S,5S,6S,7S,10R,11R,14R,16S)-5,14-dihydroxy-7,11-dimethyl-3-oxapentacyclo[8.8.0.02,4.02,7.011,16]octadecan-6-yl]pyran-2-one

> <PUBCHEM_IUPAC_INCHI>
InChI=1S/C24H32O5/c1-22-9-7-15(25)11-14(22)4-5-17-16(22)8-10-23(2)19(13-3-6-18(26)28-12-13)20(27)21-24(17,23)29-21/h3,6,12,14-17,19-21,25,27H,4-5,7-11H2,1-2H3/t14-,15+,16+,17-,19+,20-,21-,22+,23-,24-/m0/s1

> <PUBCHEM_IUPAC_INCHIKEY>
IXZHDDUFQVXHIL-YNACOQTFSA-N

> <PUBCHEM_XLOGP3_AA>
2.8

> <PUBCHEM_EXACT_MASS>
400.22497412

> <PUBCHEM_MOLECULAR_FORMULA>
C24H32O5

> <PUBCHEM_MOLECULAR_WEIGHT>
400.5

> <PUBCHEM_OPENEYE_CAN_SMILES>
CC12CCC(CC1CCC3C2CCC4(C35C(O5)C(C4C6=COC(=O)C=C6)O)C)O

> <PUBCHEM_OPENEYE_ISO_SMILES>
C[C@@]12CC[C@H](C[C@@H]1CC[C@H]3[C@H]2CC[C@@]4([C@@]35[C@@H](O5)[C@H]([C@H]4C6=COC(=O)C=C6)O)C)O

> <PUBCHEM_CACTVS_TPSA>
79.3

> <PUBCHEM_MONOISOTOPIC_WEIGHT>
400.22497412

> <PUBCHEM_TOTAL_CHARGE>
0

> <PUBCHEM_HEAVY_ATOM_COUNT>
29

> <PUBCHEM_ATOM_DEF_STEREO_COUNT>
10

> <PUBCHEM_ATOM_UDEF_STEREO_COUNT>
0

> <PUBCHEM_BOND_DEF_STEREO_COUNT>
0

> <PUBCHEM_BOND_UDEF_STEREO_COUNT>
0

> <PUBCHEM_ISOTOPIC_ATOM_COUNT>
0

> <PUBCHEM_COMPONENT_COUNT>
1

> <PUBCHEM_CACTVS_TAUTO_COUNT>
-1

> <PUBCHEM_COORDINATE_TYPE>
1
5
255

> <PUBCHEM_BONDANNOTATIONS>
6  1  6
10  32  5
11  21  6
13  23  6
17  41  6
12  2  6
21  26  8
21  27  8
26  28  8
28  29  8
25  3  6
4  27  8
4  29  8
7  18  6
8  30  6
9  31  5

$$$$
1 Phytochem_Cinobufotalin and its compounds
  SciTegic04052521443D

 72 77  0  0  0  0            999 V2000
    7.4196   -2.3228    0.8207 O   0  0
    9.7239   -3.5998    0.9553 O   0  0
    3.3060    0.3831    1.3521 O   0  0
    2.0199    3.5754    0.6853 O   0  0
   13.5873   -2.3222   -0.0114 O   0  0
    9.0245   -5.4759   -0.1773 O   0  0
   15.4236   -1.0733    0.3131 O   0  0
    1.6302    5.5616   -0.4598 O   0  0
    7.6100   -1.2756    0.0121 C   0  0  2  0  0  0
    8.9229   -0.6604    0.4878 C   0  0  1  0  0  0
    6.4320   -0.3060   -0.4049 C   0  0  3  0  0  0
    7.9476   -2.7041   -0.5609 C   0  0  1  0  0  0
    6.2627    0.7734    0.7020 C   0  0  3  0  0  0
    9.9322   -1.4931   -0.3980 C   0  0  2  0  0  0
    9.4766   -2.9603   -0.3082 C   0  0  1  0  0  0
    5.0486    1.7969    0.3785 C   0  0  2  0  0  0
    8.9069    0.8418    0.1902 C   0  0
    7.6364    1.6017    0.8110 C   0  0
    5.1443   -1.1289   -0.5414 C   0  0
    3.7345    0.9361    0.1027 C   0  0  1  0  0  0
    9.0767   -0.9058    2.0185 C   0  0
    4.0134   -0.1876   -0.9428 C   0  0
    5.2347    2.6503   -0.8784 C   0  0
   11.4550   -1.3079   -0.1780 C   0  0
    2.6326    1.7051   -0.7441 C   0  0
    4.9333    2.7994    1.5744 C   0  0
    3.9790    3.7220   -1.0601 C   0  0
    2.5117    3.1807   -0.6088 C   0  0  2  0  0  0
   12.0848    0.0067    0.0115 C   0  0
   12.2371   -2.4004   -0.1847 C   0  0
    9.4083   -4.9687    0.8847 C   0  0
   13.3997    0.0928    0.1769 C   0  0
    9.6115   -5.8404    2.0858 C   0  0
   14.1998   -1.1273    0.1660 C   0  0
    1.5573    4.9299    0.6041 C   0  0
    0.8539    5.5622    1.7720 C   0  0
    6.6672    0.1968   -1.3542 H   0  0
    7.2614   -3.5556   -0.6969 H   0  0
    6.0700    0.2133    1.6275 H   0  0
    9.6920   -1.1799   -1.4246 H   0  0
    9.9721   -3.5469   -1.0984 H   0  0
    9.8117    1.2857    0.6055 H   0  0
    8.8972    0.9795   -0.8910 H   0  0
    7.5100    2.5465    0.2823 H   0  0
    7.8356    1.7982    1.8645 H   0  0
    5.2756   -1.8940   -1.3065 H   0  0
    4.9079   -1.6035    0.4109 H   0  0
   10.0131   -0.4685    2.3648 H   0  0
    9.0818   -1.9777    2.2165 H   0  0
    8.2430   -0.4431    2.5468 H   0  0
    4.2762    0.2816   -1.8909 H   0  0
    3.1040   -0.7755   -1.0674 H   0  0
    6.1688    3.2061   -0.7968 H   0  0
    5.2749    1.9972   -1.7501 H   0  0
    2.8365    1.4976   -1.7945 H   0  0
    1.6669    1.2803   -0.4700 H   0  0
    4.1221    3.5018    1.3835 H   0  0
    5.8697    3.3470    1.6817 H   0  0
    4.7278    2.2486    2.4924 H   0  0
    4.2061    4.6065   -0.4649 H   0  0
    3.9241    3.9966   -2.1135 H   0  0
    1.7621    3.5368   -1.3265 H   0  0
    2.5047   -0.1723    1.2134 H   0  0
   11.4737    0.9093    0.0163 H   0  0
   11.7787   -3.3782   -0.3332 H   0  0
   13.8754    1.0632    0.3190 H   0  0
    9.3159   -6.8622    1.8480 H   0  0
    9.0039   -5.4697    2.9113 H   0  0
   10.6628   -5.8244    2.3732 H   0  0
    0.5806    6.5869    1.5207 H   0  0
    1.5164    5.5652    2.6376 H   0  0
   -0.0462    4.9936    2.0058 H   0  0
  9  1  1  0
  1 12  1  0
 15  2  1  0
  2 31  1  0
 20  3  1  0
  3 63  1  0
 28  4  1  0
  4 35  1  0
  5 30  1  0
  5 34  1  0
  6 31  2  0
  7 34  2  0
  8 35  2  0
  9 10  1  0
  9 11  1  0
  9 12  1  0
 10 14  1  0
 10 17  1  0
 10 21  1  0
 11 13  1  0
 11 19  1  0
 11 37  1  0
 12 15  1  0
 12 38  1  0
 13 16  1  0
 13 18  1  0
 13 39  1  0
 14 15  1  0
 14 24  1  0
 14 40  1  0
 15 41  1  0
 16 20  1  0
 16 23  1  0
 16 26  1  0
 17 18  1  0
 17 42  1  0
 17 43  1  0
 18 44  1  0
 18 45  1  0
 19 22  1  0
 19 46  1  0
 19 47  1  0
 20 22  1  0
 20 25  1  0
 21 48  1  0
 21 49  1  0
 21 50  1  0
 22 51  1  0
 22 52  1  0
 23 27  1  0
 23 53  1  0
 23 54  1  0
 24 29  1  0
 24 30  2  0
 25 28  1  0
 25 55  1  0
 25 56  1  0
 26 57  1  0
 26 58  1  0
 26 59  1  0
 27 28  1  0
 27 60  1  0
 27 61  1  0
 28 62  1  0
 29 32  2  0
 29 64  1  0
 30 65  1  0
 31 33  1  0
 32 34  1  0
 32 66  1  0
 33 67  1  0
 33 68  1  0
 33 69  1  0
 35 36  1  0
 36 70  1  0
 36 71  1  0
 36 72  1  0
M  END
> <Name>
1 Phytochem_Cinobufotalin and its compounds

> <PUBCHEM_COMPOUND_CID>
20158

> <PUBCHEM_COMPOUND_CANONICALIZED>
1

> <PUBCHEM_CACTVS_COMPLEXITY>
1080

> <PUBCHEM_CACTVS_HBOND_ACCEPTOR>
8

> <PUBCHEM_CACTVS_HBOND_DONOR>
1

> <PUBCHEM_CACTVS_ROTATABLE_BOND>
5

> <PUBCHEM_CACTVS_SUBSKEYS>
AAADcfB4PAAAAAAAAAAAAAAAEgAAAYAAAAA0YMECAAAAAGDQAAAAGgAACAAAD1SggAICCAAABgCIAiDSCAAACAAgIAAICAAAAEgJBAIAIQACUAAFwAAKoYPA4PwPgAAAAAAAAADAAAYQADAAAYQADCAAAA==

> <PUBCHEM_IUPAC_OPENEYE_NAME>
[(2S,4R,5R,6R,7R,11R,14S,16S)-5-acetoxy-16-hydroxy-7,11-dimethyl-6-(6-oxopyran-3-yl)-3-oxapentacyclo[8.8.0.02,4.02,7.011,16]octadecan-14-yl] acetate

> <PUBCHEM_IUPAC_CAS_NAME>
acetic acid [(2S,4R,5R,6R,7R,11R,14S,16S)-5-acetyloxy-16-hydroxy-7,11-dimethyl-6-(6-oxo-3-pyranyl)-3-oxapentacyclo[8.8.0.02,4.02,7.011,16]octadecan-14-yl] ester

> <PUBCHEM_IUPAC_NAME_MARKUP>
[(2<I>S</I>,4<I>R</I>,5<I>R</I>,6<I>R</I>,7<I>R</I>,11<I>R</I>,14<I>S</I>,16<I>S</I>)-5-acetyloxy-16-hydroxy-7,11-dimethyl-6-(6-oxopyran-3-yl)-3-oxapentacyclo[8.8.0.0<SUP>2,4</SUP>.0<SUP>2,7</SUP>.0<SUP>11,16</SUP>]octadecan-14-yl] acetate

> <PUBCHEM_IUPAC_NAME>
[(2S,4R,5R,6R,7R,11R,14S,16S)-5-acetyloxy-16-hydroxy-7,11-dimethyl-6-(6-oxopyran-3-yl)-3-oxapentacyclo[8.8.0.02,4.02,7.011,16]octadecan-14-yl] acetate

> <PUBCHEM_IUPAC_SYSTEMATIC_NAME>
[(2S,4R,5R,6R,7R,11R,14S,16S)-5-acetyloxy-7,11-dimethyl-16-oxidanyl-6-(6-oxidanylidenepyran-3-yl)-3-oxapentacyclo[8.8.0.02,4.02,7.011,16]octadecan-14-yl] ethanoate

> <PUBCHEM_IUPAC_TRADITIONAL_NAME>
acetic acid [(2S,4R,5R,6R,7R,11R,14S,16S)-5-acetoxy-16-hydroxy-6-(6-ketopyran-3-yl)-7,11-dimethyl-3-oxapentacyclo[8.8.0.02,4.02,7.011,16]octadecan-14-yl] ester

> <PUBCHEM_IUPAC_INCHI>
InChI=1S/C28H36O8/c1-15(29)34-18-7-10-25(3)19-8-11-26(4)22(17-5-6-21(31)33-14-17)23(35-16(2)30)24-28(26,36-24)20(19)9-12-27(25,32)13-18/h5-6,14,18-20,22-24,32H,7-13H2,1-4H3/t18-,19?,20?,22-,23+,24+,25+,26+,27-,28+/m0/s1

> <PUBCHEM_IUPAC_INCHIKEY>
OASAOOVBBYOWMZ-PPGSBRBXSA-N

> <PUBCHEM_XLOGP3_AA>
2.7

> <PUBCHEM_EXACT_MASS>
500.2410181

> <PUBCHEM_MOLECULAR_FORMULA>
C28H36O8

> <PUBCHEM_MOLECULAR_WEIGHT>
500.6

> <PUBCHEM_OPENEYE_CAN_SMILES>
CC(=O)OC1CCC2(C3CCC4(C(C(C5C4(C3CCC2(C1)O)O5)OC(=O)C)C6=COC(=O)C=C6)C)C

> <PUBCHEM_OPENEYE_ISO_SMILES>
CC(=O)O[C@H]1CC[C@@]2(C3CC[C@@]4([C@H]([C@H]([C@@H]5[C@@]4(C3CC[C@@]2(C1)O)O5)OC(=O)C)C6=COC(=O)C=C6)C)C

> <PUBCHEM_CACTVS_TPSA>
112

> <PUBCHEM_MONOISOTOPIC_WEIGHT>
500.2410181

> <PUBCHEM_TOTAL_CHARGE>
0

> <PUBCHEM_HEAVY_ATOM_COUNT>
36

> <PUBCHEM_ATOM_DEF_STEREO_COUNT>
8

> <PUBCHEM_ATOM_UDEF_STEREO_COUNT>
2

> <PUBCHEM_BOND_DEF_STEREO_COUNT>
0

> <PUBCHEM_BOND_UDEF_STEREO_COUNT>
0

> <PUBCHEM_ISOTOPIC_ATOM_COUNT>
0

> <PUBCHEM_COMPONENT_COUNT>
1

> <PUBCHEM_CACTVS_TAUTO_COUNT>
-1

> <PUBCHEM_COORDINATE_TYPE>
1
5
255

> <PUBCHEM_BONDANNOTATIONS>
9  1  5
10  21  5
11  19  3
12  38  6
13  18  3
14  24  5
16  26  5
15  2  5
24  29  8
24  30  8
29  32  8
20  3  5
32  34  8
28  4  5
5  30  8
5  34  8

$$$$
Acetyl cinobufotalin
  SciTegic04052521443D

 72 77  0  0  0  0            999 V2000
    7.4943   -2.3840   -0.5181 O   0  0
    9.7339   -3.5917   -0.8336 O   0  0
    3.7074    1.0319    1.4502 O   0  0
    1.3319    3.8562   -0.6289 O   0  0
   13.5667   -2.3367    0.2308 O   0  0
    9.0725   -5.5434    0.1992 O   0  0
   15.3825   -1.0671   -0.1461 O   0  0
    1.8190    5.6810    0.7059 O   0  0
    7.5649   -1.2592    0.3547 C   0  0  3  0  0  0
    8.8924   -0.6372   -0.1263 C   0  0  3  0  0  0
    6.3128   -0.5821   -0.2993 C   0  0  3  0  0  0
    7.9164   -2.8278    0.6712 C   0  0  3  0  0  0
    6.3294    0.9320    0.1306 C   0  0  3  0  0  0
    9.8975   -1.5386    0.6768 C   0  0  3  0  0  0
    9.4534   -3.0291    0.4609 C   0  0  3  0  0  0
    5.0886    1.7001   -0.4592 C   0  0  3  0  0  0
    8.9041    0.8679    0.2585 C   0  0
    7.6711    1.5970   -0.3687 C   0  0
    5.0024   -1.2316    0.1978 C   0  0
    3.7821    1.0004    0.0260 C   0  0  3  0  0  0
    9.0631   -0.8119   -1.6687 C   0  0
    3.7829   -0.4850   -0.4348 C   0  0
    5.0712    3.1743    0.0440 C   0  0
   11.4287   -1.3470    0.4521 C   0  0
    2.5439    1.7418   -0.5554 C   0  0
    5.1555    1.6945   -2.0187 C   0  0
    3.8237    3.9179   -0.5241 C   0  0
    2.5067    3.2139   -0.0586 C   0  0  3  0  0  0
   12.0438   -0.0207    0.2619 C   0  0
   12.2152   -2.4265    0.4292 C   0  0
    9.4533   -4.9753   -0.8330 C   0  0
   13.3564    0.0777    0.0628 C   0  0
    9.6989   -5.7864   -2.0691 C   0  0
   14.1608   -1.1333    0.0410 C   0  0
    1.0991    5.1682   -0.1591 C   0  0
   -0.0767    5.9413   -0.6921 C   0  0
    6.3592   -0.6766   -1.3905 H   0  0
    7.2141   -3.6655    0.7680 H   0  0
    6.2796    0.9747    1.2280 H   0  0
    9.6619   -1.3077    1.7214 H   0  0
    9.9448   -3.6518    1.2230 H   0  0
    8.8638    0.9620    1.3437 H   0  0
    9.8204    1.3269   -0.1128 H   0  0
    7.7254    1.5253   -1.4549 H   0  0
    7.6846    2.6458   -0.0721 H   0  0
    4.9807   -2.2803   -0.0985 H   0  0
    4.9497   -1.1593    1.2842 H   0  0
   10.0063   -0.3653   -1.9832 H   0  0
    8.2387   -0.3191   -2.1841 H   0  0
    9.0637   -1.8733   -1.9168 H   0  0
    3.8563   -0.5272   -1.5216 H   0  0
    2.8582   -0.9644   -0.1137 H   0  0
    5.0314    3.1833    1.1332 H   0  0
    5.9765    3.6806   -0.2911 H   0  0
    2.5990    1.7322   -1.6440 H   0  0
    1.6364    1.2315   -0.2326 H   0  0
    4.2943    2.2274   -2.4217 H   0  0
    5.1471    0.6660   -2.3795 H   0  0
    6.0718    2.1862   -2.3453 H   0  0
    3.8259    4.9473   -0.1657 H   0  0
    3.8679    3.9117   -1.6132 H   0  0
    2.4376    3.2232    1.0392 H   0  0
    2.8696    0.5886    1.7416 H   0  0
   11.4256    0.8768    0.2842 H   0  0
   11.7669   -3.4096    0.5729 H   0  0
   13.8217    1.0528   -0.0818 H   0  0
    9.4266   -6.8252   -1.8827 H   0  0
   10.7540   -5.7304   -2.3373 H   0  0
    9.0951   -5.3943   -2.8875 H   0  0
   -0.1061    6.9262   -0.2260 H   0  0
   -0.9980    5.4048   -0.4650 H   0  0
    0.0211    6.0537   -1.7719 H   0  0
  1  9  1  0
  1 12  1  0
  2 15  1  0
  2 31  1  0
  3 20  1  0
  3 63  1  0
  4 28  1  0
  4 35  1  0
  5 30  1  0
  5 34  1  0
  6 31  2  0
  7 34  2  0
  8 35  2  0
  9 10  1  0
  9 11  1  0
  9 12  1  0
 10 14  1  0
 10 17  1  0
 10 21  1  0
 11 13  1  0
 11 19  1  0
 11 37  1  0
 12 15  1  0
 12 38  1  0
 13 16  1  0
 13 18  1  0
 13 39  1  0
 14 15  1  0
 14 24  1  0
 14 40  1  0
 15 41  1  0
 16 20  1  0
 16 23  1  0
 16 26  1  0
 17 18  1  0
 17 42  1  0
 17 43  1  0
 18 44  1  0
 18 45  1  0
 19 22  1  0
 19 46  1  0
 19 47  1  0
 20 22  1  0
 20 25  1  0
 21 48  1  0
 21 49  1  0
 21 50  1  0
 22 51  1  0
 22 52  1  0
 23 27  1  0
 23 53  1  0
 23 54  1  0
 24 29  1  0
 24 30  2  0
 25 28  1  0
 25 55  1  0
 25 56  1  0
 26 57  1  0
 26 58  1  0
 26 59  1  0
 27 28  1  0
 27 60  1  0
 27 61  1  0
 28 62  1  0
 29 32  2  0
 29 64  1  0
 30 65  1  0
 31 33  1  0
 32 34  1  0
 32 66  1  0
 33 67  1  0
 33 68  1  0
 33 69  1  0
 35 36  1  0
 36 70  1  0
 36 71  1  0
 36 72  1  0
M  END
> <Name>
Acetyl cinobufotalin

> <PUBCHEM_COMPOUND_CID>
4103139

> <PUBCHEM_COMPOUND_CANONICALIZED>
1

> <PUBCHEM_CACTVS_COMPLEXITY>
1080

> <PUBCHEM_CACTVS_HBOND_ACCEPTOR>
8

> <PUBCHEM_CACTVS_HBOND_DONOR>
1

> <PUBCHEM_CACTVS_ROTATABLE_BOND>
5

> <PUBCHEM_CACTVS_SUBSKEYS>
AAADcfB4PAAAAAAAAAAAAAAAEgAAAYAAAAA0YMECAAAAAGDQAAAAGgAACAAAD1SggAICCAAABgCIAiDSCAAACAAgIAAICAAAAEgJBAIAIQACUAAFwAAKoYPA4PwPgAAAAAAAAADAAAYQADAAAYQADCAAAA==

> <PUBCHEM_IUPAC_OPENEYE_NAME>
[5-acetoxy-16-hydroxy-7,11-dimethyl-6-(6-oxopyran-3-yl)-3-oxapentacyclo[8.8.0.02,4.02,7.011,16]octadecan-14-yl] acetate

> <PUBCHEM_IUPAC_CAS_NAME>
acetic acid [5-acetyloxy-16-hydroxy-7,11-dimethyl-6-(6-oxo-3-pyranyl)-3-oxapentacyclo[8.8.0.02,4.02,7.011,16]octadecan-14-yl] ester

> <PUBCHEM_IUPAC_NAME_MARKUP>
[5-acetyloxy-16-hydroxy-7,11-dimethyl-6-(6-oxopyran-3-yl)-3-oxapentacyclo[8.8.0.0<SUP>2,4</SUP>.0<SUP>2,7</SUP>.0<SUP>11,16</SUP>]octadecan-14-yl] acetate

> <PUBCHEM_IUPAC_NAME>
[5-acetyloxy-16-hydroxy-7,11-dimethyl-6-(6-oxopyran-3-yl)-3-oxapentacyclo[8.8.0.02,4.02,7.011,16]octadecan-14-yl] acetate

> <PUBCHEM_IUPAC_SYSTEMATIC_NAME>
[5-acetyloxy-7,11-dimethyl-16-oxidanyl-6-(6-oxidanylidenepyran-3-yl)-3-oxapentacyclo[8.8.0.02,4.02,7.011,16]octadecan-14-yl] ethanoate

> <PUBCHEM_IUPAC_TRADITIONAL_NAME>
acetic acid [5-acetoxy-16-hydroxy-6-(6-ketopyran-3-yl)-7,11-dimethyl-3-oxapentacyclo[8.8.0.02,4.02,7.011,16]octadecan-14-yl] ester

> <PUBCHEM_IUPAC_INCHI>
InChI=1S/C28H36O8/c1-15(29)34-18-7-10-25(3)19-8-11-26(4)22(17-5-6-21(31)33-14-17)23(35-16(2)30)24-28(26,36-24)20(19)9-12-27(25,32)13-18/h5-6,14,18-20,22-24,32H,7-13H2,1-4H3

> <PUBCHEM_IUPAC_INCHIKEY>
OASAOOVBBYOWMZ-UHFFFAOYSA-N

> <PUBCHEM_XLOGP3_AA>
2.7

> <PUBCHEM_EXACT_MASS>
500.2410181

> <PUBCHEM_MOLECULAR_FORMULA>
C28H36O8

> <PUBCHEM_MOLECULAR_WEIGHT>
500.6

> <PUBCHEM_OPENEYE_CAN_SMILES>
CC(=O)OC1CCC2(C3CCC4(C(C(C5C4(C3CCC2(C1)O)O5)OC(=O)C)C6=COC(=O)C=C6)C)C

> <PUBCHEM_OPENEYE_ISO_SMILES>
CC(=O)OC1CCC2(C3CCC4(C(C(C5C4(C3CCC2(C1)O)O5)OC(=O)C)C6=COC(=O)C=C6)C)C

> <PUBCHEM_CACTVS_TPSA>
112

> <PUBCHEM_MONOISOTOPIC_WEIGHT>
500.2410181

> <PUBCHEM_TOTAL_CHARGE>
0

> <PUBCHEM_HEAVY_ATOM_COUNT>
36

> <PUBCHEM_ATOM_DEF_STEREO_COUNT>
0

> <PUBCHEM_ATOM_UDEF_STEREO_COUNT>
10

> <PUBCHEM_BOND_DEF_STEREO_COUNT>
0

> <PUBCHEM_BOND_UDEF_STEREO_COUNT>
0

> <PUBCHEM_ISOTOPIC_ATOM_COUNT>
0

> <PUBCHEM_COMPONENT_COUNT>
1

> <PUBCHEM_CACTVS_TAUTO_COUNT>
-1

> <PUBCHEM_COORDINATE_TYPE>
1
5
255

> <PUBCHEM_BONDANNOTATIONS>
12  1  3
10  21  3
11  19  3
13  18  3
14  24  3
16  26  3
15  2  3
24  29  8
24  30  8
29  32  8
20  3  3
32  34  8
28  4  3
5  30  8
5  34  8
9  11  3

$$$$
1 Phytochem_Fucoxanthin and compounds
  SciTegic04052521443D

106108  0  0  0  0            999 V2000
   -1.9322   -9.0752    0.3398 O   0  0
   -6.8649  -10.5711    0.5266 O   0  0
    1.4709   -7.4313    0.0510 O   0  0
   31.7820    7.6900    0.3451 O   0  0
   27.6355    4.4556    0.1661 O   0  0
   32.4229   10.0862   -0.2611 O   0  0
   -2.6495   -8.1623   -0.5676 C   0  0  3  0  0  0
   -2.9182   -9.8620   -0.2034 C   0  0  3  0  0  0
   -3.8520   -7.4114    0.5074 C   0  0
   -4.2529  -10.3795    0.6305 C   0  0
   -5.3734   -8.2622    0.3505 C   0  0
   -5.5674   -9.8536   -0.0305 C   0  0  3  0  0  0
   -1.1796   -6.7576   -0.1868 C   0  0
   -2.1003  -11.0610   -0.5890 C   0  0
   -4.9187   -6.3260    0.5541 C   0  0
   -3.5244   -6.0963   -0.2321 C   0  0
    0.8120   -6.4013   -0.0937 C   0  0
    1.9294   -4.7045   -0.0192 C   0  0
    1.0907   -3.4446   -0.0267 C   0  0
    3.4430   -4.4967    0.0059 C   0  0
    4.7977   -2.9034    0.0188 C   0  0
   27.3036    8.7942   -0.0263 C   0  0
    6.3251   -2.7231    0.0086 C   0  0
   27.4803    5.9109   -0.1909 C   0  0  3  0  0  0
   29.0272    8.7183    0.4390 C   0  0
   30.0831    7.5591   -0.1359 C   0  0  3  0  0  0
   29.1609    6.2307    0.4217 C   0  0
   26.2881    7.2301   -0.1326 C   0  0
   27.2769    9.9631   -1.0804 C   0  0
   26.4812    9.6327    0.9150 C   0  0
   26.2678    5.1867    0.5511 C   0  0
    7.7070   -1.1165    0.0027 C   0  0
   24.7600    7.0628   -0.0097 C   0  0
    7.0110    0.2207   -0.0044 C   0  0
    9.2543   -1.0161    0.0027 C   0  0
   32.8166    8.9658    0.0906 C   0  0
   23.2301    6.8930    0.1069 C   0  0
   34.3983    8.8584    0.2562 C   0  0
   21.6515    5.4696   -0.0217 C   0  0
   10.7861    0.5243   -0.0012 C   0  0
   22.1900    4.1063   -0.0913 C   0  0
   20.0971    5.4887    0.0210 C   0  0
   12.3410    0.6450   -0.0012 C   0  0
   18.4990    3.9966   -0.0193 C   0  0
   13.8952    2.1888   -0.0013 C   0  0
   16.9412    3.8728    0.0042 C   0  0
   15.4532    2.2751   -0.0055 C   0  0
   16.0998    0.9186   -0.0081 C   0  0
   -4.2686  -11.4694    0.6361 H   0  0
   -4.1975  -10.0112    1.6549 H   0  0
   -5.8686   -8.1384    1.3136 H   0  0
   -5.9257   -7.7175   -0.4153 H   0  0
   -5.5824  -10.0585   -1.1497 H   0  0
   -1.4729   -5.9853   -0.8979 H   0  0
   -1.4692   -6.4546    0.8194 H   0  0
   -2.7457  -11.8089   -1.0497 H   0  0
   -1.6325  -11.4837    0.3002 H   0  0
   -1.3281  -10.7620   -1.2979 H   0  0
   -5.3767   -6.3081    1.5430 H   0  0
   -5.6823   -6.5337   -0.1956 H   0  0
   -4.4620   -5.3579    0.3482 H   0  0
   -4.1275   -5.2873    0.1799 H   0  0
   -3.7467   -6.2104   -1.2931 H   0  0
   -2.4675   -5.8615   -0.1059 H   0  0
   -7.7712  -10.2793    0.1066 H   0  0
    1.7435   -2.5727    0.0145 H   0  0
    0.4284   -3.4432    0.8390 H   0  0
    0.4955   -3.4092   -0.9392 H   0  0
    3.9667   -5.4525    0.0215 H   0  0
    4.2830   -1.9428    0.0378 H   0  0
    6.8370   -3.6853    0.0029 H   0  0
   29.4557    9.6795    0.1549 H   0  0
   29.0394    8.6211    1.5245 H   0  0
   30.1418    7.4639   -1.2261 H   0  0
   29.0760    6.3484    1.5020 H   0  0
   29.7439    5.3373    0.1977 H   0  0
   26.2582   10.1041   -1.4416 H   0  0
   27.9275    9.7125   -1.9183 H   0  0
   27.6264   10.8833   -0.6122 H   0  0
   25.4434    9.6419    0.5820 H   0  0
   26.8676   10.6519    0.9265 H   0  0
   26.5362    9.2124    1.9193 H   0  0
   25.4551    5.8977    0.6992 H   0  0
   26.6041    4.8134    1.5185 H   0  0
   25.9148    4.3536   -0.0566 H   0  0
   28.5119    4.0499   -0.1009 H   0  0
    7.7544    1.0178   -0.0072 H   0  0
    6.3863    0.3104    0.8844 H   0  0
    6.3884    0.3021   -0.8953 H   0  0
    9.7052   -2.0084    0.0055 H   0  0
   22.7957    7.8643    0.3434 H   0  0
   34.8537    9.8237    0.0353 H   0  0
   34.7861    8.1081   -0.4329 H   0  0
   34.6382    8.5697    1.2796 H   0  0
   10.3289    1.5138   -0.0041 H   0  0
   21.3682    3.3933   -0.1566 H   0  0
   22.7780    3.9013    0.8033 H   0  0
   22.8245    4.0103   -0.9725 H   0  0
   19.7046    6.5033    0.0881 H   0  0
   12.7951   -0.3459   -0.0011 H   0  0
   18.9381    3.0005   -0.0746 H   0  0
   13.4520    3.1847    0.0028 H   0  0
   16.4673    4.8539    0.0335 H   0  0
   17.1838    1.0322   -0.0110 H   0  0
   15.7902    0.3696   -0.8975 H   0  0
   15.7951    0.3685    0.8823 H   0  0
  1  7  1  0
  1  8  1  0
  2 12  1  0
  2 65  1  0
  3 17  2  0
  4 26  1  0
  4 36  1  0
  5 24  1  0
  5 86  1  0
  6 36  2  0
  7  8  1  0
  7  9  1  0
  7 13  1  0
  8 10  1  0
  8 14  1  0
  9 11  1  0
  9 15  1  0
  9 16  1  0
 10 12  1  0
 10 49  1  0
 10 50  1  0
 11 12  1  0
 11 51  1  0
 11 52  1  0
 12 53  1  0
 13 17  1  0
 13 54  1  0
 13 55  1  0
 14 56  1  0
 14 57  1  0
 14 58  1  0
 15 59  1  0
 15 60  1  0
 15 61  1  0
 16 62  1  0
 16 63  1  0
 16 64  1  0
 17 18  1  0
 18 19  1  0
 18 20  2  0
 19 66  1  0
 19 67  1  0
 19 68  1  0
 20 21  1  0
 20 69  1  0
 21 23  2  0
 21 70  1  0
 22 25  1  0
 22 28  1  0
 22 29  1  0
 22 30  1  0
 23 32  1  0
 23 71  1  0
 24 27  1  0
 24 28  1  0
 24 31  1  0
 25 26  1  0
 25 72  1  0
 25 73  1  0
 26 27  1  0
 26 74  1  0
 27 75  1  0
 27 76  1  0
 28 33  2  0
 29 77  1  0
 29 78  1  0
 29 79  1  0
 30 80  1  0
 30 81  1  0
 30 82  1  0
 31 83  1  0
 31 84  1  0
 31 85  1  0
 32 34  1  0
 32 35  2  0
 33 37  2  0
 34 87  1  0
 34 88  1  0
 34 89  1  0
 35 40  1  0
 35 90  1  0
 36 38  1  0
 37 39  1  0
 37 91  1  0
 38 92  1  0
 38 93  1  0
 38 94  1  0
 39 41  1  0
 39 42  2  0
 40 43  2  0
 40 95  1  0
 41 96  1  0
 41 97  1  0
 41 98  1  0
 42 44  1  0
 42 99  1  0
 43 45  1  0
 43100  1  0
 44 46  2  0
 44101  1  0
 45 47  2  0
 45102  1  0
 46 47  1  0
 46103  1  0
 47 48  1  0
 48104  1  0
 48105  1  0
 48106  1  0
M  END
> <Name>
1 Phytochem_Fucoxanthin and compounds

> <PUBCHEM_COMPOUND_CID>
5364094

> <PUBCHEM_COMPOUND_CANONICALIZED>
0

> <PUBCHEM_CACTVS_COMPLEXITY>
1530

> <PUBCHEM_CACTVS_HBOND_ACCEPTOR>
6

> <PUBCHEM_CACTVS_HBOND_DONOR>
2

> <PUBCHEM_CACTVS_ROTATABLE_BOND>
12

> <PUBCHEM_CACTVS_SUBSKEYS>
AAADcfB8OAAAAAAAAAAAAAAAEgAAAAAAAAAwYAAABIAAAAAAAAAAGgAACAAADlSggAICCAAABgCIAqDSCAAAAAAgAAAICAEAAEgIFBYAAQACQAAFoAAIkYPK6PyPgAAAAAAAAABCAAYQADAAAAAAAAAAAA==

> <PUBCHEM_IUPAC_INCHI>
InChI=1S/C42H58O6/c1-29(18-14-19-31(3)22-23-37-38(6,7)26-35(47-33(5)43)27-40(37,10)46)16-12-13-17-30(2)20-15-21-32(4)36(45)28-42-39(8,9)24-34(44)25-41(42,11)48-42/h12-22,34-35,44,46H,24-28H2,1-11H3/b13-12+,18-14+,20-15+,29-16+,30-17+,31-19+,32-21+

> <PUBCHEM_IUPAC_INCHIKEY>
SJWWTRQNNRNTPU-BWRPRJLXSA-N

> <PUBCHEM_XLOGP3_AA>
8.1

> <PUBCHEM_EXACT_MASS>
658.42333957

> <PUBCHEM_MOLECULAR_FORMULA>
C42H58O6

> <PUBCHEM_MOLECULAR_WEIGHT>
658.9

> <PUBCHEM_OPENEYE_CAN_SMILES>
CC(=CC=CC=C(C)C=CC=C(C)C(=O)CC12C(CC(CC1(O2)C)O)(C)C)C=CC=C(C)C=C=C3C(CC(CC3(C)O)OC(=O)C)(C)C

> <PUBCHEM_OPENEYE_ISO_SMILES>
C/C(=C\C=C\C=C(/C)\C=C\C=C(/C)\C(=O)CC12C(CC(CC1(O2)C)O)(C)C)/C=C/C=C(\C)/C=C=C3C(CC(CC3(C)O)OC(=O)C)(C)C

> <PUBCHEM_CACTVS_TPSA>
96.4

> <PUBCHEM_MONOISOTOPIC_WEIGHT>
658.42333957

> <PUBCHEM_TOTAL_CHARGE>
0

> <PUBCHEM_HEAVY_ATOM_COUNT>
48

> <PUBCHEM_ATOM_DEF_STEREO_COUNT>
0

> <PUBCHEM_ATOM_UDEF_STEREO_COUNT>
5

> <PUBCHEM_BOND_DEF_STEREO_COUNT>
7

> <PUBCHEM_BOND_UDEF_STEREO_COUNT>
0

> <PUBCHEM_ISOTOPIC_ATOM_COUNT>
0

> <PUBCHEM_COMPONENT_COUNT>
1

> <PUBCHEM_CACTVS_TAUTO_COUNT>
-1

> <PUBCHEM_COORDINATE_TYPE>
1
5
255

> <PUBCHEM_BONDANNOTATIONS>
12  2  3
26  4  3
24  5  3
7  13  3
8  14  3

$$$$
3,5'-Dihydroxy-8-oxo-6',7'-didehydro-5,5',6,6',7,8-hexahydro-5,6-epoxy-beta,beta-caroten-3'-yl acetate
  SciTegic04052521443D

106108  0  0  0  0            999 V2000
   -1.9322   -9.0752    0.3398 O   0  0
   -6.8649  -10.5711    0.5266 O   0  0
    1.4709   -7.4313    0.0510 O   0  0
   31.7820    7.6900    0.3451 O   0  0
   27.6355    4.4556    0.1661 O   0  0
   32.4229   10.0862   -0.2611 O   0  0
   -2.6495   -8.1623   -0.5676 C   0  0  3  0  0  0
   -2.9182   -9.8620   -0.2034 C   0  0  3  0  0  0
   -3.8520   -7.4114    0.5074 C   0  0
   -4.2529  -10.3795    0.6305 C   0  0
   -5.3734   -8.2622    0.3505 C   0  0
   -5.5674   -9.8536   -0.0305 C   0  0  3  0  0  0
   -1.1796   -6.7576   -0.1868 C   0  0
   -2.1003  -11.0610   -0.5890 C   0  0
   -4.9187   -6.3260    0.5541 C   0  0
   -3.5244   -6.0963   -0.2321 C   0  0
    0.8120   -6.4013   -0.0937 C   0  0
    1.9294   -4.7045   -0.0192 C   0  0
    1.0907   -3.4446   -0.0267 C   0  0
    3.4430   -4.4967    0.0059 C   0  0
    4.7977   -2.9034    0.0188 C   0  0
   27.3036    8.7942   -0.0263 C   0  0
    6.3251   -2.7231    0.0086 C   0  0
   27.4803    5.9109   -0.1909 C   0  0  3  0  0  0
   29.0272    8.7183    0.4390 C   0  0
   30.0831    7.5591   -0.1359 C   0  0  3  0  0  0
   29.1609    6.2307    0.4217 C   0  0
   26.2881    7.2301   -0.1326 C   0  0
   27.2769    9.9631   -1.0804 C   0  0
   26.4812    9.6327    0.9150 C   0  0
   26.2678    5.1867    0.5511 C   0  0
    7.7070   -1.1165    0.0027 C   0  0
   24.7600    7.0628   -0.0097 C   0  0
    7.0110    0.2207   -0.0044 C   0  0
    9.2543   -1.0161    0.0027 C   0  0
   32.8166    8.9658    0.0906 C   0  0
   23.2301    6.8930    0.1069 C   0  0
   34.3983    8.8584    0.2562 C   0  0
   21.6515    5.4696   -0.0217 C   0  0
   10.7861    0.5243   -0.0012 C   0  0
   22.1900    4.1063   -0.0913 C   0  0
   20.0971    5.4887    0.0210 C   0  0
   12.3410    0.6450   -0.0012 C   0  0
   18.4990    3.9966   -0.0193 C   0  0
   13.8952    2.1888   -0.0013 C   0  0
   16.9412    3.8728    0.0042 C   0  0
   15.4532    2.2751   -0.0055 C   0  0
   16.0998    0.9186   -0.0081 C   0  0
   -4.2686  -11.4694    0.6361 H   0  0
   -4.1975  -10.0112    1.6549 H   0  0
   -5.8686   -8.1384    1.3136 H   0  0
   -5.9257   -7.7175   -0.4153 H   0  0
   -5.5824  -10.0585   -1.1497 H   0  0
   -1.4729   -5.9853   -0.8979 H   0  0
   -1.4692   -6.4546    0.8194 H   0  0
   -2.7457  -11.8089   -1.0497 H   0  0
   -1.6325  -11.4837    0.3002 H   0  0
   -1.3281  -10.7620   -1.2979 H   0  0
   -5.3767   -6.3081    1.5430 H   0  0
   -5.6823   -6.5337   -0.1956 H   0  0
   -4.4620   -5.3579    0.3482 H   0  0
   -4.1275   -5.2873    0.1799 H   0  0
   -3.7467   -6.2104   -1.2931 H   0  0
   -2.4675   -5.8615   -0.1059 H   0  0
   -7.7712  -10.2793    0.1066 H   0  0
    1.7435   -2.5727    0.0145 H   0  0
    0.4284   -3.4432    0.8390 H   0  0
    0.4955   -3.4092   -0.9392 H   0  0
    3.9667   -5.4525    0.0215 H   0  0
    4.2830   -1.9428    0.0378 H   0  0
    6.8370   -3.6853    0.0029 H   0  0
   29.4557    9.6795    0.1549 H   0  0
   29.0394    8.6211    1.5245 H   0  0
   30.1418    7.4639   -1.2261 H   0  0
   29.0760    6.3484    1.5020 H   0  0
   29.7439    5.3373    0.1977 H   0  0
   26.2582   10.1041   -1.4416 H   0  0
   27.9275    9.7125   -1.9183 H   0  0
   27.6264   10.8833   -0.6122 H   0  0
   25.4434    9.6419    0.5820 H   0  0
   26.8676   10.6519    0.9265 H   0  0
   26.5362    9.2124    1.9193 H   0  0
   25.4551    5.8977    0.6992 H   0  0
   26.6041    4.8134    1.5185 H   0  0
   25.9148    4.3536   -0.0566 H   0  0
   28.5119    4.0499   -0.1009 H   0  0
    7.7544    1.0178   -0.0072 H   0  0
    6.3863    0.3104    0.8844 H   0  0
    6.3884    0.3021   -0.8953 H   0  0
    9.7052   -2.0084    0.0055 H   0  0
   22.7957    7.8643    0.3434 H   0  0
   34.8537    9.8237    0.0353 H   0  0
   34.7861    8.1081   -0.4329 H   0  0
   34.6382    8.5697    1.2796 H   0  0
   10.3289    1.5138   -0.0041 H   0  0
   21.3682    3.3933   -0.1566 H   0  0
   22.7780    3.9013    0.8033 H   0  0
   22.8245    4.0103   -0.9725 H   0  0
   19.7046    6.5033    0.0881 H   0  0
   12.7951   -0.3459   -0.0011 H   0  0
   18.9381    3.0005   -0.0746 H   0  0
   13.4520    3.1847    0.0028 H   0  0
   16.4673    4.8539    0.0335 H   0  0
   17.1838    1.0322   -0.0110 H   0  0
   15.7902    0.3696   -0.8975 H   0  0
   15.7951    0.3685    0.8823 H   0  0
  1  7  1  0
  1  8  1  0
  2 12  1  0
  2 65  1  0
  3 17  2  0
  4 26  1  0
  4 36  1  0
  5 24  1  0
  5 86  1  0
  6 36  2  0
  7  8  1  0
  7  9  1  0
  7 13  1  0
  8 10  1  0
  8 14  1  0
  9 11  1  0
  9 15  1  0
  9 16  1  0
 10 12  1  0
 10 49  1  0
 10 50  1  0
 11 12  1  0
 11 51  1  0
 11 52  1  0
 12 53  1  0
 13 17  1  0
 13 54  1  0
 13 55  1  0
 14 56  1  0
 14 57  1  0
 14 58  1  0
 15 59  1  0
 15 60  1  0
 15 61  1  0
 16 62  1  0
 16 63  1  0
 16 64  1  0
 17 18  1  0
 18 19  1  0
 18 20  2  0
 19 66  1  0
 19 67  1  0
 19 68  1  0
 20 21  1  0
 20 69  1  0
 21 23  2  0
 21 70  1  0
 22 25  1  0
 22 28  1  0
 22 29  1  0
 22 30  1  0
 23 32  1  0
 23 71  1  0
 24 27  1  0
 24 28  1  0
 24 31  1  0
 25 26  1  0
 25 72  1  0
 25 73  1  0
 26 27  1  0
 26 74  1  0
 27 75  1  0
 27 76  1  0
 28 33  2  0
 29 77  1  0
 29 78  1  0
 29 79  1  0
 30 80  1  0
 30 81  1  0
 30 82  1  0
 31 83  1  0
 31 84  1  0
 31 85  1  0
 32 34  1  0
 32 35  2  0
 33 37  2  0
 34 87  1  0
 34 88  1  0
 34 89  1  0
 35 40  1  0
 35 90  1  0
 36 38  1  0
 37 39  1  0
 37 91  1  0
 38 92  1  0
 38 93  1  0
 38 94  1  0
 39 41  1  0
 39 42  2  0
 40 43  2  0
 40 95  1  0
 41 96  1  0
 41 97  1  0
 41 98  1  0
 42 44  1  0
 42 99  1  0
 43 45  1  0
 43100  1  0
 44 46  2  0
 44101  1  0
 45 47  2  0
 45102  1  0
 46 47  1  0
 46103  1  0
 47 48  1  0
 48104  1  0
 48105  1  0
 48106  1  0
M  END
> <Name>
3,5'-Dihydroxy-8-oxo-6',7'-didehydro-5,5',6,6',7,8-hexahydro-5,6-epoxy-beta,beta-caroten-3'-yl acetate

> <PUBCHEM_COMPOUND_CID>
541529

> <PUBCHEM_COMPOUND_CANONICALIZED>
0

> <PUBCHEM_CACTVS_COMPLEXITY>
1530

> <PUBCHEM_CACTVS_HBOND_ACCEPTOR>
6

> <PUBCHEM_CACTVS_HBOND_DONOR>
2

> <PUBCHEM_CACTVS_ROTATABLE_BOND>
12

> <PUBCHEM_CACTVS_SUBSKEYS>
AAADcfB8OAAAAAAAAAAAAAAAEgAAAAAAAAAwYAAABIAAAAAAAAAAGgAACAAADlSggAICCAAABgCIAqDSCAAAAAAgAAAICAEAAEgIFBYAAQACQAAFoAAIkYPK6PyPgAAAAAAAAABCAAYQADAAAAAAAAAAAA==

> <PUBCHEM_IUPAC_INCHI>
InChI=1S/C42H58O6/c1-29(18-14-19-31(3)22-23-37-38(6,7)26-35(47-33(5)43)27-40(37,10)46)16-12-13-17-30(2)20-15-21-32(4)36(45)28-42-39(8,9)24-34(44)25-41(42,11)48-42/h12-22,34-35,44,46H,24-28H2,1-11H3

> <PUBCHEM_IUPAC_INCHIKEY>
SJWWTRQNNRNTPU-UHFFFAOYSA-N

> <PUBCHEM_XLOGP3_AA>
8.1

> <PUBCHEM_EXACT_MASS>
658.42333957

> <PUBCHEM_MOLECULAR_FORMULA>
C42H58O6

> <PUBCHEM_MOLECULAR_WEIGHT>
658.9

> <PUBCHEM_OPENEYE_CAN_SMILES>
CC(=CC=CC=C(C)C=CC=C(C)C(=O)CC12C(CC(CC1(O2)C)O)(C)C)C=CC=C(C)C=C=C3C(CC(CC3(C)O)OC(=O)C)(C)C

> <PUBCHEM_OPENEYE_ISO_SMILES>
CC(=CC=CC=C(C)C=CC=C(C)C(=O)CC12C(CC(CC1(O2)C)O)(C)C)C=CC=C(C)C=C=C3C(CC(CC3(C)O)OC(=O)C)(C)C

> <PUBCHEM_CACTVS_TPSA>
96.4

> <PUBCHEM_MONOISOTOPIC_WEIGHT>
658.42333957

> <PUBCHEM_TOTAL_CHARGE>
0

> <PUBCHEM_HEAVY_ATOM_COUNT>
48

> <PUBCHEM_ATOM_DEF_STEREO_COUNT>
0

> <PUBCHEM_ATOM_UDEF_STEREO_COUNT>
5

> <PUBCHEM_BOND_DEF_STEREO_COUNT>
0

> <PUBCHEM_BOND_UDEF_STEREO_COUNT>
7

> <PUBCHEM_ISOTOPIC_ATOM_COUNT>
0

> <PUBCHEM_COMPONENT_COUNT>
1

> <PUBCHEM_CACTVS_TAUTO_COUNT>
-1

> <PUBCHEM_COORDINATE_TYPE>
1
5
255

> <PUBCHEM_BONDANNOTATIONS>
18  20  1
12  2  3
21  23  1
32  35  1
39  42  1
26  4  3
40  43  1
44  46  1
45  47  1
24  5  3
7  13  3
8  14  3

$$$$
all-trans-Fucoxanthin
  SciTegic04052521443D

106108  0  0  0  0            999 V2000
   -2.2055   -9.2608   -0.6015 O   0  0
   -6.9110  -10.5022    0.4689 O   0  0
    1.4652   -7.4747    0.0007 O   0  0
   31.8142    7.7480   -0.4723 O   0  0
   27.6326    4.9424    1.0124 O   0  0
   32.3810   10.1199    0.3196 O   0  0
   -2.5105   -8.1054    0.2924 C   0  0  2  0  0  0
   -2.8121   -9.7181    0.7173 C   0  0  1  0  0  0
   -3.9970   -7.4660   -0.1123 C   0  0
   -4.4188  -10.3259    0.8290 C   0  0
   -5.4934   -8.2523    0.1215 C   0  0
   -5.5915   -9.8299   -0.0647 C   0  0  3  0  0  0
   -1.0591   -6.6598    0.2644 C   0  0
   -1.9164  -10.9379    0.8573 C   0  0
   -4.7067   -6.3253    0.6549 C   0  0
   -3.5686   -6.2221   -0.6839 C   0  0
    0.8438   -6.4155    0.1043 C   0  0
    1.9277   -4.7321    0.0800 C   0  0
    1.0656   -3.4754    0.1131 C   0  0
    3.4336   -4.5134    0.0444 C   0  0
    4.7831   -2.9143    0.0318 C   0  0
   27.3116    8.7307    0.1474 C   0  0
    6.3116   -2.7301    0.0186 C   0  0
   27.4371    5.8964   -0.0940 C   0  0  2  0  0  0
   29.0544    8.7170   -0.3504 C   0  0
   30.1386    7.5016    0.0272 C   0  0  3  0  0  0
   29.1295    6.3058   -0.7239 C   0  0
   26.2875    7.1510    0.3394 C   0  0
   27.2669   10.0173    1.0277 C   0  0
   26.4200    9.5015   -0.8132 C   0  0
   26.6748    4.9759   -1.0365 C   0  0
    7.6999   -1.1208    0.0041 C   0  0
   24.7771    7.0271    0.1228 C   0  0
    7.0068    0.2180   -0.0091 C   0  0
    9.2482   -1.0201    0.0053 C   0  0
   32.8026    9.0301   -0.1013 C   0  0
   23.2704    6.8365   -0.0930 C   0  0
   34.3754    8.9567   -0.2451 C   0  0
   21.6454    5.4636    0.0728 C   0  0
   10.7823    0.5214   -0.0032 C   0  0
   22.1680    4.0922    0.0825 C   0  0
   20.0897    5.4892    0.0204 C   0  0
   12.3375    0.6425   -0.0012 C   0  0
   18.4903    3.9939    0.0310 C   0  0
   13.8913    2.1862   -0.0009 C   0  0
   16.9331    3.8698    0.0048 C   0  0
   15.4489    2.2727    0.0007 C   0  0
   16.0977    0.9172   -0.0030 C   0  0
   -4.3436  -11.3988    0.6522 H   0  0
   -4.7330  -10.1477    1.8574 H   0  0
   -5.8093   -8.0341    1.1416 H   0  0
   -6.1979   -7.8066   -0.5808 H   0  0
   -5.4515  -10.1370   -1.1167 H   0  0
   -1.4143   -6.0308   -0.5519 H   0  0
   -1.2487   -6.1628    1.2157 H   0  0
   -2.1654  -11.4686    1.7763 H   0  0
   -0.8738  -10.6217    0.8920 H   0  0
   -2.0668  -11.5996    0.0042 H   0  0
   -5.6611   -6.1043    0.1771 H   0  0
   -4.0798   -5.4336    0.6427 H   0  0
   -4.8798   -6.6331    1.6861 H   0  0
   -4.4387   -5.6545   -1.0139 H   0  0
   -2.9186   -6.4182   -1.5366 H   0  0
   -3.0226   -5.6469    0.0640 H   0  0
   -7.7797  -10.2453   -0.0147 H   0  0
    1.7066   -2.5940    0.0981 H   0  0
    0.4637   -3.4709    1.0219 H   0  0
    0.4092   -3.4615   -0.7570 H   0  0
    3.9624   -5.4662    0.0177 H   0  0
    4.2654   -1.9551    0.0355 H   0  0
    6.8240   -3.6922    0.0159 H   0  0
   29.0484    8.7762   -1.4388 H   0  0
   29.4836    9.6304    0.0613 H   0  0
   30.2576    7.2408    1.0941 H   0  0
   29.6950    5.3743   -0.7003 H   0  0
   28.9987    6.6260   -1.7576 H   0  0
   26.2561   10.1623    1.4089 H   0  0
   27.5552   10.8796    0.4265 H   0  0
   27.9581    9.9103    1.8637 H   0  0
   25.3901    9.4710   -0.4576 H   0  0
   26.4754    9.0493   -1.8034 H   0  0
   26.7543   10.5375   -0.8680 H   0  0
   26.4276    5.5151   -1.9509 H   0  0
   25.7569    4.6402   -0.5538 H   0  0
   27.2933    4.1121   -1.2806 H   0  0
   28.0969    4.0833    0.6357 H   0  0
    7.7519    1.0134   -0.0163 H   0  0
    6.3827    0.3134    0.8795 H   0  0
    6.3839    0.2964   -0.9002 H   0  0
    9.6990   -2.0125    0.0125 H   0  0
   22.8728    7.7719   -0.4866 H   0  0
   34.8129    9.9094    0.0530 H   0  0
   34.6365    8.7463   -1.2823 H   0  0
   34.7627    8.1637    0.3946 H   0  0
   10.3252    1.5109   -0.0113 H   0  0
   21.3404    3.3881    0.1671 H   0  0
   22.8407    3.9652    0.9308 H   0  0
   22.7118    3.9035   -0.8432 H   0  0
   19.6991    6.5053   -0.0355 H   0  0
   12.7918   -0.3483    0.0006 H   0  0
   18.9300    2.9972    0.0667 H   0  0
   13.4480    3.1820   -0.0021 H   0  0
   16.4585    4.8508   -0.0175 H   0  0
   17.1815    1.0326   -0.0018 H   0  0
   15.7921    0.3700   -0.8949 H   0  0
   15.7907    0.3645    0.8849 H   0  0
  1  7  1  0
  1  8  1  0
  2 12  1  0
  2 65  1  0
  3 17  2  0
  4 26  1  0
  4 36  1  0
 24  5  1  0
  5 86  1  0
  6 36  2  0
  7  8  1  0
  7  9  1  0
  7 13  1  0
  8 10  1  0
  8 14  1  0
  9 11  1  0
  9 15  1  0
  9 16  1  0
 10 12  1  0
 10 49  1  0
 10 50  1  0
 11 12  1  0
 11 51  1  0
 11 52  1  0
 12 53  1  0
 13 17  1  0
 13 54  1  0
 13 55  1  0
 14 56  1  0
 14 57  1  0
 14 58  1  0
 15 59  1  0
 15 60  1  0
 15 61  1  0
 16 62  1  0
 16 63  1  0
 16 64  1  0
 17 18  1  0
 18 19  1  0
 18 20  2  0
 19 66  1  0
 19 67  1  0
 19 68  1  0
 20 21  1  0
 20 69  1  0
 21 23  2  0
 21 70  1  0
 22 25  1  0
 22 28  1  0
 22 29  1  0
 22 30  1  0
 23 32  1  0
 23 71  1  0
 24 27  1  0
 24 28  1  0
 24 31  1  0
 25 26  1  0
 25 72  1  0
 25 73  1  0
 26 27  1  0
 26 74  1  0
 27 75  1  0
 27 76  1  0
 28 33  2  0
 29 77  1  0
 29 78  1  0
 29 79  1  0
 30 80  1  0
 30 81  1  0
 30 82  1  0
 31 83  1  0
 31 84  1  0
 31 85  1  0
 32 34  1  0
 32 35  2  0
 33 37  2  0
 34 87  1  0
 34 88  1  0
 34 89  1  0
 35 40  1  0
 35 90  1  0
 36 38  1  0
 37 39  1  0
 37 91  1  0
 38 92  1  0
 38 93  1  0
 38 94  1  0
 39 41  1  0
 39 42  2  0
 40 43  2  0
 40 95  1  0
 41 96  1  0
 41 97  1  0
 41 98  1  0
 42 44  1  0
 42 99  1  0
 43 45  1  0
 43100  1  0
 44 46  2  0
 44101  1  0
 45 47  2  0
 45102  1  0
 46 47  1  0
 46103  1  0
 47 48  1  0
 48104  1  0
 48105  1  0
 48106  1  0
M  END
> <Name>
all-trans-Fucoxanthin

> <PUBCHEM_COMPOUND_CID>
138115313

> <PUBCHEM_COMPOUND_CANONICALIZED>
0

> <PUBCHEM_CACTVS_COMPLEXITY>
1530

> <PUBCHEM_CACTVS_HBOND_ACCEPTOR>
6

> <PUBCHEM_CACTVS_HBOND_DONOR>
2

> <PUBCHEM_CACTVS_ROTATABLE_BOND>
12

> <PUBCHEM_CACTVS_SUBSKEYS>
AAADcfB8OAAAAAAAAAAAAAAAEgAAAAAAAAAwYAAABIAAAAAAAAAAGgAACAAADlSggAICCAAABgCIAqDSCAAAAAAgAAAICAEAAEgIFBYAAQACQAAFoAAIkYPK6PyPgAAAAAAAAABCAAYQADAAAAAAAAAAAA==

> <PUBCHEM_IUPAC_INCHI>
InChI=1S/C42H58O6/c1-29(18-14-19-31(3)22-23-37-38(6,7)26-35(47-33(5)43)27-40(37,10)46)16-12-13-17-30(2)20-15-21-32(4)36(45)28-42-39(8,9)24-34(44)25-41(42,11)48-42/h12-22,34-35,44,46H,24-28H2,1-11H3/t23?,34?,35?,40-,41-,42+/m1/s1

> <PUBCHEM_IUPAC_INCHIKEY>
SJWWTRQNNRNTPU-YMSCUYAXSA-N

> <PUBCHEM_XLOGP3_AA>
8.1

> <PUBCHEM_EXACT_MASS>
658.42333957

> <PUBCHEM_MOLECULAR_FORMULA>
C42H58O6

> <PUBCHEM_MOLECULAR_WEIGHT>
658.9

> <PUBCHEM_OPENEYE_CAN_SMILES>
CC(=CC=CC=C(C)C=CC=C(C)C(=O)CC12C(CC(CC1(O2)C)O)(C)C)C=CC=C(C)C=C=C3C(CC(CC3(C)O)OC(=O)C)(C)C

> <PUBCHEM_OPENEYE_ISO_SMILES>
CC(=CC=CC=C(C)C=CC=C(C)C(=O)C[C@]12[C@](O1)(CC(CC2(C)C)O)C)C=CC=C(C)C=C=C3[C@](CC(CC3(C)C)OC(=O)C)(C)O

> <PUBCHEM_CACTVS_TPSA>
96.4

> <PUBCHEM_MONOISOTOPIC_WEIGHT>
658.42333957

> <PUBCHEM_TOTAL_CHARGE>
0

> <PUBCHEM_HEAVY_ATOM_COUNT>
48

> <PUBCHEM_ATOM_DEF_STEREO_COUNT>
3

> <PUBCHEM_ATOM_UDEF_STEREO_COUNT>
2

> <PUBCHEM_BOND_DEF_STEREO_COUNT>
0

> <PUBCHEM_BOND_UDEF_STEREO_COUNT>
7

> <PUBCHEM_ISOTOPIC_ATOM_COUNT>
0

> <PUBCHEM_COMPONENT_COUNT>
1

> <PUBCHEM_CACTVS_TAUTO_COUNT>
-1

> <PUBCHEM_COORDINATE_TYPE>
1
5
255

> <PUBCHEM_BONDANNOTATIONS>
18  20  1
12  2  3
21  23  1
32  35  1
39  42  1
26  4  3
40  43  1
44  46  1
45  47  1
24  5  5
7  13  5
8  14  5

$$$$
fucoxanthin aconitate
  SciTegic04052521443D

117118  0  0  0  0            999 V2000
   -3.3438   -3.2254   -0.6361 O   0  0
   -7.8039   -4.4512    0.9327 O   0  0
    0.2681   -1.6871   -0.0041 O   0  0
   27.1188   11.6396   -0.6414 O   0  0
   23.0967    8.7904    0.9901 O   0  0
   27.7781   13.8245    0.3678 O   0  0
    7.9731   25.7933    0.0007 O   0  5
    8.9897   23.7450   -0.0005 O   0  0
   14.6985   25.3549    0.0001 O   0  5
   13.2508   27.0656    0.0006 O   0  0
   13.4185   21.2457    0.0005 O   0  5
   14.6790   23.1065   -0.0001 O   0  0
   -3.6794   -2.2421    0.3087 C   0  0  2  0  0  0
   -3.9117   -3.8316    0.7238 C   0  0  1  0  0  0
   -5.2378   -1.5384    0.0595 C   0  0
   -5.1966   -4.6868    0.1293 C   0  0
   -6.3741   -2.6106   -0.6908 C   0  0
   -6.6911   -4.1039   -0.0903 C   0  0  2  0  0  0
   -2.2432   -0.8593    0.5830 C   0  0
   -2.8491   -4.8716    1.1301 C   0  0
   -5.8488   -0.7405    1.2479 C   0  0
   -4.9237   -0.4308   -0.9311 C   0  0
   -0.3384   -0.6364    0.2316 C   0  0
    0.7430    1.0215    0.1617 C   0  0
   -0.1080    2.2802    0.1973 C   0  0
    2.2405    1.2241    0.0805 C   0  0
    3.5569    2.8030    0.0259 C   0  0
    5.0756    2.9688    0.0182 C   0  0
   22.7883   12.4798   -0.1659 C   0  0
   22.8371    9.7415   -0.1081 C   0  0  2  0  0  0
   24.4950   12.6188    0.3305 C   0  0
   25.5167   11.3621    0.0073 C   0  0  1  0  0  0
   24.4417   10.2577   -0.8147 C   0  0
   21.7358   11.0086    0.2680 C   0  0
    6.4376    4.5529   -0.0042 C   0  0
   22.5907   13.9393   -0.7296 C   0  0
   21.7288   13.3035    0.5043 C   0  0
   22.0432    8.8173   -1.0294 C   0  0
    5.7488    5.8934   -0.0149 C   0  0
   20.2309   10.8630    0.1338 C   0  0
    7.9765    4.6353    0.0002 C   0  0
   28.1536   12.8039   -0.2168 C   0  0
   18.7190   10.7411   -0.0118 C   0  0
    9.4960    6.1488   -0.0052 C   0  0
   29.7054   12.7445   -0.5285 C   0  0
   17.1585    9.3261    0.0351 C   0  0
   11.0411    6.2129   -0.0028 C   0  0
   17.6885    7.9573    0.0542 C   0  0
   15.6134    9.3601    0.0027 C   0  0
   12.4987    7.7838   -0.0038 C   0  0
   11.6789    4.8511    0.0012 C   0  0
   14.0455    7.8872    0.0069 C   0  0
   10.6339   25.6748    0.0004 C   0  0
   12.1158   24.9019    0.0002 C   0  0
   12.2256   23.5391    0.0001 C   0  0
    9.1558   24.9708    0.0002 C   0  0
   13.3860   25.8349    0.0003 C   0  0
   13.5313   22.6453    0.0001 C   0  0
   -4.8784   -5.0414   -0.8510 H   0  0
   -5.3143   -5.5359    0.8027 H   0  0
   -7.3267   -2.0810   -0.7084 H   0  0
   -6.0226   -2.7612   -1.7115 H   0  0
   -7.1106   -4.7241   -0.9033 H   0  0
   -2.6660    0.0045    0.0700 H   0  0
   -2.2900   -0.7014    1.6605 H   0  0
   -3.1471   -5.3509    2.0625 H   0  0
   -1.8885   -4.3754    1.2682 H   0  0
   -2.7593   -5.6249    0.3474 H   0  0
   -6.8260   -0.3522    0.9612 H   0  0
   -5.1903    0.0888    1.5061 H   0  0
   -5.9586   -1.3987    2.1098 H   0  0
   -5.8394    0.1054   -1.1797 H   0  0
   -4.4988   -0.8628   -1.8372 H   0  0
   -4.2071    0.2609   -0.4882 H   0  0
   -8.7830   -4.4685    0.4447 H   0  0
    0.5378    3.1573    0.1563 H   0  0
   -0.6894    2.3004    1.1191 H   0  0
   -0.7837    2.2869   -0.6581 H   0  0
    2.7663    0.2701    0.0398 H   0  0
    3.0415    3.7629   -0.0055 H   0  0
    5.5835    2.0044    0.0267 H   0  0
   24.9029   13.4999   -0.1648 H   0  0
   24.5043   12.7710    1.4097 H   0  0
   25.7637   10.9244    0.9648 H   0  0
   25.0114    9.3420   -0.9728 H   0  0
   24.2151   10.7160   -1.7774 H   0  0
   21.5699   14.0534   -1.0941 H   0  0
   23.2896   14.1108   -1.5483 H   0  0
   22.7759   14.6638    0.0634 H   0  0
   20.7583   13.0767    0.0632 H   0  0
   21.9507   14.3620    0.3684 H   0  0
   21.7066   13.0712    1.5691 H   0  0
   21.7526    9.3615   -1.9280 H   0  0
   21.1498    8.4676   -0.5121 H   0  0
   22.6601    7.9624   -1.3067 H   0  0
    6.4964    6.6865   -0.0264 H   0  0
    5.1296    5.9915    0.8769 H   0  0
    5.1216    5.9732   -0.9028 H   0  0
   23.5580    7.9332    0.5923 H   0  0
    8.4194    3.6393    0.0084 H   0  0
   18.2994   11.7277   -0.2083 H   0  0
    9.0591    7.1474   -0.0112 H   0  0
   30.1885   13.6427   -0.1439 H   0  0
   29.8580   12.6836   -1.6061 H   0  0
   30.1392   11.8662   -0.0503 H   0  0
   16.8618    7.2473    0.0783 H   0  0
   18.3103    7.8202    0.9389 H   0  0
   18.2874    7.7865   -0.8404 H   0  0
   15.2237   10.3776   -0.0302 H   0  0
   12.0298    8.7678   -0.0147 H   0  0
   14.4804    6.8878    0.0211 H   0  0
   12.7636    4.9573    0.0028 H   0  0
   11.3694    4.3018   -0.8880 H   0  0
   11.3665    4.3056    0.8917 H   0  0
   10.6453   26.3036    0.8906 H   0  0
   10.6453   26.3040   -0.8896 H   0  0
   11.2827   22.9924    0.0001 H   0  0
  1 13  1  0
  1 14  1  0
 18  2  1  0
  2 75  1  0
  3 23  2  0
 32  4  1  0
  4 42  1  0
 30  5  1  0
  5 99  1  0
  6 42  2  0
  7 56  1  0
  8 56  2  0
  9 57  1  0
 10 57  2  0
 11 58  1  0
 12 58  2  0
 13 14  1  0
 13 15  1  0
 13 19  1  0
 14 16  1  0
 14 20  1  0
 15 17  1  0
 15 21  1  0
 15 22  1  0
 16 18  1  0
 16 59  1  0
 16 60  1  0
 17 18  1  0
 17 61  1  0
 17 62  1  0
 18 63  1  0
 19 23  1  0
 19 64  1  0
 19 65  1  0
 20 66  1  0
 20 67  1  0
 20 68  1  0
 21 69  1  0
 21 70  1  0
 21 71  1  0
 22 72  1  0
 22 73  1  0
 22 74  1  0
 23 24  1  0
 24 25  1  0
 24 26  2  0
 25 76  1  0
 25 77  1  0
 25 78  1  0
 26 27  1  0
 26 79  1  0
 27 28  2  0
 27 80  1  0
 28 35  1  0
 28 81  1  0
 29 31  1  0
 29 34  1  0
 29 36  1  0
 29 37  1  0
 30 33  1  0
 30 34  1  0
 30 38  1  0
 31 32  1  0
 31 82  1  0
 31 83  1  0
 32 33  1  0
 32 84  1  0
 33 85  1  0
 33 86  1  0
 34 40  2  0
 35 39  1  0
 35 41  2  0
 36 87  1  0
 36 88  1  0
 36 89  1  0
 37 90  1  0
 37 91  1  0
 37 92  1  0
 38 93  1  0
 38 94  1  0
 38 95  1  0
 39 96  1  0
 39 97  1  0
 39 98  1  0
 40 43  2  0
 41 44  1  0
 41100  1  0
 42 45  1  0
 43 46  1  0
 43101  1  0
 44 47  2  0
 44102  1  0
 45103  1  0
 45104  1  0
 45105  1  0
 46 48  1  0
 46 49  2  0
 47 50  1  0
 47 51  1  0
 48106  1  0
 48107  1  0
 48108  1  0
 49 52  1  0
 49109  1  0
 50 52  2  0
 50110  1  0
 51112  1  0
 51113  1  0
 51114  1  0
 52111  1  0
 53 54  1  0
 53 56  1  0
 53115  1  0
 53116  1  0
 54 55  2  0
 54 57  1  0
 55 58  1  0
 55117  1  0
M  CHG  3   7  -1   9  -1  11  -1
M  END
> <Name>
fucoxanthin aconitate

> <PUBCHEM_COMPOUND_CID>
131740468

> <PUBCHEM_COMPOUND_CANONICALIZED>
0

> <PUBCHEM_CACTVS_COMPLEXITY>
1690

> <PUBCHEM_CACTVS_HBOND_ACCEPTOR>
12

> <PUBCHEM_CACTVS_HBOND_DONOR>
2

> <PUBCHEM_CACTVS_ROTATABLE_BOND>
12

> <PUBCHEM_CACTVS_SUBSKEYS>
AAADcfB8PAAAAAAAAAAAAAAAEgAAAAAAAAAwYAAABIAAAAAAAAAAGgAACAAADlSggAICCAAABgCIAqDSCAAAAAAgAAAICAEAAEgIFBYAAQACUAAF4AAIkYPL6PyPgAAAAAAAAABCAAYQADAAAAAAAAAAAA==

> <PUBCHEM_IUPAC_INCHI>
InChI=1S/C40H56O6.C6H6O6/c1-27(14-12-15-29(3)20-21-35-36(6,7)24-33(45-31(5)41)25-38(35,10)44)18-19-28(2)16-13-17-30(4)34(43)26-40-37(8,9)22-32(42)23-39(40,11)46-40;7-4(8)1-3(6(11)12)2-5(9)10/h12-20,32-33,42,44H,22-26H2,1-11H3;1H,2H2,(H,7,8)(H,9,10)(H,11,12)/p-3/b14-12+,16-13+,27-18+,28-19+,29-15+,30-17+;/t21?,32-,33-,38+,39+,40-;/m0./s1

> <PUBCHEM_IUPAC_INCHIKEY>
YLUWNKAUCKLHDM-FCTPGPCOSA-K

> <PUBCHEM_EXACT_MASS>
803.40065231

> <PUBCHEM_MOLECULAR_FORMULA>
C46H59O12-3

> <PUBCHEM_MOLECULAR_WEIGHT>
804

> <PUBCHEM_OPENEYE_CAN_SMILES>
CC(=CC=C(C)C=CC=C(C)C(=O)CC12C(CC(CC1(O2)C)O)(C)C)C=CC=C(C)C=C=C3C(CC(CC3(C)O)OC(=O)C)(C)C.C(C(=CC(=O)[O-])C(=O)[O-])C(=O)[O-]

> <PUBCHEM_OPENEYE_ISO_SMILES>
C/C(=C\C=C(/C)\C=C\C=C(/C)\C(=O)C[C@]12[C@](O1)(C[C@H](CC2(C)C)O)C)/C=C/C=C(\C)/C=C=C3[C@](C[C@H](CC3(C)C)OC(=O)C)(C)O.C(C(=CC(=O)[O-])C(=O)[O-])C(=O)[O-]

> <PUBCHEM_CACTVS_TPSA>
217

> <PUBCHEM_MONOISOTOPIC_WEIGHT>
803.40065231

> <PUBCHEM_TOTAL_CHARGE>
-3

> <PUBCHEM_HEAVY_ATOM_COUNT>
58

> <PUBCHEM_ATOM_DEF_STEREO_COUNT>
5

> <PUBCHEM_ATOM_UDEF_STEREO_COUNT>
0

> <PUBCHEM_BOND_DEF_STEREO_COUNT>
6

> <PUBCHEM_BOND_UDEF_STEREO_COUNT>
1

> <PUBCHEM_ISOTOPIC_ATOM_COUNT>
0

> <PUBCHEM_COMPONENT_COUNT>
2

> <PUBCHEM_CACTVS_TAUTO_COUNT>
-1

> <PUBCHEM_COORDINATE_TYPE>
1
5
255

> <PUBCHEM_BONDANNOTATIONS>
13  19  5
14  20  5
18  2  5
32  4  6
30  5  5
54  55  1

$$$$
Dehydro fucoxanthin acetate
  SciTegic04052521443D

108110  0  0  0  0            999 V2000
   -0.0426   -8.4009   -0.5748 O   0  0
   -5.2176   -9.9915    0.5070 O   0  0
    3.3573   -7.0193    0.2025 O   0  0
   -6.8967   -8.3891   -0.3453 O   0  0
   33.6021    7.6201   -0.5355 O   0  0
   34.3192    5.3411    0.1433 O   0  0
   -0.5928   -7.7346    0.6152 C   0  0  2  0  0  0
   -0.7272   -9.4200    0.1652 C   0  0  1  0  0  0
   -2.1208   -6.9354    0.0771 C   0  0
   -2.3868   -9.8826    0.5455 C   0  0
   -3.6367   -7.7170    0.2052 C   0  0
   -3.7898   -9.2782   -0.0961 C   0  0  2  0  0  0
    0.7560   -6.2875    0.4724 C   0  0
    0.2290  -10.4791    0.7417 C   0  0
   -2.7234   -5.8284    0.9039 C   0  0
   -1.6645   -5.7328   -0.8465 C   0  0
    2.7209   -5.9765    0.3346 C   0  0
    3.8582   -4.2779    0.1904 C   0  0
   -6.6881   -9.4805    0.1943 C   0  0
    3.0353   -3.0056    0.1462 C   0  0
    5.3737   -4.0747    0.1352 C   0  0
   -7.9710  -10.3362    0.5143 C   0  0
    6.7408   -2.4800    0.0384 C   0  0
    8.2701   -2.2974    0.0380 C   0  0
    9.6547   -0.6896   -0.0029 C   0  0
   29.2333    9.0937   -0.2354 C   0  0
    8.9629    0.6501   -0.0233 C   0  0
   31.0234    8.9501    0.1555 C   0  0
   11.2009   -0.5904    0.0048 C   0  0
   31.9813    7.5133    0.0237 C   0  0  1  0  0  0
   28.1429    7.6279   -0.2100 C   0  0
   30.8927    6.4087   -0.5500 C   0  0
   29.2054    6.3856   -0.0270 C   0  0
   29.1451   10.5161   -0.9071 C   0  0
   28.3866    9.8341    0.7871 C   0  0
   12.7260    0.9483   -0.0083 C   0  0
   26.6561    7.4371    0.0537 C   0  0
   28.6431    5.1936    0.1069 C   0  0
   34.6616    6.4336   -0.3205 C   0  0
   14.2784    1.0671   -0.0026 C   0  0
   25.1658    7.2373    0.3191 C   0  0
   36.2167    6.6140   -0.5349 C   0  0
   23.5394    5.9101   -0.0528 C   0  0
   15.8220    2.6081   -0.0046 C   0  0
   24.0658    4.5404   -0.2116 C   0  0
   21.9898    5.9210    0.0509 C   0  0
   17.3768    2.6939   -0.0136 C   0  0
   20.4041    4.4220   -0.0563 C   0  0
   18.8509    4.2904    0.0084 C   0  0
   18.0267    1.3381   -0.0156 C   0  0
   -2.4284  -10.9521    0.3395 H   0  0
   -2.4803   -9.7148    1.6184 H   0  0
   -3.9770   -7.5651    1.2296 H   0  0
   -4.3087   -7.2023   -0.4815 H   0  0
   -3.7661   -9.5172   -1.1353 H   0  0
    0.4037   -5.7669   -0.4181 H   0  0
    0.5172   -5.6975    1.3572 H   0  0
   -0.3439  -11.2255    1.2919 H   0  0
    0.9403   -9.9996    1.4141 H   0  0
    0.7687  -10.9634   -0.0721 H   0  0
   -3.6352   -5.4717    0.4251 H   0  0
   -2.0116   -5.0070    0.9863 H   0  0
   -2.9597   -6.2050    1.8992 H   0  0
   -2.5429   -5.2002   -1.2108 H   0  0
   -1.0974   -6.1192   -1.6933 H   0  0
   -1.0386   -5.0499   -0.2719 H   0  0
    3.6997   -2.1449    0.0698 H   0  0
    2.4406   -2.9252    1.0562 H   0  0
    2.3729   -3.0305   -0.7192 H   0  0
    5.8946   -5.0321    0.1506 H   0  0
   -8.8612   -9.7836    0.2142 H   0  0
   -8.0144  -10.5407    1.5841 H   0  0
   -7.9265  -11.2775   -0.0336 H   0  0
    6.2270   -1.5211   -0.0304 H   0  0
    8.7825   -3.2590    0.0666 H   0  0
    9.7088    1.4445   -0.0439 H   0  0
    8.3461    0.7547    0.8693 H   0  0
    8.3330    0.7208   -0.9101 H   0  0
   31.5154    9.6814   -0.4858 H   0  0
   31.1143    9.2596    1.1966 H   0  0
   11.6522   -1.5824    0.0217 H   0  0
   32.2187    7.2563    1.0349 H   0  0
   30.8731    6.5359   -1.6324 H   0  0
   31.2993    5.4272   -0.3063 H   0  0
   28.1125   10.7219   -1.1892 H   0  0
   29.7754   10.5384   -1.7961 H   0  0
   29.4862   11.2736   -0.2013 H   0  0
   27.3496    9.8571    0.4525 H   0  0
   28.7557   10.8540    0.8950 H   0  0
   28.4467    9.3228    1.7479 H   0  0
   12.2685    1.9375   -0.0235 H   0  0
   27.5574    5.0982    0.0902 H   0  0
   29.2661    4.3083    0.2338 H   0  0
   14.7333    0.0766    0.0048 H   0  0
   24.8023    8.0758    0.9131 H   0  0
   36.7240    5.6716   -0.3288 H   0  0
   36.5904    7.3827    0.1415 H   0  0
   36.4097    6.9121   -1.5654 H   0  0
   15.3778    3.6034    0.0028 H   0  0
   23.2412    3.8535   -0.4023 H   0  0
   24.5834    4.2415    0.7000 H   0  0
   24.7620    4.5130   -1.0498 H   0  0
   21.5965    6.9236    0.2185 H   0  0
   20.8458    3.4366   -0.2046 H   0  0
   18.3742    5.2676    0.0858 H   0  0
   19.1105    1.4541   -0.0220 H   0  0
   17.7157    0.7868   -0.9030 H   0  0
   17.7258    0.7891    0.8767 H   0  0
  1  7  1  0
  1  8  1  0
 12  2  1  0
  2 19  1  0
  3 17  2  0
  4 19  2  0
 30  5  1  0
  5 39  1  0
  6 39  2  0
  7  8  1  0
  7  9  1  0
  7 13  1  0
  8 10  1  0
  8 14  1  0
  9 11  1  0
  9 15  1  0
  9 16  1  0
 10 12  1  0
 10 51  1  0
 10 52  1  0
 11 12  1  0
 11 53  1  0
 11 54  1  0
 12 55  1  0
 13 17  1  0
 13 56  1  0
 13 57  1  0
 14 58  1  0
 14 59  1  0
 14 60  1  0
 15 61  1  0
 15 62  1  0
 15 63  1  0
 16 64  1  0
 16 65  1  0
 16 66  1  0
 17 18  1  0
 18 20  1  0
 18 21  2  0
 19 22  1  0
 20 67  1  0
 20 68  1  0
 20 69  1  0
 21 23  1  0
 21 70  1  0
 22 71  1  0
 22 72  1  0
 22 73  1  0
 23 24  2  0
 23 74  1  0
 24 25  1  0
 24 75  1  0
 25 27  1  0
 25 29  2  0
 26 28  1  0
 26 31  1  0
 26 34  1  0
 26 35  1  0
 27 76  1  0
 27 77  1  0
 27 78  1  0
 28 30  1  0
 28 79  1  0
 28 80  1  0
 29 36  1  0
 29 81  1  0
 30 32  1  0
 30 82  1  0
 31 33  1  0
 31 37  2  0
 32 33  1  0
 32 83  1  0
 32 84  1  0
 33 38  2  0
 34 85  1  0
 34 86  1  0
 34 87  1  0
 35 88  1  0
 35 89  1  0
 35 90  1  0
 36 40  2  0
 36 91  1  0
 37 41  2  0
 38 92  1  0
 38 93  1  0
 39 42  1  0
 40 44  1  0
 40 94  1  0
 41 43  1  0
 41 95  1  0
 42 96  1  0
 42 97  1  0
 42 98  1  0
 43 45  1  0
 43 46  2  0
 44 47  2  0
 44 99  1  0
 45100  1  0
 45101  1  0
 45102  1  0
 46 48  1  0
 46103  1  0
 47 49  1  0
 47 50  1  0
 48 49  2  0
 48104  1  0
 49105  1  0
 50106  1  0
 50107  1  0
 50108  1  0
M  END
> <Name>
Dehydro fucoxanthin acetate

> <PUBCHEM_COMPOUND_CID>
134729363

> <PUBCHEM_COMPOUND_CANONICALIZED>
0

> <PUBCHEM_CACTVS_COMPLEXITY>
1640

> <PUBCHEM_CACTVS_HBOND_ACCEPTOR>
6

> <PUBCHEM_CACTVS_HBOND_DONOR>
0

> <PUBCHEM_CACTVS_ROTATABLE_BOND>
14

> <PUBCHEM_CACTVS_SUBSKEYS>
AAADcfB8OAAAAAAAAAAAAAAAEgAAAAAAAAAwYAAABIAAAAAAAAAAGgAAAAAADlSggAICCAAABACIAqDSCAAAAAAgAAAICAEAAEgIABYAAQACAAAF4AAIgYPK6PyPgAAAAAAAAABCAAYQADAAAAAAAAAAAA==

> <PUBCHEM_IUPAC_INCHI>
InChI=1S/C44H58O6/c1-30(19-15-20-32(3)23-24-39-34(5)25-37(48-35(6)45)26-41(39,8)9)17-13-14-18-31(2)21-16-22-33(4)40(47)29-44-42(10,11)27-38(49-36(7)46)28-43(44,12)50-44/h13-23,37-38H,5,25-29H2,1-4,6-12H3/b14-13+,19-15+,21-16+,30-17+,31-18+,32-20+,33-22+/t24?,37-,38+,43-,44+/m1/s1

> <PUBCHEM_IUPAC_INCHIKEY>
FGAMQNGFFIKHJD-MCBDCWICSA-N

> <PUBCHEM_XLOGP3_AA>
9.6

> <PUBCHEM_EXACT_MASS>
682.42333957

> <PUBCHEM_MOLECULAR_FORMULA>
C44H58O6

> <PUBCHEM_MOLECULAR_WEIGHT>
682.9

> <PUBCHEM_OPENEYE_CAN_SMILES>
CC(=CC=CC=C(C)C=CC=C(C)C(=O)CC12C(CC(CC1(O2)C)OC(=O)C)(C)C)C=CC=C(C)C=C=C3C(=C)CC(CC3(C)C)OC(=O)C

> <PUBCHEM_OPENEYE_ISO_SMILES>
C/C(=C\C=C\C=C(/C)\C=C\C=C(/C)\C(=O)C[C@]12[C@](O1)(C[C@H](CC2(C)C)OC(=O)C)C)/C=C/C=C(\C)/C=C=C3C(=C)C[C@H](CC3(C)C)OC(=O)C

> <PUBCHEM_CACTVS_TPSA>
82.2

> <PUBCHEM_MONOISOTOPIC_WEIGHT>
682.42333957

> <PUBCHEM_TOTAL_CHARGE>
0

> <PUBCHEM_HEAVY_ATOM_COUNT>
50

> <PUBCHEM_ATOM_DEF_STEREO_COUNT>
4

> <PUBCHEM_ATOM_UDEF_STEREO_COUNT>
0

> <PUBCHEM_BOND_DEF_STEREO_COUNT>
7

> <PUBCHEM_BOND_UDEF_STEREO_COUNT>
0

> <PUBCHEM_ISOTOPIC_ATOM_COUNT>
0

> <PUBCHEM_COMPONENT_COUNT>
1

> <PUBCHEM_CACTVS_TAUTO_COUNT>
-1

> <PUBCHEM_COORDINATE_TYPE>
1
5
255

> <PUBCHEM_BONDANNOTATIONS>
12  2  5
30  5  6
7  13  5
8  14  5

$$$$
fucoxanthin dimethylaminobutyrate
  SciTegic04052521443D

123124  0  0  0  0            999 V2000
   -3.6694   -3.8696   -0.7847 O   0  0
   -7.9818   -5.1835    1.0028 O   0  0
    0.0202   -2.2911   -0.0475 O   0  0
   27.4655   11.3218   -0.6476 O   0  0
   23.3928    8.4780    1.0098 O   0  0
   28.1700   13.5339    0.3721 O   0  0
    8.1005   24.4315   -0.0165 O   0  5
    9.3301   26.3010   -0.0014 O   0  0
   11.9658   25.0715    0.4595 N   0  0
   -4.0013   -2.9067    0.2787 C   0  0  2  0  0  0
   -4.2562   -4.5350    0.4948 C   0  0  1  0  0  0
   -5.5018   -2.1270    0.1474 C   0  0
   -5.6148   -5.3757   -0.1432 C   0  0
   -6.6829   -3.0783   -0.5673 C   0  0
   -7.0496   -4.6397   -0.1008 C   0  0  2  0  0  0
   -2.5145   -1.5479    0.5866 C   0  0
   -3.1772   -5.3935    1.1869 C   0  0
   -6.1710   -1.3939    1.3207 C   0  0
   -5.0683   -0.9351   -0.7441 C   0  0
   -0.5975   -1.2493    0.1892 C   0  0
    0.5138    0.4648    0.1411 C   0  0
   -0.3414    1.7291    0.1919 C   0  0
    2.0272    0.6910    0.0648 C   0  0
    3.4090    2.3000    0.0276 C   0  0
    4.9458    2.4849    0.0162 C   0  0
   23.0039   12.1368   -0.3074 C   0  0
    6.3682    4.0967   -0.0016 C   0  0
   23.1359    9.4485   -0.0696 C   0  0  2  0  0  0
   24.7902   12.2644    0.0376 C   0  0
   25.8376   11.0219   -0.0329 C   0  0  1  0  0  0
   24.7630    9.9169   -0.8036 C   0  0
   22.0064   10.7356    0.3492 C   0  0
   23.1941   13.7378   -0.0325 C   0  0
   21.8181   13.0371   -0.0133 C   0  0
   22.3359    8.5392   -1.0078 C   0  0
    5.6848    5.4408   -0.0114 C   0  0
    7.9243    4.1918    0.0007 C   0  0
   20.4896   10.5530    0.2164 C   0  0
    9.5010    5.7255   -0.0047 C   0  0
   28.5213   12.5123   -0.2306 C   0  0
   18.9611   10.4120    0.0647 C   0  0
   17.3330    8.9729    0.0394 C   0  0
   30.0753   12.4480   -0.5652 C   0  0
   11.0627    5.8009   -0.0046 C   0  0
   15.7681    8.9981    0.0147 C   0  0
   17.8528    7.6040    0.0422 C   0  0
   12.5759    7.3916   -0.0021 C   0  0
   11.6963    4.4377   -0.0017 C   0  0
   14.1395    7.5078    0.0001 C   0  0
   10.7166   24.2613   -0.0979 C   0  0  3  0  0  0
   10.6042   22.8148    0.5956 C   0  0
    9.4222   21.9183    0.0697 C   0  0
   13.2656   24.3897    0.1521 C   0  0
   12.1038   26.4681   -0.0364 C   0  0
    9.3495   25.0667    0.0421 C   0  0
   -5.3962   -5.5993   -1.1874 H   0  0
   -5.7115   -6.3065    0.4157 H   0  0
   -7.6118   -2.5167   -0.4672 H   0  0
   -6.4090   -3.1437   -1.6203 H   0  0
   -7.6528   -5.0072   -0.9154 H   0  0
   -2.9599   -0.6487    0.1610 H   0  0
   -2.5175   -1.4757    1.6742 H   0  0
   -3.5972   -5.8547    2.0807 H   0  0
   -2.3339   -4.7619    1.4666 H   0  0
   -2.8370   -6.1712    0.5031 H   0  0
   -7.1228   -0.9757    0.9932 H   0  0
   -5.5209   -0.5898    1.6656 H   0  0
   -6.3445   -2.0955    2.1366 H   0  0
   -5.9297   -0.2979   -0.9439 H   0  0
   -4.6693   -1.3115   -1.6861 H   0  0
   -4.3006   -0.3566   -0.2302 H   0  0
   -9.0055   -5.1778    0.6681 H   0  0
    0.3045    2.6066    0.1633 H   0  0
   -0.9242    1.7374    1.1130 H   0  0
   -1.0157    1.7468   -0.6644 H   0  0
    2.5524   -0.2628    0.0145 H   0  0
    2.8954    3.2613    0.0122 H   0  0
    5.4528    1.5200    0.0177 H   0  0
   25.1706   13.0073   -0.6634 H   0  0
   24.8644   12.6516    1.0538 H   0  0
   26.0500   10.6318    0.9836 H   0  0
   25.3195    8.9877   -0.9258 H   0  0
   24.5431   10.3409   -1.7834 H   0  0
   22.2324   14.2409   -0.1324 H   0  0
   23.8965   14.1504   -0.7568 H   0  0
   23.5805   13.8906    0.9753 H   0  0
   20.9080   12.5775   -0.3986 H   0  0
   21.9676   14.0041   -0.4934 H   0  0
   21.7259   13.1771    1.0638 H   0  0
   22.0454    9.0990   -1.8968 H   0  0
   21.4422    8.1834   -0.4950 H   0  0
   22.9500    7.6874   -1.3000 H   0  0
    6.4357    6.2307   -0.0203 H   0  0
    5.0644    5.5400    0.8793 H   0  0
    5.0595    5.5246   -0.9004 H   0  0
    8.3650    3.1949    0.0069 H   0  0
   23.8524    7.6262    0.5958 H   0  0
    9.0667    6.7252   -0.0085 H   0  0
   18.5402   11.4060   -0.0863 H   0  0
   30.5655   13.3467   -0.1910 H   0  0
   30.2127   12.3825   -1.6445 H   0  0
   30.5139   11.5708   -0.0896 H   0  0
   15.3817   10.0173    0.0011 H   0  0
   17.0216    6.8991    0.0293 H   0  0
   18.4507    7.4436    0.9394 H   0  0
   18.4737    7.4488   -0.8402 H   0  0
   12.1094    8.3768   -0.0026 H   0  0
   12.7814    4.5408   -0.0018 H   0  0
   11.3840    3.8894   -0.8905 H   0  0
   11.3837    3.8931    0.8892 H   0  0
   14.5716    6.5072   -0.0084 H   0  0
   10.8699   24.0948   -1.1662 H   0  0
   11.5382   22.2812    0.4191 H   0  0
   10.4664   22.9626    1.6667 H   0  0
    9.4276   20.9637    0.5957 H   0  0
    9.5453   21.7442   -0.9993 H   0  0
    8.4738   22.4253    0.2479 H   0  0
   14.0897   24.9802    0.5524 H   0  0
   13.3794   24.2931   -0.9276 H   0  0
   13.2738   23.3996    0.6079 H   0  0
   12.9879   26.9261    0.4073 H   0  0
   11.2197   27.0420    0.2417 H   0  0
   12.2050   26.4606   -1.1217 H   0  0
  1 10  1  0
  1 11  1  0
 15  2  1  0
  2 72  1  0
  3 20  2  0
 30  4  1  0
  4 40  1  0
 28  5  1  0
  5 97  1  0
  6 40  2  0
  7 55  1  0
  8 55  2  0
  9 50  1  0
  9 53  1  0
  9 54  1  0
 10 11  1  0
 10 12  1  0
 10 16  1  0
 11 13  1  0
 11 17  1  0
 12 14  1  0
 12 18  1  0
 12 19  1  0
 13 15  1  0
 13 56  1  0
 13 57  1  0
 14 15  1  0
 14 58  1  0
 14 59  1  0
 15 60  1  0
 16 20  1  0
 16 61  1  0
 16 62  1  0
 17 63  1  0
 17 64  1  0
 17 65  1  0
 18 66  1  0
 18 67  1  0
 18 68  1  0
 19 69  1  0
 19 70  1  0
 19 71  1  0
 20 21  1  0
 21 22  1  0
 21 23  2  0
 22 73  1  0
 22 74  1  0
 22 75  1  0
 23 24  1  0
 23 76  1  0
 24 25  2  0
 24 77  1  0
 25 27  1  0
 25 78  1  0
 26 29  1  0
 26 32  1  0
 26 33  1  0
 26 34  1  0
 27 36  1  0
 27 37  2  0
 28 31  1  0
 28 32  1  0
 28 35  1  0
 29 30  1  0
 29 79  1  0
 29 80  1  0
 30 31  1  0
 30 81  1  0
 31 82  1  0
 31 83  1  0
 32 38  2  0
 33 84  1  0
 33 85  1  0
 33 86  1  0
 34 87  1  0
 34 88  1  0
 34 89  1  0
 35 90  1  0
 35 91  1  0
 35 92  1  0
 36 93  1  0
 36 94  1  0
 36 95  1  0
 37 39  1  0
 37 96  1  0
 38 41  2  0
 39 44  2  0
 39 98  1  0
 40 43  1  0
 41 42  1  0
 41 99  1  0
 42 45  2  0
 42 46  1  0
 43100  1  0
 43101  1  0
 43102  1  0
 44 47  1  0
 44 48  1  0
 45 49  1  0
 45103  1  0
 46104  1  0
 46105  1  0
 46106  1  0
 47 49  2  0
 47107  1  0
 48108  1  0
 48109  1  0
 48110  1  0
 49111  1  0
 50 51  1  0
 50 55  1  0
 50112  1  0
 51 52  1  0
 51113  1  0
 51114  1  0
 52115  1  0
 52116  1  0
 52117  1  0
 53118  1  0
 53119  1  0
 53120  1  0
 54121  1  0
 54122  1  0
 54123  1  0
M  CHG  1   7  -1
M  END
> <Name>
fucoxanthin dimethylaminobutyrate

> <PUBCHEM_COMPOUND_CID>
131740469

> <PUBCHEM_COMPOUND_CANONICALIZED>
0

> <PUBCHEM_CACTVS_COMPLEXITY>
1550

> <PUBCHEM_CACTVS_HBOND_ACCEPTOR>
9

> <PUBCHEM_CACTVS_HBOND_DONOR>
2

> <PUBCHEM_CACTVS_ROTATABLE_BOND>
13

> <PUBCHEM_CACTVS_SUBSKEYS>
AAADcfB+PAAAAAAAAAAAAAAAEgAAAAAAAAAwYAAABIAAAAAAAAAAHgAACAAADnzhgAYCCAMABgCIAqDSCAAAAAAgAAAICAGIAEgKFBYAASAGQAAFoAAYkYPK6PyPgAAAAAAAAABCAAYQADAAAAAAAAAAAA==

> <PUBCHEM_IUPAC_INCHI>
InChI=1S/C40H56O6.C6H13NO2/c1-27(14-12-15-29(3)20-21-35-36(6,7)24-33(45-31(5)41)25-38(35,10)44)18-19-28(2)16-13-17-30(4)34(43)26-40-37(8,9)22-32(42)23-39(40,11)46-40;1-4-5(6(8)9)7(2)3/h12-20,32-33,42,44H,22-26H2,1-11H3;5H,4H2,1-3H3,(H,8,9)/p-1/b14-12+,16-13+,27-18+,28-19+,29-15+,30-17+;/t21?,32-,33-,38+,39+,40-;/m0./s1

> <PUBCHEM_IUPAC_INCHIKEY>
QSHIYBSWCHTLKJ-FCTPGPCOSA-M

> <PUBCHEM_EXACT_MASS>
762.49449313

> <PUBCHEM_MOLECULAR_FORMULA>
C46H68NO8-

> <PUBCHEM_MOLECULAR_WEIGHT>
763

> <PUBCHEM_OPENEYE_CAN_SMILES>
CCC(C(=O)[O-])N(C)C.CC(=CC=C(C)C=CC=C(C)C(=O)CC12C(CC(CC1(O2)C)O)(C)C)C=CC=C(C)C=C=C3C(CC(CC3(C)O)OC(=O)C)(C)C

> <PUBCHEM_OPENEYE_ISO_SMILES>
CCC(C(=O)[O-])N(C)C.C/C(=C\C=C(/C)\C=C\C=C(/C)\C(=O)C[C@]12[C@](O1)(C[C@H](CC2(C)C)O)C)/C=C/C=C(\C)/C=C=C3[C@](C[C@H](CC3(C)C)OC(=O)C)(C)O

> <PUBCHEM_CACTVS_TPSA>
140

> <PUBCHEM_MONOISOTOPIC_WEIGHT>
762.49449313

> <PUBCHEM_TOTAL_CHARGE>
-1

> <PUBCHEM_HEAVY_ATOM_COUNT>
55

> <PUBCHEM_ATOM_DEF_STEREO_COUNT>
5

> <PUBCHEM_ATOM_UDEF_STEREO_COUNT>
1

> <PUBCHEM_BOND_DEF_STEREO_COUNT>
6

> <PUBCHEM_BOND_UDEF_STEREO_COUNT>
0

> <PUBCHEM_ISOTOPIC_ATOM_COUNT>
0

> <PUBCHEM_COMPONENT_COUNT>
2

> <PUBCHEM_CACTVS_TAUTO_COUNT>
-1

> <PUBCHEM_COORDINATE_TYPE>
1
5
255

> <PUBCHEM_BONDANNOTATIONS>
10  16  5
11  17  5
15  2  5
30  4  6
28  5  5
50  51  3

$$$$
1 Phytochem_Norcantharidin and its compound
  SciTegic04052521443D

 22 22  0  0  0  0            999 V2000
    3.1588   -5.3052   -0.4353 Na  0  3
    5.3416    1.3433    0.8611 O   0  0
    2.4259    2.7960   -1.2637 O   0  5
    3.7915   -2.5218    0.9997 O   0  5
    1.9267    0.5799   -1.1469 O   0  0
    2.9335   -0.5469    1.7149 O   0  0
    5.3065    2.1759   -0.2841 C   0  0  3  0  0  0
    5.6827    0.2554    0.2395 C   0  0  3  0  0  0
    3.9642    1.2092   -0.1052 C   0  0  3  0  0  0
    4.4772   -0.3834   -0.0815 C   0  0  3  0  0  0
    6.8786    1.8364    0.4170 C   0  0
    6.9732    0.1332    0.6240 C   0  0
    2.7175    1.4914   -0.8848 C   0  0
    3.6736   -1.1461    0.9232 C   0  0
    5.5295    1.9231   -1.3446 H   0  0
    5.9287    0.4747   -0.7630 H   0  0
    3.7380    1.4525    0.9481 H   0  0
    4.7367   -0.9684   -0.9782 H   0  0
    7.6690    2.1774   -0.2517 H   0  0
    6.9757    2.3372    1.3803 H   0  0
    7.1422   -0.2206    1.6410 H   0  0
    7.6322   -0.4002   -0.0610 H   0  0
  2  7  1  0
  2  8  1  0
  3 13  1  0
  4 14  1  0
  5 13  2  0
  6 14  2  0
  7  9  1  0
  7 11  1  0
  7 15  1  0
  8 10  1  0
  8 12  1  0
  8 16  1  0
  9 10  1  0
  9 13  1  0
  9 17  1  0
 10 14  1  0
 10 18  1  0
 11 12  1  0
 11 19  1  0
 11 20  1  0
 12 21  1  0
 12 22  1  0
M  CHG  3   1   1   3  -1   4  -1
M  END
> <Name>
1 Phytochem_Norcantharidin and its compound

> <PUBCHEM_COMPOUND_CID>
8519

> <PUBCHEM_COMPOUND_CANONICALIZED>
1

> <PUBCHEM_CACTVS_COMPLEXITY>
224

> <PUBCHEM_CACTVS_HBOND_ACCEPTOR>
5

> <PUBCHEM_CACTVS_HBOND_DONOR>
0

> <PUBCHEM_CACTVS_ROTATABLE_BOND>
0

> <PUBCHEM_CACTVS_SUBSKEYS>
AAADccBwODAAAAAAAAAAAAAAAAAAASJAAAAwAAAAAAAAAAAAAAAAGgAAAAAADRSggAIACAAABAAIAACQCAAAAAAAAAAAAAEAAAAAABYAAAACAAAFIAAAAAHLyLCOgAAAAAAAAAAAAAIAADAAAAAAAAAAAA==

> <PUBCHEM_IUPAC_OPENEYE_NAME>
disodium;7-oxabicyclo[2.2.1]heptane-2,3-dicarboxylate

> <PUBCHEM_IUPAC_CAS_NAME>
disodium;7-oxabicyclo[2.2.1]heptane-2,3-dicarboxylate

> <PUBCHEM_IUPAC_NAME_MARKUP>
disodium;7-oxabicyclo[2.2.1]heptane-2,3-dicarboxylate

> <PUBCHEM_IUPAC_NAME>
disodium;7-oxabicyclo[2.2.1]heptane-2,3-dicarboxylate

> <PUBCHEM_IUPAC_SYSTEMATIC_NAME>
disodium;7-oxabicyclo[2.2.1]heptane-2,3-dicarboxylate

> <PUBCHEM_IUPAC_TRADITIONAL_NAME>
disodium;7-oxabicyclo[2.2.1]heptane-2,3-dicarboxylate

> <PUBCHEM_IUPAC_INCHI>
InChI=1S/C8H10O5.2Na/c9-7(10)5-3-1-2-4(13-3)6(5)8(11)12;;/h3-6H,1-2H2,(H,9,10)(H,11,12);;/q;2*+1/p-2

> <PUBCHEM_IUPAC_INCHIKEY>
XRHVZWWRFMCBAZ-UHFFFAOYSA-L

> <PUBCHEM_EXACT_MASS>
230.01671192

> <PUBCHEM_MOLECULAR_FORMULA>
C8H8Na2O5

> <PUBCHEM_MOLECULAR_WEIGHT>
230.13

> <PUBCHEM_OPENEYE_CAN_SMILES>
C1CC2C(C(C1O2)C(=O)[O-])C(=O)[O-].[Na+].[Na+]

> <PUBCHEM_OPENEYE_ISO_SMILES>
C1CC2C(C(C1O2)C(=O)[O-])C(=O)[O-].[Na+].[Na+]

> <PUBCHEM_CACTVS_TPSA>
89.5

> <PUBCHEM_MONOISOTOPIC_WEIGHT>
230.01671192

> <PUBCHEM_TOTAL_CHARGE>
0

> <PUBCHEM_HEAVY_ATOM_COUNT>
15

> <PUBCHEM_ATOM_DEF_STEREO_COUNT>
0

> <PUBCHEM_ATOM_UDEF_STEREO_COUNT>
4

> <PUBCHEM_BOND_DEF_STEREO_COUNT>
0

> <PUBCHEM_BOND_UDEF_STEREO_COUNT>
0

> <PUBCHEM_ISOTOPIC_ATOM_COUNT>
0

> <PUBCHEM_COMPONENT_COUNT>
3

> <PUBCHEM_CACTVS_TAUTO_COUNT>
-1

> <PUBCHEM_COORDINATE_TYPE>
1
5
255

> <PUBCHEM_BONDANNOTATIONS>
10  14  3
11  15  3
8  12  3
9  13  3

$$$$
Isocantharidin
  SciTegic04052521443D

 20 22  0  0  0  0            999 V2000
    4.7291    0.9788    1.1013 O   0  0
    1.9194   -0.1763    0.4053 O   0  0
    2.3519   -2.4036    0.1804 O   0  0
    2.1213    2.0837    0.1885 O   0  0
    4.0437   -0.7885   -0.4271 C   0  0  1  0  0  0
    3.7374    0.6286   -0.8755 C   0  0  2  0  0  0
    5.0766   -0.3601    0.6595 C   0  0  1  0  0  0
    4.7818    1.5203   -0.3252 C   0  0  2  0  0  0
    6.4217   -0.0631   -0.0942 C   0  0
    6.1500    1.2144   -0.8701 C   0  0
    2.6960   -1.2224    0.0660 C   0  0
    2.5402    0.9400   -0.0200 C   0  0
    4.6249   -1.5171   -1.0105 H   0  0
    3.4225    0.7145   -1.9243 H   0  0
    5.2516   -1.1506    1.4018 H   0  0
    4.4997    2.5740   -0.4555 H   0  0
    7.2362    0.0831    0.6152 H   0  0
    6.6715   -0.8794   -0.7719 H   0  0
    6.1346    1.0453   -1.9467 H   0  0
    6.8700    1.9983   -0.6351 H   0  0
  1  7  1  0
  1  8  1  0
  2 11  1  0
  2 12  1  0
  3 11  2  0
  4 12  2  0
  5  6  1  0
  5  7  1  0
  5 11  1  0
  5 13  1  0
  6  8  1  0
  6 12  1  0
  6 14  1  0
  7  9  1  0
  7 15  1  0
  8 10  1  0
  8 16  1  0
  9 10  1  0
  9 17  1  0
  9 18  1  0
 10 19  1  0
 10 20  1  0
M  END
> <Name>
Isocantharidin

> <PUBCHEM_COMPOUND_CID>
9877482

> <PUBCHEM_COMPOUND_CANONICALIZED>
1

> <PUBCHEM_CACTVS_COMPLEXITY>
246

> <PUBCHEM_CACTVS_HBOND_ACCEPTOR>
4

> <PUBCHEM_CACTVS_HBOND_DONOR>
0

> <PUBCHEM_CACTVS_ROTATABLE_BOND>
0

> <PUBCHEM_CACTVS_SUBSKEYS>
AAADccBwOAAAAAAAAAAAAAAAAAAAASJEgAAwAAAAAAASAAAAAAAAGgAAAAAADRSggAIACAAABAAIAACQCAAAAAAAAAAAAAEAAAAAABYAAAACAAAFIAAAAAHLyLCOgAAAAAAAAAAAAAIAADAAAAAAAAAAAA==

> <PUBCHEM_IUPAC_OPENEYE_NAME>
(1R,2S,6R,7S)-4,10-dioxatricyclo[5.2.1.02,6]decane-3,5-dione

> <PUBCHEM_IUPAC_CAS_NAME>
(1R,2S,6R,7S)-4,10-dioxatricyclo[5.2.1.02,6]decane-3,5-dione

> <PUBCHEM_IUPAC_NAME_MARKUP>
(1<I>R</I>,2<I>S</I>,6<I>R</I>,7<I>S</I>)-4,10-dioxatricyclo[5.2.1.0<SUP>2,6</SUP>]decane-3,5-dione

> <PUBCHEM_IUPAC_NAME>
(1R,2S,6R,7S)-4,10-dioxatricyclo[5.2.1.02,6]decane-3,5-dione

> <PUBCHEM_IUPAC_SYSTEMATIC_NAME>
(1R,2S,6R,7S)-4,10-dioxatricyclo[5.2.1.02,6]decane-3,5-dione

> <PUBCHEM_IUPAC_TRADITIONAL_NAME>
(1R,2S,6R,7S)-4,10-dioxatricyclo[5.2.1.02,6]decane-3,5-quinone

> <PUBCHEM_IUPAC_INCHI>
InChI=1S/C8H8O4/c9-7-5-3-1-2-4(11-3)6(5)8(10)12-7/h3-6H,1-2H2/t3-,4+,5-,6+

> <PUBCHEM_IUPAC_INCHIKEY>
JAABVEXCGCXWRR-FBXFSONDSA-N

> <PUBCHEM_XLOGP3_AA>
-0.1

> <PUBCHEM_EXACT_MASS>
168.04225873

> <PUBCHEM_MOLECULAR_FORMULA>
C8H8O4

> <PUBCHEM_MOLECULAR_WEIGHT>
168.15

> <PUBCHEM_OPENEYE_CAN_SMILES>
C1CC2C3C(C1O2)C(=O)OC3=O

> <PUBCHEM_OPENEYE_ISO_SMILES>
C1C[C@H]2[C@H]3[C@@H]([C@@H]1O2)C(=O)OC3=O

> <PUBCHEM_CACTVS_TPSA>
52.6

> <PUBCHEM_MONOISOTOPIC_WEIGHT>
168.04225873

> <PUBCHEM_TOTAL_CHARGE>
0

> <PUBCHEM_HEAVY_ATOM_COUNT>
12

> <PUBCHEM_ATOM_DEF_STEREO_COUNT>
4

> <PUBCHEM_ATOM_UDEF_STEREO_COUNT>
0

> <PUBCHEM_BOND_DEF_STEREO_COUNT>
0

> <PUBCHEM_BOND_UDEF_STEREO_COUNT>
0

> <PUBCHEM_ISOTOPIC_ATOM_COUNT>
0

> <PUBCHEM_COMPONENT_COUNT>
1

> <PUBCHEM_CACTVS_TAUTO_COUNT>
-1

> <PUBCHEM_COORDINATE_TYPE>
1
5
255

> <PUBCHEM_BONDANNOTATIONS>
5  13  6
6  14  6
7  15  5
8  16  6

$$$$
1 Phytochem_Parthenolide and its comounds
  SciTegic04052521443D

 38 40  0  0  0  0            999 V2000
    3.9543    1.1748    1.3028 O   0  0
    7.2035   -0.3342    0.5026 O   0  0
    8.6974   -1.9599   -0.1631 O   0  0
    4.6461    2.3393    0.7995 C   0  0  1  0  0  0
    5.2977    0.9916    1.3027 C   0  0  2  0  0  0
    5.8152   -0.1234    0.2756 C   0  0  2  0  0  0
    5.2172   -1.6418    0.3644 C   0  0  1  0  0  0
    4.0281    2.5365   -0.6944 C   0  0
    4.3343    3.4396    1.8292 C   0  0
    3.8038   -2.1289   -0.3405 C   0  0
    2.4043    2.3252   -0.8740 C   0  0
    6.3580   -2.3327   -0.2543 C   0  0
    2.4266   -1.4149   -0.0840 C   0  0
    7.5424   -1.5652    0.0139 C   0  0
    2.0921    0.9616   -0.3319 C   0  0
    2.4772   -0.1694   -0.9188 C   0  0
    6.3408   -3.5736   -0.7432 C   0  0
    3.1503   -0.2099   -2.2940 C   0  0
    5.5243    0.8343    2.3632 H   0  0
    5.7228    0.1888   -0.7730 H   0  0
    5.2413   -1.9258    1.4246 H   0  0
    4.2636    3.5514   -1.0148 H   0  0
    4.5256    1.8230   -1.3513 H   0  0
    4.8210    4.3675    1.5288 H   0  0
    4.7041    3.1366    2.8087 H   0  0
    3.2567    3.5953    1.8803 H   0  0
    3.9722   -2.0780   -1.4163 H   0  0
    3.6629   -3.1680   -0.0431 H   0  0
    1.8610    3.0867   -0.3145 H   0  0
    2.1309    2.3836   -1.9276 H   0  0
    1.5998   -2.0527   -0.3965 H   0  0
    2.3147   -1.1651    0.9711 H   0  0
    1.5189    0.8932    0.5926 H   0  0
    5.4248   -4.1629   -0.7019 H   0  0
    7.2427   -3.9983   -1.1839 H   0  0
    3.0946    0.7759   -2.7556 H   0  0
    2.6409   -0.9363   -2.9272 H   0  0
    4.1953   -0.4982   -2.1792 H   0  0
  1  4  1  0
  1  5  1  0
  2  6  1  0
  2 14  1  0
  3 14  2  0
  4  5  1  0
  4  8  1  0
  4  9  1  0
  5  6  1  0
  5 19  1  0
  6  7  1  0
  6 20  1  0
  7 10  1  0
  7 12  1  0
  7 21  1  0
  8 11  1  0
  8 22  1  0
  8 23  1  0
  9 24  1  0
  9 25  1  0
  9 26  1  0
 10 13  1  0
 10 27  1  0
 10 28  1  0
 11 15  1  0
 11 29  1  0
 11 30  1  0
 12 14  1  0
 12 17  2  0
 13 16  1  0
 13 31  1  0
 13 32  1  0
 15 16  2  0
 15 33  1  0
 16 18  1  0
 17 34  1  0
 17 35  1  0
 18 36  1  0
 18 37  1  0
 18 38  1  0
M  END
> <Name>
1 Phytochem_Parthenolide and its comounds

> <PUBCHEM_COMPOUND_CID>
6473881

> <PUBCHEM_COMPOUND_CANONICALIZED>
1

> <PUBCHEM_CACTVS_COMPLEXITY>
437

> <PUBCHEM_CACTVS_HBOND_ACCEPTOR>
3

> <PUBCHEM_CACTVS_HBOND_DONOR>
0

> <PUBCHEM_CACTVS_ROTATABLE_BOND>
0

> <PUBCHEM_CACTVS_SUBSKEYS>
AAADceBwMAAAAAAAAAAAAAAAEgAAASAAAAAAAAAAAAAAAACAAAAAGgAAAAAADVSggAICCAAABACIAiDSCAAAAAAgAAAACAEAAEgBBBIAIQACAAAFwAAKIIOK7OzOAAAAAAAAAAAAAAAAAAAAAAAAAAAAAA==

> <PUBCHEM_IUPAC_OPENEYE_NAME>
(1S,2S,4R,7E,11S)-4,8-dimethyl-12-methylene-3,14-dioxatricyclo[9.3.0.02,4]tetradec-7-en-13-one

> <PUBCHEM_IUPAC_CAS_NAME>
(1S,2S,4R,7E,11S)-4,8-dimethyl-12-methylene-3,14-dioxatricyclo[9.3.0.02,4]tetradec-7-en-13-one

> <PUBCHEM_IUPAC_NAME_MARKUP>
(1<I>S</I>,2<I>S</I>,4<I>R</I>,7<I>E</I>,11<I>S</I>)-4,8-dimethyl-12-methylidene-3,14-dioxatricyclo[9.3.0.0<SUP>2,4</SUP>]tetradec-7-en-13-one

> <PUBCHEM_IUPAC_NAME>
(1S,2S,4R,7E,11S)-4,8-dimethyl-12-methylidene-3,14-dioxatricyclo[9.3.0.02,4]tetradec-7-en-13-one

> <PUBCHEM_IUPAC_SYSTEMATIC_NAME>
(1S,2S,4R,7E,11S)-4,8-dimethyl-12-methylidene-3,14-dioxatricyclo[9.3.0.02,4]tetradec-7-en-13-one

> <PUBCHEM_IUPAC_TRADITIONAL_NAME>
(1S,2S,4R,7E,11S)-4,8-dimethyl-12-methylene-3,14-dioxatricyclo[9.3.0.02,4]tetradec-7-en-13-one

> <PUBCHEM_IUPAC_INCHI>
InChI=1S/C15H20O3/c1-9-5-4-8-15(3)13(18-15)12-11(7-6-9)10(2)14(16)17-12/h5,11-13H,2,4,6-8H2,1,3H3/b9-5+/t11-,12-,13-,15+/m0/s1

> <PUBCHEM_IUPAC_INCHIKEY>
KTEXNACQROZXEV-SLXBATTESA-N

> <PUBCHEM_XLOGP3_AA>
2.3

> <PUBCHEM_EXACT_MASS>
248.141

> <PUBCHEM_MOLECULAR_FORMULA>
C15H20O3

> <PUBCHEM_MOLECULAR_WEIGHT>
248.32

> <PUBCHEM_OPENEYE_CAN_SMILES>
CC1=CCCC2(C(O2)C3C(CC1)C(=C)C(=O)O3)C

> <PUBCHEM_OPENEYE_ISO_SMILES>
C/C/1=C\CC[C@@]2([C@@H](O2)[C@@H]3[C@@H](CC1)C(=C)C(=O)O3)C

> <PUBCHEM_CACTVS_TPSA>
38.8

> <PUBCHEM_MONOISOTOPIC_WEIGHT>
248.141

> <PUBCHEM_TOTAL_CHARGE>
0

> <PUBCHEM_HEAVY_ATOM_COUNT>
18

> <PUBCHEM_ATOM_DEF_STEREO_COUNT>
4

> <PUBCHEM_ATOM_UDEF_STEREO_COUNT>
0

> <PUBCHEM_BOND_DEF_STEREO_COUNT>
1

> <PUBCHEM_BOND_UDEF_STEREO_COUNT>
0

> <PUBCHEM_ISOTOPIC_ATOM_COUNT>
0

> <PUBCHEM_COMPONENT_COUNT>
1

> <PUBCHEM_CACTVS_TAUTO_COUNT>
-1

> <PUBCHEM_COORDINATE_TYPE>
1
5
255

> <PUBCHEM_BONDANNOTATIONS>
4  9  5
5  19  5
6  20  6
7  21  5

$$$$
parthenolide
  SciTegic04052521443D

 38 40  0  0  0  0            999 V2000
    6.1865    2.7775   -0.7705 O   0  0
    2.9941    3.4310   -0.1126 O   0  0
    0.7024    3.1889   -0.4327 O   0  0
    6.8712    2.4967    0.6031 C   0  0  1  0  0  0
    5.4914    3.1497    0.3763 C   0  0  2  0  0  0
    3.9525    2.5993    0.5542 C   0  0  2  0  0  0
    3.5697    1.1964   -0.0797 C   0  0  1  0  0  0
    7.0711    0.9747    0.8477 C   0  0
    8.1426    3.3619    0.5553 C   0  0
    4.1691   -0.0351    0.5609 C   0  0
    7.2461    0.1262   -0.4515 C   0  0
    2.1049    1.3121   -0.0838 C   0  0
    4.2730   -1.2345   -0.3780 C   0  0
    1.8273    2.7055   -0.2447 C   0  0
    6.8807   -1.3730   -0.1454 C   0  0
    5.6411   -1.9569   -0.1149 C   0  0
    1.2121    0.3270   -0.0837 C   0  0
    5.5829   -3.4289    0.1726 C   0  0
    5.5876    4.2024    0.6757 H   0  0
    3.6657    2.6090    1.6127 H   0  0
    3.9055    1.2764   -1.1262 H   0  0
    7.9616    0.8431    1.4624 H   0  0
    6.1998    0.5992    1.3843 H   0  0
    8.7026    3.2372    1.4821 H   0  0
    7.8656    4.4094    0.4369 H   0  0
    8.7616    3.0527   -0.2869 H   0  0
    5.1709    0.2139    0.9111 H   0  0
    3.5466   -0.3173    1.4099 H   0  0
    6.5860    0.5105   -1.2291 H   0  0
    8.2806    0.1871   -0.7896 H   0  0
    3.4507   -1.9237   -0.1860 H   0  0
    4.2296   -0.8956   -1.4131 H   0  0
    7.7215   -2.0322    0.0702 H   0  0
    1.5455   -0.7107   -0.0801 H   0  0
    0.1467    0.5572   -0.0871 H   0  0
    6.5917   -3.8079    0.3361 H   0  0
    5.1333   -3.9476   -0.6742 H   0  0
    4.9813   -3.6018    1.0651 H   0  0
  1  4  1  0
  1  5  1  0
  2  6  1  0
  2 14  1  0
  3 14  2  0
  4  5  1  0
  4  8  1  0
  4  9  1  0
  5  6  1  0
  5 19  1  0
  6  7  1  0
  6 20  1  0
  7 10  1  0
  7 12  1  0
  7 21  1  0
  8 11  1  0
  8 22  1  0
  8 23  1  0
  9 24  1  0
  9 25  1  0
  9 26  1  0
 10 13  1  0
 10 27  1  0
 10 28  1  0
 11 15  1  0
 11 29  1  0
 11 30  1  0
 12 14  1  0
 12 17  2  0
 13 16  1  0
 13 31  1  0
 13 32  1  0
 15 16  2  0
 15 33  1  0
 16 18  1  0
 17 34  1  0
 17 35  1  0
 18 36  1  0
 18 37  1  0
 18 38  1  0
M  END
> <Name>
parthenolide

> <PUBCHEM_COMPOUND_CID>
5420805

> <PUBCHEM_COMPOUND_CANONICALIZED>
1

> <PUBCHEM_CACTVS_COMPLEXITY>
437

> <PUBCHEM_CACTVS_HBOND_ACCEPTOR>
3

> <PUBCHEM_CACTVS_HBOND_DONOR>
0

> <PUBCHEM_CACTVS_ROTATABLE_BOND>
0

> <PUBCHEM_CACTVS_SUBSKEYS>
AAADceBwMAAAAAAAAAAAAAAAEgAAASAAAAAAAAAAAAAAAACAAAAAGgAAAAAADVSggAICCAAABACIAiDSCAAAAAAgAAAACAEAAEgBBBIAIQACAAAFwAAKIIOK7OzOAAAAAAAAAAAAAAAAAAAAAAAAAAAAAA==

> <PUBCHEM_IUPAC_OPENEYE_NAME>
(1S,2S,4R,7Z,11S)-4,8-dimethyl-12-methylene-3,14-dioxatricyclo[9.3.0.02,4]tetradec-7-en-13-one

> <PUBCHEM_IUPAC_CAS_NAME>
(1S,2S,4R,7Z,11S)-4,8-dimethyl-12-methylene-3,14-dioxatricyclo[9.3.0.02,4]tetradec-7-en-13-one

> <PUBCHEM_IUPAC_NAME_MARKUP>
(1<I>S</I>,2<I>S</I>,4<I>R</I>,7<I>Z</I>,11<I>S</I>)-4,8-dimethyl-12-methylidene-3,14-dioxatricyclo[9.3.0.0<SUP>2,4</SUP>]tetradec-7-en-13-one

> <PUBCHEM_IUPAC_NAME>
(1S,2S,4R,7Z,11S)-4,8-dimethyl-12-methylidene-3,14-dioxatricyclo[9.3.0.02,4]tetradec-7-en-13-one

> <PUBCHEM_IUPAC_SYSTEMATIC_NAME>
(1S,2S,4R,7Z,11S)-4,8-dimethyl-12-methylidene-3,14-dioxatricyclo[9.3.0.02,4]tetradec-7-en-13-one

> <PUBCHEM_IUPAC_TRADITIONAL_NAME>
(1S,2S,4R,7Z,11S)-4,8-dimethyl-12-methylene-3,14-dioxatricyclo[9.3.0.02,4]tetradec-7-en-13-one

> <PUBCHEM_IUPAC_INCHI>
InChI=1S/C15H20O3/c1-9-5-4-8-15(3)13(18-15)12-11(7-6-9)10(2)14(16)17-12/h5,11-13H,2,4,6-8H2,1,3H3/b9-5-/t11-,12-,13-,15+/m0/s1

> <PUBCHEM_IUPAC_INCHIKEY>
KTEXNACQROZXEV-QLIGOWBFSA-N

> <PUBCHEM_XLOGP3_AA>
2.3

> <PUBCHEM_EXACT_MASS>
248.1412445

> <PUBCHEM_MOLECULAR_FORMULA>
C15H20O3

> <PUBCHEM_MOLECULAR_WEIGHT>
248.32

> <PUBCHEM_OPENEYE_CAN_SMILES>
CC1=CCCC2(C(O2)C3C(CC1)C(=C)C(=O)O3)C

> <PUBCHEM_OPENEYE_ISO_SMILES>
C/C/1=C/CC[C@@]2([C@@H](O2)[C@@H]3[C@@H](CC1)C(=C)C(=O)O3)C

> <PUBCHEM_CACTVS_TPSA>
38.8

> <PUBCHEM_MONOISOTOPIC_WEIGHT>
248.1412445

> <PUBCHEM_TOTAL_CHARGE>
0

> <PUBCHEM_HEAVY_ATOM_COUNT>
18

> <PUBCHEM_ATOM_DEF_STEREO_COUNT>
4

> <PUBCHEM_ATOM_UDEF_STEREO_COUNT>
0

> <PUBCHEM_BOND_DEF_STEREO_COUNT>
1

> <PUBCHEM_BOND_UDEF_STEREO_COUNT>
0

> <PUBCHEM_ISOTOPIC_ATOM_COUNT>
0

> <PUBCHEM_COMPONENT_COUNT>
1

> <PUBCHEM_CACTVS_TAUTO_COUNT>
-1

> <PUBCHEM_COORDINATE_TYPE>
1
5
255

> <PUBCHEM_BONDANNOTATIONS>
4  9  5
5  19  5
6  20  5
7  21  6

$$$$
(-)-Parthenolide
  SciTegic04052521443D

 38 40  0  0  0  0            999 V2000
    6.8783   -0.4544   -0.7800 O   0  0
    5.8654    2.6394   -0.1192 O   0  0
    4.5232    4.5105   -0.4419 O   0  0
    6.9726   -1.1902    0.5925 C   0  0  1  0  0  0
    6.8558    0.3318    0.3688 C   0  0  2  0  0  0
    5.6174    1.3964    0.5484 C   0  0  2  0  0  0
    4.2072    1.0350   -0.0813 C   0  0  1  0  0  0
    5.7498   -2.1203    0.8361 C   0  0
    8.3565   -1.8613    0.5527 C   0  0
    3.4368   -0.0941    0.5632 C   0  0
    5.0918   -2.6867   -0.4626 C   0  0
    3.5870    2.3647   -0.0854 C   0  0
    2.4403   -0.7759   -0.3705 C   0  0
    4.6576    3.2977   -0.2512 C   0  0
    3.6096   -3.1110   -0.1478 C   0  0
    2.4896   -2.3220   -0.1093 C   0  0
    2.2860    2.6560   -0.0821 C   0  0
    1.1826   -2.9984    0.1865 C   0  0
    7.8176    0.7695    0.6686 H   0  0
    5.4846    1.6503    1.6072 H   0  0
    4.4413    0.7816   -1.1283 H   0  0
    6.0797   -2.9624    1.4445 H   0  0
    4.9945   -1.5527    1.3796 H   0  0
    8.5220   -2.4094    1.4802 H   0  0
    9.1274   -1.0991    0.4392 H   0  0
    8.4020   -2.5517   -0.2896 H   0  0
    4.1500   -0.8423    0.9089 H   0  0
    2.8888    0.3074    1.4156 H   0  0
    5.0948   -1.9197   -1.2371 H   0  0
    5.6540   -3.5544   -0.8076 H   0  0
    1.4359   -0.4016   -0.1724 H   0  0
    2.7075   -0.5697   -1.4069 H   0  0
    3.4536   -4.1681    0.0673 H   0  0
    1.5479    1.8539   -0.0756 H   0  0
    1.9604    3.6962   -0.0859 H   0  0
    1.3522   -4.0630    0.3478 H   0  0
    0.5039   -2.8628   -0.6556 H   0  0
    0.7413   -2.5615    1.0823 H   0  0
  1  4  1  0
  1  5  1  0
  2  6  1  0
  2 14  1  0
  3 14  2  0
  4  5  1  0
  4  8  1  0
  4  9  1  0
  5  6  1  0
  5 19  1  0
  6  7  1  0
  6 20  1  0
  7 10  1  0
  7 12  1  0
  7 21  1  0
  8 11  1  0
  8 22  1  0
  8 23  1  0
  9 24  1  0
  9 25  1  0
  9 26  1  0
 10 13  1  0
 10 27  1  0
 10 28  1  0
 11 15  1  0
 11 29  1  0
 11 30  1  0
 12 14  1  0
 12 17  2  0
 13 16  1  0
 13 31  1  0
 13 32  1  0
 15 16  2  0
 15 33  1  0
 16 18  1  0
 17 34  1  0
 17 35  1  0
 18 36  1  0
 18 37  1  0
 18 38  1  0
M  END
> <Name>
(-)-Parthenolide

> <PUBCHEM_COMPOUND_CID>
108068

> <PUBCHEM_COMPOUND_CANONICALIZED>
1

> <PUBCHEM_CACTVS_COMPLEXITY>
437

> <PUBCHEM_CACTVS_HBOND_ACCEPTOR>
3

> <PUBCHEM_CACTVS_HBOND_DONOR>
0

> <PUBCHEM_CACTVS_ROTATABLE_BOND>
0

> <PUBCHEM_CACTVS_SUBSKEYS>
AAADceBwMAAAAAAAAAAAAAAAEgAAASAAAAAAAAAAAAAAAACAAAAAGgAAAAAADVSggAICCAAABACIAiDSCAAAAAAgAAAACAEAAEgBBBIAIQACAAAFwAAKIIOK7OzOAAAAAAAAAAAAAAAAAAAAAAAAAAAAAA==

> <PUBCHEM_IUPAC_OPENEYE_NAME>
(1S,2S,4R,11S)-4,8-dimethyl-12-methylene-3,14-dioxatricyclo[9.3.0.02,4]tetradec-7-en-13-one

> <PUBCHEM_IUPAC_CAS_NAME>
(1S,2S,4R,11S)-4,8-dimethyl-12-methylene-3,14-dioxatricyclo[9.3.0.02,4]tetradec-7-en-13-one

> <PUBCHEM_IUPAC_NAME_MARKUP>
(1<I>S</I>,2<I>S</I>,4<I>R</I>,11<I>S</I>)-4,8-dimethyl-12-methylidene-3,14-dioxatricyclo[9.3.0.0<SUP>2,4</SUP>]tetradec-7-en-13-one

> <PUBCHEM_IUPAC_NAME>
(1S,2S,4R,11S)-4,8-dimethyl-12-methylidene-3,14-dioxatricyclo[9.3.0.02,4]tetradec-7-en-13-one

> <PUBCHEM_IUPAC_SYSTEMATIC_NAME>
(1S,2S,4R,11S)-4,8-dimethyl-12-methylidene-3,14-dioxatricyclo[9.3.0.02,4]tetradec-7-en-13-one

> <PUBCHEM_IUPAC_TRADITIONAL_NAME>
(1S,2S,4R,11S)-4,8-dimethyl-12-methylene-3,14-dioxatricyclo[9.3.0.02,4]tetradec-7-en-13-one

> <PUBCHEM_IUPAC_INCHI>
InChI=1S/C15H20O3/c1-9-5-4-8-15(3)13(18-15)12-11(7-6-9)10(2)14(16)17-12/h5,11-13H,2,4,6-8H2,1,3H3/t11-,12-,13-,15+/m0/s1

> <PUBCHEM_IUPAC_INCHIKEY>
KTEXNACQROZXEV-PWNZVWSESA-N

> <PUBCHEM_XLOGP3_AA>
2.3

> <PUBCHEM_EXACT_MASS>
248.1412445

> <PUBCHEM_MOLECULAR_FORMULA>
C15H20O3

> <PUBCHEM_MOLECULAR_WEIGHT>
248.32

> <PUBCHEM_OPENEYE_CAN_SMILES>
CC1=CCCC2(C(O2)C3C(CC1)C(=C)C(=O)O3)C

> <PUBCHEM_OPENEYE_ISO_SMILES>
CC1=CCC[C@@]2([C@@H](O2)[C@@H]3[C@@H](CC1)C(=C)C(=O)O3)C

> <PUBCHEM_CACTVS_TPSA>
38.8

> <PUBCHEM_MONOISOTOPIC_WEIGHT>
248.1412445

> <PUBCHEM_TOTAL_CHARGE>
0

> <PUBCHEM_HEAVY_ATOM_COUNT>
18

> <PUBCHEM_ATOM_DEF_STEREO_COUNT>
4

> <PUBCHEM_ATOM_UDEF_STEREO_COUNT>
0

> <PUBCHEM_BOND_DEF_STEREO_COUNT>
0

> <PUBCHEM_BOND_UDEF_STEREO_COUNT>
1

> <PUBCHEM_ISOTOPIC_ATOM_COUNT>
0

> <PUBCHEM_COMPONENT_COUNT>
1

> <PUBCHEM_CACTVS_TAUTO_COUNT>
-1

> <PUBCHEM_COORDINATE_TYPE>
1
5
255

> <PUBCHEM_BONDANNOTATIONS>
15  16  1
4  9  5
5  19  5
6  20  5
7  21  6

$$$$
Oxireno[9,10]cyclodeca[1,2-b]furan-9(1aH)-one, 2,3,6,7,7a,8,10a,10b-octahydro-1a,5-dimethyl-8-methylene-, (1aR,4E,7aS,10aS,10bR)-; (-)-Parthenolide
  SciTegic04052521443D

 38 40  0  0  0  0            999 V2000
    6.1840    2.7225   -0.9910 O   0  0
    3.0100    3.4211   -0.2750 O   0  0
    0.7092    3.1678   -0.5052 O   0  0
    6.9065    2.5168    0.3766 C   0  0  1  0  0  0
    5.5217    3.1602    0.1530 C   0  0  2  0  0  0
    3.9877    2.6251    0.4055 C   0  0  2  0  0  0
    3.5839    1.1899   -0.1403 C   0  0  1  0  0  0
    7.1102    1.0108    0.7055 C   0  0
    8.1768    3.3754    0.2498 C   0  0
    4.2025   -0.0053    0.5455 C   0  0
    7.2552    0.0874   -0.5457 C   0  0
    2.1227    1.3108   -0.1044 C   0  0
    4.2801   -1.2534   -0.3300 C   0  0
    1.8358    2.6930   -0.3306 C   0  0
    6.8915   -1.3912   -0.1477 C   0  0
    5.6508   -1.9667   -0.0572 C   0  0
    1.2268    0.3270   -0.0183 C   0  0
    5.5937   -3.4203    0.3131 C   0  0
    5.6283    4.2275    0.3914 H   0  0
    3.7332    2.6917    1.4703 H   0  0
    3.8874    1.2146   -1.1998 H   0  0
    8.0140    0.9132    1.3069 H   0  0
    6.2507    0.6694    1.2824 H   0  0
    8.7604    3.2994    1.1673 H   0  0
    7.8977    4.4157    0.0825 H   0  0
    8.7737    3.0202   -0.5902 H   0  0
    5.2140    0.2614    0.8520 H   0  0
    3.6057   -0.2415    1.4265 H   0  0
    6.5803    0.4294   -1.3303 H   0  0
    8.2826    0.1244   -0.9079 H   0  0
    3.4594   -1.9271   -0.0835 H   0  0
    4.2154   -0.9704   -1.3806 H   0  0
    7.7347   -2.0411    0.0861 H   0  0
    1.5592   -0.7097    0.0347 H   0  0
    0.1620    0.5595   -0.0009 H   0  0
    6.6045   -3.7944    0.4752 H   0  0
    5.1236   -3.9830   -0.4934 H   0  0
    5.0115   -3.5404    1.2268 H   0  0
  1  4  1  0
  1  5  1  0
  2  6  1  0
  2 14  1  0
  3 14  2  0
  4  5  1  0
  4  8  1  0
  4  9  1  0
  5  6  1  0
  5 19  1  0
  6  7  1  0
  6 20  1  0
  7 10  1  0
  7 12  1  0
  7 21  1  0
  8 11  1  0
  8 22  1  0
  8 23  1  0
  9 24  1  0
  9 25  1  0
  9 26  1  0
 10 13  1  0
 10 27  1  0
 10 28  1  0
 11 15  1  0
 11 29  1  0
 11 30  1  0
 12 14  1  0
 12 17  2  0
 13 16  1  0
 13 31  1  0
 13 32  1  0
 15 16  2  0
 15 33  1  0
 16 18  1  0
 17 34  1  0
 17 35  1  0
 18 36  1  0
 18 37  1  0
 18 38  1  0
M  END
> <Name>
Oxireno[9,10]cyclodeca[1,2-b]furan-9(1aH)-one, 2,3,6,7,7a,8,10a,10b-octahydro-1a,5-dimethyl-8-methylene-, (1aR,4E,7aS,10aS,10bR)-; (-)-Parthenolide

> <PUBCHEM_COMPOUND_CID>
5420804

> <PUBCHEM_COMPOUND_CANONICALIZED>
1

> <PUBCHEM_CACTVS_COMPLEXITY>
437

> <PUBCHEM_CACTVS_HBOND_ACCEPTOR>
3

> <PUBCHEM_CACTVS_HBOND_DONOR>
0

> <PUBCHEM_CACTVS_ROTATABLE_BOND>
0

> <PUBCHEM_CACTVS_SUBSKEYS>
AAADceBwMAAAAAAAAAAAAAAAEgAAASAAAAAAAAAAAAAAAACAAAAAGgAAAAAADVSggAICCAAABACIAiDSCAAAAAAgAAAACAEAAEgBBBIAIQACAAAFwAAKIIOK7OzOAAAAAAAAAAAAAAAAAAAAAAAAAAAAAA==

> <PUBCHEM_IUPAC_OPENEYE_NAME>
(1S,2R,4R,7Z,11S)-4,8-dimethyl-12-methylene-3,14-dioxatricyclo[9.3.0.02,4]tetradec-7-en-13-one

> <PUBCHEM_IUPAC_CAS_NAME>
(1S,2R,4R,7Z,11S)-4,8-dimethyl-12-methylene-3,14-dioxatricyclo[9.3.0.02,4]tetradec-7-en-13-one

> <PUBCHEM_IUPAC_NAME_MARKUP>
(1<I>S</I>,2<I>R</I>,4<I>R</I>,7<I>Z</I>,11<I>S</I>)-4,8-dimethyl-12-methylidene-3,14-dioxatricyclo[9.3.0.0<SUP>2,4</SUP>]tetradec-7-en-13-one

> <PUBCHEM_IUPAC_NAME>
(1S,2R,4R,7Z,11S)-4,8-dimethyl-12-methylidene-3,14-dioxatricyclo[9.3.0.02,4]tetradec-7-en-13-one

> <PUBCHEM_IUPAC_SYSTEMATIC_NAME>
(1S,2R,4R,7Z,11S)-4,8-dimethyl-12-methylidene-3,14-dioxatricyclo[9.3.0.02,4]tetradec-7-en-13-one

> <PUBCHEM_IUPAC_TRADITIONAL_NAME>
(1S,2R,4R,7Z,11S)-4,8-dimethyl-12-methylene-3,14-dioxatricyclo[9.3.0.02,4]tetradec-7-en-13-one

> <PUBCHEM_IUPAC_INCHI>
InChI=1S/C15H20O3/c1-9-5-4-8-15(3)13(18-15)12-11(7-6-9)10(2)14(16)17-12/h5,11-13H,2,4,6-8H2,1,3H3/b9-5-/t11-,12-,13+,15+/m0/s1

> <PUBCHEM_IUPAC_INCHIKEY>
KTEXNACQROZXEV-ZRPLFPEYSA-N

> <PUBCHEM_XLOGP3_AA>
2.3

> <PUBCHEM_EXACT_MASS>
248.1412445

> <PUBCHEM_MOLECULAR_FORMULA>
C15H20O3

> <PUBCHEM_MOLECULAR_WEIGHT>
248.32

> <PUBCHEM_OPENEYE_CAN_SMILES>
CC1=CCCC2(C(O2)C3C(CC1)C(=C)C(=O)O3)C

> <PUBCHEM_OPENEYE_ISO_SMILES>
C/C/1=C/CC[C@@]2([C@H](O2)[C@@H]3[C@@H](CC1)C(=C)C(=O)O3)C

> <PUBCHEM_CACTVS_TPSA>
38.8

> <PUBCHEM_MONOISOTOPIC_WEIGHT>
248.1412445

> <PUBCHEM_TOTAL_CHARGE>
0

> <PUBCHEM_HEAVY_ATOM_COUNT>
18

> <PUBCHEM_ATOM_DEF_STEREO_COUNT>
4

> <PUBCHEM_ATOM_UDEF_STEREO_COUNT>
0

> <PUBCHEM_BOND_DEF_STEREO_COUNT>
1

> <PUBCHEM_BOND_UDEF_STEREO_COUNT>
0

> <PUBCHEM_ISOTOPIC_ATOM_COUNT>
0

> <PUBCHEM_COMPONENT_COUNT>
1

> <PUBCHEM_CACTVS_TAUTO_COUNT>
-1

> <PUBCHEM_COORDINATE_TYPE>
1
5
255

> <PUBCHEM_BONDANNOTATIONS>
4  9  5
5  19  6
6  20  5
7  21  6

$$$$
4,8-Dimethyl-12-methylidene-3,14-dioxatricyclo[9.3.0.02,4]tetradec-7-en-13-one
  SciTegic04052521443D

 38 40  0  0  0  0            999 V2000
    7.1393   -0.2109   -1.3355 O   0  0
    5.9350    2.6913   -0.2249 O   0  0
    4.5635    4.5669   -0.2817 O   0  0
    6.8872   -1.1770   -0.1682 C   0  0  3  0  0  0
    6.9493    0.3494   -0.0536 C   0  0  3  0  0  0
    5.7471    1.3917    0.3354 C   0  0  3  0  0  0
    4.2766    1.0704   -0.0759 C   0  0  3  0  0  0
    5.6910   -2.0369   -0.7230 C   0  0
    8.1638   -1.9332    0.2369 C   0  0
    3.6768   -0.1036    0.7257 C   0  0
    5.0818   -2.9380    0.3917 C   0  0
    3.6756    2.4005    0.1074 C   0  0
    2.4314   -0.7266    0.1246 C   0  0
    4.7223    3.3492   -0.1552 C   0  0
    3.5356   -3.1795    0.1968 C   0  0
    2.4674   -2.3208    0.0851 C   0  0
    2.3846    2.6913    0.2694 C   0  0
    1.1336   -2.9807   -0.1057 C   0  0
    7.9193    0.6979    0.3287 H   0  0
    5.7188    1.5317    1.4242 H   0  0
    4.2973    0.8618   -1.1553 H   0  0
    4.9181   -1.3682   -1.1018 H   0  0
    6.0536   -2.6697   -1.5331 H   0  0
    7.9410   -2.6054    1.0655 H   0  0
    8.9276   -1.2190    0.5445 H   0  0
    8.5287   -2.5119   -0.6117 H   0  0
    4.4372   -0.8804    0.8059 H   0  0
    3.4240    0.2622    1.7209 H   0  0
    5.5902   -3.9020    0.3783 H   0  0
    5.2411   -2.4560    1.3563 H   0  0
    1.5710   -0.4164    0.7176 H   0  0
    2.3213   -0.3595   -0.8958 H   0  0
    3.2598   -4.2325    0.1395 H   0  0
    1.6426    1.8928    0.2754 H   0  0
    2.0710    3.7275    0.3960 H   0  0
    1.2617   -4.0630   -0.1191 H   0  0
    0.6984   -2.6552   -1.0506 H   0  0
    0.4702   -2.7040    0.7138 H   0  0
  1  4  1  0
  1  5  1  0
  2  6  1  0
  2 14  1  0
  3 14  2  0
  4  5  1  0
  4  8  1  0
  4  9  1  0
  5  6  1  0
  5 19  1  0
  6  7  1  0
  6 20  1  0
  7 10  1  0
  7 12  1  0
  7 21  1  0
  8 11  1  0
  8 22  1  0
  8 23  1  0
  9 24  1  0
  9 25  1  0
  9 26  1  0
 10 13  1  0
 10 27  1  0
 10 28  1  0
 11 15  1  0
 11 29  1  0
 11 30  1  0
 12 14  1  0
 12 17  2  0
 13 16  1  0
 13 31  1  0
 13 32  1  0
 15 16  2  0
 15 33  1  0
 16 18  1  0
 17 34  1  0
 17 35  1  0
 18 36  1  0
 18 37  1  0
 18 38  1  0
M  END
> <Name>
4,8-Dimethyl-12-methylidene-3,14-dioxatricyclo[9.3.0.02,4]tetradec-7-en-13-one

> <PUBCHEM_COMPOUND_CID>
4692

> <PUBCHEM_COMPOUND_CANONICALIZED>
1

> <PUBCHEM_CACTVS_COMPLEXITY>
437

> <PUBCHEM_CACTVS_HBOND_ACCEPTOR>
3

> <PUBCHEM_CACTVS_HBOND_DONOR>
0

> <PUBCHEM_CACTVS_ROTATABLE_BOND>
0

> <PUBCHEM_CACTVS_SUBSKEYS>
AAADceBwMAAAAAAAAAAAAAAAEgAAASAAAAAAAAAAAAAAAACAAAAAGgAAAAAADVSggAICCAAABACIAiDSCAAAAAAgAAAACAEAAEgBBBIAIQACAAAFwAAKIIOK7OzOAAAAAAAAAAAAAAAAAAAAAAAAAAAAAA==

> <PUBCHEM_IUPAC_OPENEYE_NAME>
4,8-dimethyl-12-methylene-3,14-dioxatricyclo[9.3.0.02,4]tetradec-7-en-13-one

> <PUBCHEM_IUPAC_CAS_NAME>
4,8-dimethyl-12-methylene-3,14-dioxatricyclo[9.3.0.02,4]tetradec-7-en-13-one

> <PUBCHEM_IUPAC_NAME_MARKUP>
4,8-dimethyl-12-methylidene-3,14-dioxatricyclo[9.3.0.0<SUP>2,4</SUP>]tetradec-7-en-13-one

> <PUBCHEM_IUPAC_NAME>
4,8-dimethyl-12-methylidene-3,14-dioxatricyclo[9.3.0.02,4]tetradec-7-en-13-one

> <PUBCHEM_IUPAC_SYSTEMATIC_NAME>
4,8-dimethyl-12-methylidene-3,14-dioxatricyclo[9.3.0.02,4]tetradec-7-en-13-one

> <PUBCHEM_IUPAC_TRADITIONAL_NAME>
4,8-dimethyl-12-methylene-3,14-dioxatricyclo[9.3.0.02,4]tetradec-7-en-13-one

> <PUBCHEM_IUPAC_INCHI>
InChI=1S/C15H20O3/c1-9-5-4-8-15(3)13(18-15)12-11(7-6-9)10(2)14(16)17-12/h5,11-13H,2,4,6-8H2,1,3H3

> <PUBCHEM_IUPAC_INCHIKEY>
KTEXNACQROZXEV-UHFFFAOYSA-N

> <PUBCHEM_XLOGP3_AA>
2.3

> <PUBCHEM_EXACT_MASS>
248.141

> <PUBCHEM_MOLECULAR_FORMULA>
C15H20O3

> <PUBCHEM_MOLECULAR_WEIGHT>
248.32

> <PUBCHEM_OPENEYE_CAN_SMILES>
CC1=CCCC2(C(O2)C3C(CC1)C(=C)C(=O)O3)C

> <PUBCHEM_OPENEYE_ISO_SMILES>
CC1=CCCC2(C(O2)C3C(CC1)C(=C)C(=O)O3)C

> <PUBCHEM_CACTVS_TPSA>
38.8

> <PUBCHEM_MONOISOTOPIC_WEIGHT>
248.141

> <PUBCHEM_TOTAL_CHARGE>
0

> <PUBCHEM_HEAVY_ATOM_COUNT>
18

> <PUBCHEM_ATOM_DEF_STEREO_COUNT>
0

> <PUBCHEM_ATOM_UDEF_STEREO_COUNT>
4

> <PUBCHEM_BOND_DEF_STEREO_COUNT>
0

> <PUBCHEM_BOND_UDEF_STEREO_COUNT>
1

> <PUBCHEM_ISOTOPIC_ATOM_COUNT>
0

> <PUBCHEM_COMPONENT_COUNT>
1

> <PUBCHEM_CACTVS_TAUTO_COUNT>
-1

> <PUBCHEM_COORDINATE_TYPE>
1
5
255

> <PUBCHEM_BONDANNOTATIONS>
5  1  3
15  16  1
6  2  3
4  9  3
7  10  3

$$$$
Prestwick_876
  SciTegic04052521443D

 38 40  0  0  0  0            999 V2000
    4.6708    1.2908    1.6801 O   0  0
    7.1853   -0.0857    0.5121 O   0  0
    8.8676   -1.6719    0.3250 O   0  0
    4.8107    2.3604    0.5684 C   0  0  1  0  0  0
    4.9274    0.9248    0.3759 C   0  0  1  0  0  0
    5.9086   -0.0675   -0.0696 C   0  0  2  0  0  0
    5.3301   -1.5573    0.2159 C   0  0  3  0  0  0
    3.4736    2.7654   -0.3491 C   0  0
    6.1777    2.9874    0.2410 C   0  0
    3.9517   -2.1983   -0.5185 C   0  0
    1.9272    2.1910    0.0597 C   0  0
    6.5862   -2.2446   -0.1031 C   0  0
    2.4072   -1.6850   -0.1633 C   0  0
    7.6774   -1.3503    0.2649 C   0  0
    1.8753    0.6477    0.2937 C   0  0
    2.1056   -0.2882   -0.6583 C   0  0
    6.7084   -3.5295   -0.4313 C   0  0
    2.3578    0.0502   -2.1219 C   0  0
    4.1604    0.7024   -0.1283 H   0  0
    6.0638    0.0238   -1.1526 H   0  0
    5.1970   -1.6508    1.3029 H   0  0
    3.4117    3.8536   -0.3435 H   0  0
    3.6758    2.4177   -1.3622 H   0  0
    6.0620    3.7119   -0.5651 H   0  0
    6.8713    2.2062   -0.0702 H   0  0
    6.5694    3.4889    1.1260 H   0  0
    4.0813   -2.0388   -1.5890 H   0  0
    3.9684   -3.2671   -0.3052 H   0  0
    1.6053    2.6892    0.9742 H   0  0
    1.2420    2.4398   -0.7507 H   0  0
    1.7002   -2.3744   -0.6249 H   0  0
    2.2785   -1.7025    0.9190 H   0  0
    1.6358    0.2976    1.2978 H   0  0
    5.8249   -4.1660   -0.4802 H   0  0
    7.6920   -3.9447   -0.6511 H   0  0
    2.0888    1.0902   -2.3064 H   0  0
    1.7527   -0.5988   -2.7549 H   0  0
    3.4127   -0.0982   -2.3531 H   0  0
  1  4  1  0
  1  5  1  0
  2  6  1  0
  2 14  1  0
  3 14  2  0
  4  5  1  0
  4  8  1  0
  4  9  1  0
  5  6  1  0
  5 19  1  0
  6  7  1  0
  6 20  1  0
  7 10  1  0
  7 12  1  0
  7 21  1  0
  8 11  1  0
  8 22  1  0
  8 23  1  0
  9 24  1  0
  9 25  1  0
  9 26  1  0
 10 13  1  0
 10 27  1  0
 10 28  1  0
 11 15  1  0
 11 29  1  0
 11 30  1  0
 12 14  1  0
 12 17  2  0
 13 16  1  0
 13 31  1  0
 13 32  1  0
 15 16  2  0
 15 33  1  0
 16 18  1  0
 17 34  1  0
 17 35  1  0
 18 36  1  0
 18 37  1  0
 18 38  1  0
M  END
> <Name>
Prestwick_876

> <PUBCHEM_COMPOUND_CID>
11972532

> <PUBCHEM_COMPOUND_CANONICALIZED>
1

> <PUBCHEM_CACTVS_COMPLEXITY>
437

> <PUBCHEM_CACTVS_HBOND_ACCEPTOR>
3

> <PUBCHEM_CACTVS_HBOND_DONOR>
0

> <PUBCHEM_CACTVS_ROTATABLE_BOND>
0

> <PUBCHEM_CACTVS_SUBSKEYS>
AAADceBwMAAAAAAAAAAAAAAAEgAAASAAAAAAAAAAAAAAAACAAAAAGgAAAAAADVSggAICCAAABACIAiDSCAAAAAAgAAAACAEAAEgBBBIAIQACAAAFwAAKIIOK7OzOAAAAAAAAAAAAAAAAAAAAAAAAAAAAAA==

> <PUBCHEM_IUPAC_OPENEYE_NAME>
(1S,2R,4R,7E)-4,8-dimethyl-12-methylene-3,14-dioxatricyclo[9.3.0.02,4]tetradec-7-en-13-one

> <PUBCHEM_IUPAC_CAS_NAME>
(1S,2R,4R,7E)-4,8-dimethyl-12-methylene-3,14-dioxatricyclo[9.3.0.02,4]tetradec-7-en-13-one

> <PUBCHEM_IUPAC_NAME_MARKUP>
(1<I>S</I>,2<I>R</I>,4<I>R</I>,7<I>E</I>)-4,8-dimethyl-12-methylidene-3,14-dioxatricyclo[9.3.0.0<SUP>2,4</SUP>]tetradec-7-en-13-one

> <PUBCHEM_IUPAC_NAME>
(1S,2R,4R,7E)-4,8-dimethyl-12-methylidene-3,14-dioxatricyclo[9.3.0.02,4]tetradec-7-en-13-one

> <PUBCHEM_IUPAC_SYSTEMATIC_NAME>
(1S,2R,4R,7E)-4,8-dimethyl-12-methylidene-3,14-dioxatricyclo[9.3.0.02,4]tetradec-7-en-13-one

> <PUBCHEM_IUPAC_TRADITIONAL_NAME>
(1S,2R,4R,7E)-4,8-dimethyl-12-methylene-3,14-dioxatricyclo[9.3.0.02,4]tetradec-7-en-13-one

> <PUBCHEM_IUPAC_INCHI>
InChI=1S/C15H20O3/c1-9-5-4-8-15(3)13(18-15)12-11(7-6-9)10(2)14(16)17-12/h5,11-13H,2,4,6-8H2,1,3H3/b9-5+/t11?,12-,13+,15+/m0/s1

> <PUBCHEM_IUPAC_INCHIKEY>
KTEXNACQROZXEV-HMULZPFASA-N

> <PUBCHEM_XLOGP3_AA>
2.3

> <PUBCHEM_EXACT_MASS>
248.141

> <PUBCHEM_MOLECULAR_FORMULA>
C15H20O3

> <PUBCHEM_MOLECULAR_WEIGHT>
248.32

> <PUBCHEM_OPENEYE_CAN_SMILES>
CC1=CCCC2(C(O2)C3C(CC1)C(=C)C(=O)O3)C

> <PUBCHEM_OPENEYE_ISO_SMILES>
C/C/1=C\CC[C@@]2([C@H](O2)[C@@H]3C(CC1)C(=C)C(=O)O3)C

> <PUBCHEM_CACTVS_TPSA>
38.8

> <PUBCHEM_MONOISOTOPIC_WEIGHT>
248.141

> <PUBCHEM_TOTAL_CHARGE>
0

> <PUBCHEM_HEAVY_ATOM_COUNT>
18

> <PUBCHEM_ATOM_DEF_STEREO_COUNT>
3

> <PUBCHEM_ATOM_UDEF_STEREO_COUNT>
1

> <PUBCHEM_BOND_DEF_STEREO_COUNT>
1

> <PUBCHEM_BOND_UDEF_STEREO_COUNT>
0

> <PUBCHEM_ISOTOPIC_ATOM_COUNT>
0

> <PUBCHEM_COMPONENT_COUNT>
1

> <PUBCHEM_CACTVS_TAUTO_COUNT>
1

> <PUBCHEM_COORDINATE_TYPE>
1
5
255

> <PUBCHEM_BONDANNOTATIONS>
4  9  5
5  19  6
6  20  6
7  10  3

$$$$
4xi-Germacra-1(10),11(13)-dien-12-oic acid, 4,5-epoxy-6alpha-hydroxy-, gamma-lactone
  SciTegic04052521443D

 38 40  0  0  0  0            999 V2000
    6.1001    3.0958   -1.3651 O   0  0
    3.0100    3.4971   -0.1899 O   0  0
    0.6997    3.2450   -0.2123 O   0  0
    6.8399    2.3957   -0.2165 C   0  0  3  0  0  0
    5.5483    3.2070   -0.0686 C   0  0  3  0  0  0
    4.0521    2.6832    0.3477 C   0  0  3  0  0  0
    3.5882    1.2509   -0.0618 C   0  0  3  0  0  0
    6.9767    0.9272   -0.7653 C   0  0
    8.1409    3.1274    0.1557 C   0  0
    4.3207    0.1451    0.7230 C   0  0
    7.4733   -0.0438    0.3468 C   0  0
    2.1392    1.3925    0.1467 C   0  0
    4.2315   -1.2426    0.1213 C   0  0
    1.8359    2.7744   -0.1043 C   0  0
    6.9074   -1.5074    0.1761 C   0  0
    5.6296   -2.0070    0.0813 C   0  0
    1.2450    0.4174    0.3114 C   0  0
    5.5349   -3.4944   -0.0887 C   0  0
    5.7375    4.2204    0.3135 H   0  0
    3.9368    2.7236    1.4392 H   0  0
    3.7602    1.1686   -1.1448 H   0  0
    6.0044    0.5895   -1.1242 H   0  0
    7.6909    0.9202   -1.5887 H   0  0
    8.6341    2.6001    0.9722 H   0  0
    7.9090    4.1454    0.4689 H   0  0
    8.8027    3.1559   -0.7099 H   0  0
    5.3741    0.4180    0.7855 H   0  0
    3.8950    0.1055    1.7256 H   0  0
    8.5620   -0.0850    0.3127 H   0  0
    7.1540    0.3426    1.3147 H   0  0
    3.5326   -1.8319    0.7149 H   0  0
    3.8575   -1.1533   -0.8986 H   0  0
    7.6817   -2.2727    0.1229 H   0  0
    1.5660   -0.6241    0.2995 H   0  0
    0.1929    0.6619    0.4580 H   0  0
    6.5368   -3.9234   -0.1041 H   0  0
    5.0284   -3.7219   -1.0267 H   0  0
    4.9706   -3.9202    0.7410 H   0  0
  1  4  1  0
  1  5  1  0
  2  6  1  0
  2 14  1  0
  3 14  2  0
  4  5  1  0
  4  8  1  0
  4  9  1  0
  5  6  1  0
  5 19  1  0
  6  7  1  0
  6 20  1  0
  7 10  1  0
  7 12  1  0
  7 21  1  0
  8 11  1  0
  8 22  1  0
  8 23  1  0
  9 24  1  0
  9 25  1  0
  9 26  1  0
 10 13  1  0
 10 27  1  0
 10 28  1  0
 11 15  1  0
 11 29  1  0
 11 30  1  0
 12 14  1  0
 12 17  2  0
 13 16  1  0
 13 31  1  0
 13 32  1  0
 15 16  2  0
 15 33  1  0
 16 18  1  0
 17 34  1  0
 17 35  1  0
 18 36  1  0
 18 37  1  0
 18 38  1  0
M  END
> <Name>
4xi-Germacra-1(10),11(13)-dien-12-oic acid, 4,5-epoxy-6alpha-hydroxy-, gamma-lactone

> <PUBCHEM_COMPOUND_CID>
5353864

> <PUBCHEM_COMPOUND_CANONICALIZED>
1

> <PUBCHEM_CACTVS_COMPLEXITY>
437

> <PUBCHEM_CACTVS_HBOND_ACCEPTOR>
3

> <PUBCHEM_CACTVS_HBOND_DONOR>
0

> <PUBCHEM_CACTVS_ROTATABLE_BOND>
0

> <PUBCHEM_CACTVS_SUBSKEYS>
AAADceBwMAAAAAAAAAAAAAAAEgAAASAAAAAAAAAAAAAAAACAAAAAGgAAAAAADVSggAICCAAABACIAiDSCAAAAAAgAAAACAEAAEgBBBIAIQACAAAFwAAKIIOK7OzOAAAAAAAAAAAAAAAAAAAAAAAAAAAAAA==

> <PUBCHEM_IUPAC_OPENEYE_NAME>
(7Z)-4,8-dimethyl-12-methylene-3,14-dioxatricyclo[9.3.0.02,4]tetradec-7-en-13-one

> <PUBCHEM_IUPAC_CAS_NAME>
(7Z)-4,8-dimethyl-12-methylene-3,14-dioxatricyclo[9.3.0.02,4]tetradec-7-en-13-one

> <PUBCHEM_IUPAC_NAME_MARKUP>
(7<I>Z</I>)-4,8-dimethyl-12-methylidene-3,14-dioxatricyclo[9.3.0.0<SUP>2,4</SUP>]tetradec-7-en-13-one

> <PUBCHEM_IUPAC_NAME>
(7Z)-4,8-dimethyl-12-methylidene-3,14-dioxatricyclo[9.3.0.02,4]tetradec-7-en-13-one

> <PUBCHEM_IUPAC_SYSTEMATIC_NAME>
(7Z)-4,8-dimethyl-12-methylidene-3,14-dioxatricyclo[9.3.0.02,4]tetradec-7-en-13-one

> <PUBCHEM_IUPAC_TRADITIONAL_NAME>
(7Z)-4,8-dimethyl-12-methylene-3,14-dioxatricyclo[9.3.0.02,4]tetradec-7-en-13-one

> <PUBCHEM_IUPAC_INCHI>
InChI=1S/C15H20O3/c1-9-5-4-8-15(3)13(18-15)12-11(7-6-9)10(2)14(16)17-12/h5,11-13H,2,4,6-8H2,1,3H3/b9-5-

> <PUBCHEM_IUPAC_INCHIKEY>
KTEXNACQROZXEV-UITAMQMPSA-N

> <PUBCHEM_XLOGP3_AA>
2.3

> <PUBCHEM_EXACT_MASS>
248.1412445

> <PUBCHEM_MOLECULAR_FORMULA>
C15H20O3

> <PUBCHEM_MOLECULAR_WEIGHT>
248.32

> <PUBCHEM_OPENEYE_CAN_SMILES>
CC1=CCCC2(C(O2)C3C(CC1)C(=C)C(=O)O3)C

> <PUBCHEM_OPENEYE_ISO_SMILES>
C/C/1=C/CCC2(C(O2)C3C(CC1)C(=C)C(=O)O3)C

> <PUBCHEM_CACTVS_TPSA>
38.8

> <PUBCHEM_MONOISOTOPIC_WEIGHT>
248.1412445

> <PUBCHEM_TOTAL_CHARGE>
0

> <PUBCHEM_HEAVY_ATOM_COUNT>
18

> <PUBCHEM_ATOM_DEF_STEREO_COUNT>
0

> <PUBCHEM_ATOM_UDEF_STEREO_COUNT>
4

> <PUBCHEM_BOND_DEF_STEREO_COUNT>
1

> <PUBCHEM_BOND_UDEF_STEREO_COUNT>
0

> <PUBCHEM_ISOTOPIC_ATOM_COUNT>
0

> <PUBCHEM_COMPONENT_COUNT>
1

> <PUBCHEM_CACTVS_TAUTO_COUNT>
-1

> <PUBCHEM_COORDINATE_TYPE>
1
5
255

> <PUBCHEM_BONDANNOTATIONS>
5  1  3
6  2  3
4  9  3
7  10  3

$$$$
Oxireno[9,10]cyclodeca[1,2-b]furan-9(1aH)-one, 2,3,6,7,7a,8,10a,10b-octahydro-1a,5-dimethyl-8-methylene-
  SciTegic04052521443D

 38 40  0  0  0  0            999 V2000
    6.8532   -0.4946   -0.9265 O   0  0
    5.9350    2.6143   -0.2398 O   0  0
    4.6040    4.5021   -0.4979 O   0  0
    7.0268   -1.2225    0.4425 C   0  0  1  0  0  0
    6.9204    0.2992    0.2107 C   0  0  3  0  0  0
    5.7144    1.3850    0.4603 C   0  0  3  0  0  0
    4.2569    1.0384   -0.0671 C   0  0  3  0  0  0
    5.8065   -2.1342    0.7443 C   0  0
    8.3865   -1.9256    0.2875 C   0  0
    3.5077   -0.0710    0.6382 C   0  0
    5.0717   -2.6643   -0.5260 C   0  0
    3.6634    2.3776   -0.0479 C   0  0
    2.4410   -0.7340   -0.2327 C   0  0
    4.7305    3.2942   -0.2998 C   0  0
    3.6078   -3.0832   -0.1401 C   0  0
    2.4985   -2.2884   -0.0169 C   0  0
    2.3665    2.6940    0.0419 C   0  0
    1.2065   -2.9676    0.3324 C   0  0
    7.9075    0.7248    0.4390 H   0  0
    5.6578    1.6539    1.5222 H   0  0
    4.4170    0.7693   -1.1244 H   0  0
    6.1552   -2.9917    1.3198 H   0  0
    5.0927   -1.5634    1.3382 H   0  0
    8.6174   -2.4761    1.1995 H   0  0
    9.1623   -1.1816    0.1066 H   0  0
    8.3444   -2.6180   -0.5533 H   0  0
    4.2256   -0.8321    0.9441 H   0  0
    3.0223    0.3468    1.5203 H   0  0
    5.0388   -1.8797   -1.2818 H   0  0
    5.6056   -3.5284   -0.9216 H   0  0
    1.4561   -0.3622    0.0496 H   0  0
    2.6303   -0.5034   -1.2811 H   0  0
    3.4545   -4.1445    0.0552 H   0  0
    1.6167    1.9058    0.1114 H   0  0
    2.0596    3.7399    0.0454 H   0  0
    1.3791   -4.0368    0.4551 H   0  0
    0.4829   -2.8062   -0.4666 H   0  0
    0.8180   -2.5537    1.2630 H   0  0
  1  4  1  0
  1  5  1  0
  2  6  1  0
  2 14  1  0
  3 14  2  0
  4  5  1  0
  4  8  1  0
  4  9  1  0
  5  6  1  0
  5 19  1  0
  6  7  1  0
  6 20  1  0
  7 10  1  0
  7 12  1  0
  7 21  1  0
  8 11  1  0
  8 22  1  0
  8 23  1  0
  9 24  1  0
  9 25  1  0
  9 26  1  0
 10 13  1  0
 10 27  1  0
 10 28  1  0
 11 15  1  0
 11 29  1  0
 11 30  1  0
 12 14  1  0
 12 17  2  0
 13 16  1  0
 13 31  1  0
 13 32  1  0
 15 16  2  0
 15 33  1  0
 16 18  1  0
 17 34  1  0
 17 35  1  0
 18 36  1  0
 18 37  1  0
 18 38  1  0
M  END
> <Name>
Oxireno[9,10]cyclodeca[1,2-b]furan-9(1aH)-one, 2,3,6,7,7a,8,10a,10b-octahydro-1a,5-dimethyl-8-methylene-

> <PUBCHEM_COMPOUND_CID>
73759808

> <PUBCHEM_COMPOUND_CANONICALIZED>
1

> <PUBCHEM_CACTVS_COMPLEXITY>
437

> <PUBCHEM_CACTVS_HBOND_ACCEPTOR>
3

> <PUBCHEM_CACTVS_HBOND_DONOR>
0

> <PUBCHEM_CACTVS_ROTATABLE_BOND>
0

> <PUBCHEM_CACTVS_SUBSKEYS>
AAADceBwMAAAAAAAAAAAAAAAEgAAASAAAAAAAAAAAAAAAACAAAAAGgAAAAAADVSggAICCAAABACIAiDSCAAAAAAgAAAACAEAAEgBBBIAIQACAAAFwAAKIIOK7OzOAAAAAAAAAAAAAAAAAAAAAAAAAAAAAA==

> <PUBCHEM_IUPAC_OPENEYE_NAME>
(4R)-4,8-dimethyl-12-methylene-3,14-dioxatricyclo[9.3.0.02,4]tetradec-7-en-13-one

> <PUBCHEM_IUPAC_CAS_NAME>
(4R)-4,8-dimethyl-12-methylene-3,14-dioxatricyclo[9.3.0.02,4]tetradec-7-en-13-one

> <PUBCHEM_IUPAC_NAME_MARKUP>
(4<I>R</I>)-4,8-dimethyl-12-methylidene-3,14-dioxatricyclo[9.3.0.0<SUP>2,4</SUP>]tetradec-7-en-13-one

> <PUBCHEM_IUPAC_NAME>
(4R)-4,8-dimethyl-12-methylidene-3,14-dioxatricyclo[9.3.0.02,4]tetradec-7-en-13-one

> <PUBCHEM_IUPAC_SYSTEMATIC_NAME>
(4R)-4,8-dimethyl-12-methylidene-3,14-dioxatricyclo[9.3.0.02,4]tetradec-7-en-13-one

> <PUBCHEM_IUPAC_TRADITIONAL_NAME>
(4R)-4,8-dimethyl-12-methylene-3,14-dioxatricyclo[9.3.0.02,4]tetradec-7-en-13-one

> <PUBCHEM_IUPAC_INCHI>
InChI=1S/C15H20O3/c1-9-5-4-8-15(3)13(18-15)12-11(7-6-9)10(2)14(16)17-12/h5,11-13H,2,4,6-8H2,1,3H3/t11?,12?,13?,15-/m1/s1

> <PUBCHEM_IUPAC_INCHIKEY>
KTEXNACQROZXEV-CDKPOMLUSA-N

> <PUBCHEM_XLOGP3_AA>
2.3

> <PUBCHEM_EXACT_MASS>
248.1412445

> <PUBCHEM_MOLECULAR_FORMULA>
C15H20O3

> <PUBCHEM_MOLECULAR_WEIGHT>
248.32

> <PUBCHEM_OPENEYE_CAN_SMILES>
CC1=CCCC2(C(O2)C3C(CC1)C(=C)C(=O)O3)C

> <PUBCHEM_OPENEYE_ISO_SMILES>
CC1=CCC[C@@]2(C(O2)C3C(CC1)C(=C)C(=O)O3)C

> <PUBCHEM_CACTVS_TPSA>
38.8

> <PUBCHEM_MONOISOTOPIC_WEIGHT>
248.1412445

> <PUBCHEM_TOTAL_CHARGE>
0

> <PUBCHEM_HEAVY_ATOM_COUNT>
18

> <PUBCHEM_ATOM_DEF_STEREO_COUNT>
1

> <PUBCHEM_ATOM_UDEF_STEREO_COUNT>
3

> <PUBCHEM_BOND_DEF_STEREO_COUNT>
0

> <PUBCHEM_BOND_UDEF_STEREO_COUNT>
1

> <PUBCHEM_ISOTOPIC_ATOM_COUNT>
0

> <PUBCHEM_COMPONENT_COUNT>
1

> <PUBCHEM_CACTVS_TAUTO_COUNT>
-1

> <PUBCHEM_COORDINATE_TYPE>
1
5
255

> <PUBCHEM_BONDANNOTATIONS>
5  1  3
15  16  1
6  2  3
4  9  5
7  10  3

$$$$
4,5-alpha-Epoxy-6-beta-hydroxygermacra-1(10),11(13)-dien-12-oic acid gamma-lactone
  SciTegic04052521443D

 38 40  0  0  0  0            999 V2000
    5.4055    2.0842   -1.6108 O   0  0
    6.9520   -0.4086   -1.0858 O   0  0
    8.7110   -1.8043   -0.5654 O   0  0
    4.5874    2.1994   -0.5060 C   0  0  3  0  0  0
    4.7622    0.7846   -1.1526 C   0  0  3  0  0  0
    5.7351   -0.2069   -0.4228 C   0  0  3  0  0  0
    5.1862   -1.7107   -0.2151 C   0  0  3  0  0  0
    3.1366    2.8375   -0.5663 C   0  0
    5.4700    2.6401    0.6887 C   0  0
    4.0022   -2.1155    0.8461 C   0  0
    2.2420    2.3132    0.6598 C   0  0
    6.4881   -2.3073    0.1265 C   0  0
    2.5532   -1.5023    0.6942 C   0  0
    7.5072   -1.5234   -0.5338 C   0  0
    2.0711    0.8481    0.4040 C   0  0
    2.5838   -0.0948    1.1979 C   0  0
    6.6788   -3.4607    0.7548 C   0  0
    3.3481    0.2477    2.4644 C   0  0
    4.3213    0.4666   -2.1171 H   0  0
    6.0085    0.1452    0.5680 H   0  0
    4.9172   -2.0890   -1.2145 H   0  0
    3.2195    3.9229   -0.5117 H   0  0
    2.6594    2.5558   -1.5049 H   0  0
    4.8515    2.7405    1.5805 H   0  0
    5.9376    3.5982    0.4617 H   0  0
    6.2428    1.8920    0.8656 H   0  0
    3.8913   -3.1985    0.7937 H   0  0
    4.3595   -1.8338    1.8366 H   0  0
    2.7528    2.4811    1.6079 H   0  0
    1.2752    2.8166    0.6732 H   0  0
    2.2572   -1.5119   -0.3547 H   0  0
    1.8426   -2.0872    1.2782 H   0  0
    1.5014    0.5367   -0.4714 H   0  0
    5.8230   -4.0589    1.0676 H   0  0
    7.6912   -3.8097    0.9581 H   0  0
    3.2541    1.3142    2.6689 H   0  0
    4.4003   -0.0053    2.3340 H   0  0
    2.9393   -0.3195    3.3007 H   0  0
  1  4  1  0
  1  5  1  0
  2  6  1  0
  2 14  1  0
  3 14  2  0
  4  5  1  0
  4  8  1  0
  4  9  1  0
  5  6  1  0
  5 19  1  0
  6  7  1  0
  6 20  1  0
  7 10  1  0
  7 12  1  0
  7 21  1  0
  8 11  1  0
  8 22  1  0
  8 23  1  0
  9 24  1  0
  9 25  1  0
  9 26  1  0
 10 13  1  0
 10 27  1  0
 10 28  1  0
 11 15  1  0
 11 29  1  0
 11 30  1  0
 12 14  1  0
 12 17  2  0
 13 16  1  0
 13 31  1  0
 13 32  1  0
 15 16  2  0
 15 33  1  0
 16 18  1  0
 17 34  1  0
 17 35  1  0
 18 36  1  0
 18 37  1  0
 18 38  1  0
M  END
> <Name>
4,5-alpha-Epoxy-6-beta-hydroxygermacra-1(10),11(13)-dien-12-oic acid gamma-lactone

> <PUBCHEM_COMPOUND_CID>
5320420

> <PUBCHEM_COMPOUND_CANONICALIZED>
1

> <PUBCHEM_CACTVS_COMPLEXITY>
437

> <PUBCHEM_CACTVS_HBOND_ACCEPTOR>
3

> <PUBCHEM_CACTVS_HBOND_DONOR>
0

> <PUBCHEM_CACTVS_ROTATABLE_BOND>
0

> <PUBCHEM_CACTVS_SUBSKEYS>
AAADceBwMAAAAAAAAAAAAAAAEgAAASAAAAAAAAAAAAAAAACAAAAAGgAAAAAADVSggAICCAAABACIAiDSCAAAAAAgAAAACAEAAEgBBBIAIQACAAAFwAAKIIOK7OzOAAAAAAAAAAAAAAAAAAAAAAAAAAAAAA==

> <PUBCHEM_IUPAC_OPENEYE_NAME>
(7E)-4,8-dimethyl-12-methylene-3,14-dioxatricyclo[9.3.0.02,4]tetradec-7-en-13-one

> <PUBCHEM_IUPAC_CAS_NAME>
(7E)-4,8-dimethyl-12-methylene-3,14-dioxatricyclo[9.3.0.02,4]tetradec-7-en-13-one

> <PUBCHEM_IUPAC_NAME_MARKUP>
(7<I>E</I>)-4,8-dimethyl-12-methylidene-3,14-dioxatricyclo[9.3.0.0<SUP>2,4</SUP>]tetradec-7-en-13-one

> <PUBCHEM_IUPAC_NAME>
(7E)-4,8-dimethyl-12-methylidene-3,14-dioxatricyclo[9.3.0.02,4]tetradec-7-en-13-one

> <PUBCHEM_IUPAC_SYSTEMATIC_NAME>
(7E)-4,8-dimethyl-12-methylidene-3,14-dioxatricyclo[9.3.0.02,4]tetradec-7-en-13-one

> <PUBCHEM_IUPAC_TRADITIONAL_NAME>
(7E)-4,8-dimethyl-12-methylene-3,14-dioxatricyclo[9.3.0.02,4]tetradec-7-en-13-one

> <PUBCHEM_IUPAC_INCHI>
InChI=1S/C15H20O3/c1-9-5-4-8-15(3)13(18-15)12-11(7-6-9)10(2)14(16)17-12/h5,11-13H,2,4,6-8H2,1,3H3/b9-5+

> <PUBCHEM_IUPAC_INCHIKEY>
KTEXNACQROZXEV-WEVVVXLNSA-N

> <PUBCHEM_XLOGP3_AA>
2.3

> <PUBCHEM_EXACT_MASS>
248.1412445

> <PUBCHEM_MOLECULAR_FORMULA>
C15H20O3

> <PUBCHEM_MOLECULAR_WEIGHT>
248.32

> <PUBCHEM_OPENEYE_CAN_SMILES>
CC1=CCCC2(C(O2)C3C(CC1)C(=C)C(=O)O3)C

> <PUBCHEM_OPENEYE_ISO_SMILES>
C/C/1=C\CCC2(C(O2)C3C(CC1)C(=C)C(=O)O3)C

> <PUBCHEM_CACTVS_TPSA>
38.8

> <PUBCHEM_MONOISOTOPIC_WEIGHT>
248.1412445

> <PUBCHEM_TOTAL_CHARGE>
0

> <PUBCHEM_HEAVY_ATOM_COUNT>
18

> <PUBCHEM_ATOM_DEF_STEREO_COUNT>
0

> <PUBCHEM_ATOM_UDEF_STEREO_COUNT>
4

> <PUBCHEM_BOND_DEF_STEREO_COUNT>
1

> <PUBCHEM_BOND_UDEF_STEREO_COUNT>
0

> <PUBCHEM_ISOTOPIC_ATOM_COUNT>
0

> <PUBCHEM_COMPONENT_COUNT>
1

> <PUBCHEM_CACTVS_TAUTO_COUNT>
-1

> <PUBCHEM_COORDINATE_TYPE>
1
5
255

> <PUBCHEM_BONDANNOTATIONS>
5  1  3
6  2  3
4  9  3
7  10  3

$$$$
(7E,11S)-4,8-dimethyl-12-methylidene-3,14-dioxatricyclo[9.3.0.02,4]tetradec-7-en-13-one
  SciTegic04052521443D

 38 40  0  0  0  0            999 V2000
    4.5111    1.0097   -0.1977 O   0  0
    6.8342   -0.1033   -0.3105 O   0  0
    8.3607   -1.6531   -1.1248 O   0  0
    4.8097    2.3197    0.4266 C   0  0  3  0  0  0
    4.9457    0.8594    0.9394 C   0  0  3  0  0  0
    5.9963   -0.1637    0.8120 C   0  0  3  0  0  0
    5.3424   -1.6709    0.7017 C   0  0  1  0  0  0
    3.6335    2.7793   -0.6255 C   0  0
    4.2005    2.8258    1.7526 C   0  0
    4.2659   -2.1375   -0.5040 C   0  0
    2.0689    2.1674   -0.3764 C   0  0
    6.5970   -2.3326    0.3363 C   0  0
    2.6629   -1.7117   -0.4802 C   0  0
    7.3724   -1.3686   -0.4370 C   0  0
    2.0116    0.6105   -0.1340 C   0  0
    2.4282   -0.3262   -1.0163 C   0  0
    6.8174   -3.6420    0.3813 C   0  0
    2.9075   -0.0010   -2.4279 C   0  0
    4.2144    0.6562    1.7334 H   0  0
    6.6545   -0.1531    1.6902 H   0  0
    4.8826   -2.0093    1.6403 H   0  0
    3.5679    3.8666   -0.5857 H   0  0
    3.9491    2.4701   -1.6220 H   0  0
    4.5921    3.8178    1.9776 H   0  0
    4.4633    2.1406    2.5586 H   0  0
    3.1158    2.8767    1.6586 H   0  0
    4.6693   -1.7461   -1.4379 H   0  0
    4.2895   -3.2270   -0.5258 H   0  0
    1.6430    2.6643    0.4952 H   0  0
    1.4683    2.3979   -1.2563 H   0  0
    2.1035   -2.4217   -1.0894 H   0  0
    2.3052   -1.7538    0.5485 H   0  0
    1.6058    0.2630    0.8161 H   0  0
    6.0274   -4.3166    0.7113 H   0  0
    7.7882   -4.0417    0.0882 H   0  0
    2.6641    1.0346   -2.6653 H   0  0
    2.4146   -0.6620   -3.1409 H   0  0
    3.9866   -0.1429   -2.4875 H   0  0
  1  4  1  0
  1  5  1  0
  2  6  1  0
  2 14  1  0
  3 14  2  0
  4  5  1  0
  4  8  1  0
  4  9  1  0
  5  6  1  0
  5 19  1  0
  6  7  1  0
  6 20  1  0
  7 10  1  0
  7 12  1  0
  7 21  1  0
  8 11  1  0
  8 22  1  0
  8 23  1  0
  9 24  1  0
  9 25  1  0
  9 26  1  0
 10 13  1  0
 10 27  1  0
 10 28  1  0
 11 15  1  0
 11 29  1  0
 11 30  1  0
 12 14  1  0
 12 17  2  0
 13 16  1  0
 13 31  1  0
 13 32  1  0
 15 16  2  0
 15 33  1  0
 16 18  1  0
 17 34  1  0
 17 35  1  0
 18 36  1  0
 18 37  1  0
 18 38  1  0
M  END
> <Name>
(7E,11S)-4,8-dimethyl-12-methylidene-3,14-dioxatricyclo[9.3.0.02,4]tetradec-7-en-13-one

> <PUBCHEM_COMPOUND_CID>
123134657

> <PUBCHEM_COMPOUND_CANONICALIZED>
1

> <PUBCHEM_CACTVS_COMPLEXITY>
437

> <PUBCHEM_CACTVS_HBOND_ACCEPTOR>
3

> <PUBCHEM_CACTVS_HBOND_DONOR>
0

> <PUBCHEM_CACTVS_ROTATABLE_BOND>
0

> <PUBCHEM_CACTVS_SUBSKEYS>
AAADceBwMAAAAAAAAAAAAAAAEgAAASAAAAAAAAAAAAAAAACAAAAAGgAAAAAADVSggAICCAAABACIAiDSCAAAAAAgAAAACAEAAEgBBBIAIQACAAAFwAAKIIOK7OzOAAAAAAAAAAAAAAAAAAAAAAAAAAAAAA==

> <PUBCHEM_IUPAC_OPENEYE_NAME>
(7E,11S)-4,8-dimethyl-12-methylene-3,14-dioxatricyclo[9.3.0.02,4]tetradec-7-en-13-one

> <PUBCHEM_IUPAC_CAS_NAME>
(7E,11S)-4,8-dimethyl-12-methylene-3,14-dioxatricyclo[9.3.0.02,4]tetradec-7-en-13-one

> <PUBCHEM_IUPAC_NAME_MARKUP>
(7<I>E</I>,11<I>S</I>)-4,8-dimethyl-12-methylidene-3,14-dioxatricyclo[9.3.0.0<SUP>2,4</SUP>]tetradec-7-en-13-one

> <PUBCHEM_IUPAC_NAME>
(7E,11S)-4,8-dimethyl-12-methylidene-3,14-dioxatricyclo[9.3.0.02,4]tetradec-7-en-13-one

> <PUBCHEM_IUPAC_SYSTEMATIC_NAME>
(7E,11S)-4,8-dimethyl-12-methylidene-3,14-dioxatricyclo[9.3.0.02,4]tetradec-7-en-13-one

> <PUBCHEM_IUPAC_TRADITIONAL_NAME>
(7E,11S)-4,8-dimethyl-12-methylene-3,14-dioxatricyclo[9.3.0.02,4]tetradec-7-en-13-one

> <PUBCHEM_IUPAC_INCHI>
InChI=1S/C15H20O3/c1-9-5-4-8-15(3)13(18-15)12-11(7-6-9)10(2)14(16)17-12/h5,11-13H,2,4,6-8H2,1,3H3/b9-5+/t11-,12?,13?,15?/m0/s1

> <PUBCHEM_IUPAC_INCHIKEY>
KTEXNACQROZXEV-UHVINSGISA-N

> <PUBCHEM_XLOGP3_AA>
2.3

> <PUBCHEM_EXACT_MASS>
248.1412445

> <PUBCHEM_MOLECULAR_FORMULA>
C15H20O3

> <PUBCHEM_MOLECULAR_WEIGHT>
248.32

> <PUBCHEM_OPENEYE_CAN_SMILES>
CC1=CCCC2(C(O2)C3C(CC1)C(=C)C(=O)O3)C

> <PUBCHEM_OPENEYE_ISO_SMILES>
C/C/1=C\CCC2(C(O2)C3[C@@H](CC1)C(=C)C(=O)O3)C

> <PUBCHEM_CACTVS_TPSA>
38.8

> <PUBCHEM_MONOISOTOPIC_WEIGHT>
248.1412445

> <PUBCHEM_TOTAL_CHARGE>
0

> <PUBCHEM_HEAVY_ATOM_COUNT>
18

> <PUBCHEM_ATOM_DEF_STEREO_COUNT>
1

> <PUBCHEM_ATOM_UDEF_STEREO_COUNT>
3

> <PUBCHEM_BOND_DEF_STEREO_COUNT>
1

> <PUBCHEM_BOND_UDEF_STEREO_COUNT>
0

> <PUBCHEM_ISOTOPIC_ATOM_COUNT>
0

> <PUBCHEM_COMPONENT_COUNT>
1

> <PUBCHEM_CACTVS_TAUTO_COUNT>
-1

> <PUBCHEM_COORDINATE_TYPE>
1
5
255

> <PUBCHEM_BONDANNOTATIONS>
5  1  3
6  2  3
4  9  3
7  21  5

$$$$
parthenolide
  SciTegic04052521443D

 38 40  0  0  0  0            999 V2000
    4.6976    1.5400   -0.2041 O   0  0
    6.6533   -0.8507    1.2514 O   0  0
    8.1480   -2.5805    1.0360 O   0  0
    4.1611    2.3689    0.7863 C   0  0  2  0  0  0
    5.0445    1.0115    1.0665 C   0  0  2  0  0  0
    5.9554   -0.0812    0.3127 C   0  0  2  0  0  0
    5.3254   -1.2646   -0.6522 C   0  0  2  0  0  0
    3.0527    2.8596   -0.2500 C   0  0
    5.0633    3.5485    1.1521 C   0  0
    4.1817   -2.0921    0.0460 C   0  0
    1.8287    1.9396   -0.5657 C   0  0
    6.5076   -2.1539   -0.6132 C   0  0
    2.7112   -1.7858   -0.5087 C   0  0
    7.2090   -1.9174    0.6108 C   0  0
    2.0646    0.5503   -0.1283 C   0  0
    2.4418   -0.3796   -0.9921 C   0  0
    6.6731   -3.2582   -1.3591 C   0  0
    2.5927   -0.0358   -2.4735 C   0  0
    4.3156    0.3909    1.5876 H   0  0
    6.7419    0.4243   -0.2761 H   0  0
    4.9742   -1.0134   -1.6438 H   0  0
    2.6525    3.7974    0.1353 H   0  0
    3.5629    3.0429   -1.1957 H   0  0
    4.5832    4.1475    1.9258 H   0  0
    5.2326    4.1646    0.2689 H   0  0
    6.0181    3.1751    1.5225 H   0  0
    4.3882   -3.1519   -0.1029 H   0  0
    4.1982   -1.8644    1.1118 H   0  0
    0.9516    2.3288   -0.0488 H   0  0
    1.6499    1.9460   -1.6410 H   0  0
    2.5269   -2.4618   -1.3436 H   0  0
    2.0055   -1.9985    0.2944 H   0  0
    1.9266    0.2860    0.9202 H   0  0
    5.8986   -3.5611   -2.0637 H   0  0
    7.5820   -3.8517   -1.2599 H   0  0
    2.3580    1.0172   -2.6283 H   0  0
    1.9099   -0.6499   -3.0609 H   0  0
    3.6178   -0.2293   -2.7893 H   0  0
  1  4  1  0
  1  5  1  0
  2  6  1  0
  2 14  1  0
  3 14  2  0
  4  5  1  0
  4  8  1  0
  4  9  1  0
  5  6  1  0
  5 19  1  0
  6  7  1  0
  6 20  1  0
  7 10  1  0
  7 12  1  0
  7 21  1  0
  8 11  1  0
  8 22  1  0
  8 23  1  0
  9 24  1  0
  9 25  1  0
  9 26  1  0
 10 13  1  0
 10 27  1  0
 10 28  1  0
 11 15  1  0
 11 29  1  0
 11 30  1  0
 12 14  1  0
 12 17  2  0
 13 16  1  0
 13 31  1  0
 13 32  1  0
 15 16  2  0
 15 33  1  0
 16 18  1  0
 17 34  1  0
 17 35  1  0
 18 36  1  0
 18 37  1  0
 18 38  1  0
M  END
> <Name>
parthenolide

> <PUBCHEM_COMPOUND_CID>
124463365

> <PUBCHEM_COMPOUND_CANONICALIZED>
1

> <PUBCHEM_CACTVS_COMPLEXITY>
437

> <PUBCHEM_CACTVS_HBOND_ACCEPTOR>
3

> <PUBCHEM_CACTVS_HBOND_DONOR>
0

> <PUBCHEM_CACTVS_ROTATABLE_BOND>
0

> <PUBCHEM_CACTVS_SUBSKEYS>
AAADceBwMAAAAAAAAAAAAAAAEgAAASAAAAAAAAAAAAAAAACAAAAAGgAAAAAADVSggAICCAAABACIAiDSCAAAAAAgAAAACAEAAEgBBBIAIQACAAAFwAAKIIOK7OzOAAAAAAAAAAAAAAAAAAAAAAAAAAAAAA==

> <PUBCHEM_IUPAC_OPENEYE_NAME>
(1S,2R,4R,7E,11R)-4,8-dimethyl-12-methylene-3,14-dioxatricyclo[9.3.0.02,4]tetradec-7-en-13-one

> <PUBCHEM_IUPAC_CAS_NAME>
(1S,2R,4R,7E,11R)-4,8-dimethyl-12-methylene-3,14-dioxatricyclo[9.3.0.02,4]tetradec-7-en-13-one

> <PUBCHEM_IUPAC_NAME_MARKUP>
(1<I>S</I>,2<I>R</I>,4<I>R</I>,7<I>E</I>,11<I>R</I>)-4,8-dimethyl-12-methylidene-3,14-dioxatricyclo[9.3.0.0<SUP>2,4</SUP>]tetradec-7-en-13-one

> <PUBCHEM_IUPAC_NAME>
(1S,2R,4R,7E,11R)-4,8-dimethyl-12-methylidene-3,14-dioxatricyclo[9.3.0.02,4]tetradec-7-en-13-one

> <PUBCHEM_IUPAC_SYSTEMATIC_NAME>
(1S,2R,4R,7E,11R)-4,8-dimethyl-12-methylidene-3,14-dioxatricyclo[9.3.0.02,4]tetradec-7-en-13-one

> <PUBCHEM_IUPAC_TRADITIONAL_NAME>
(1S,2R,4R,7E,11R)-4,8-dimethyl-12-methylene-3,14-dioxatricyclo[9.3.0.02,4]tetradec-7-en-13-one

> <PUBCHEM_IUPAC_INCHI>
InChI=1S/C15H20O3/c1-9-5-4-8-15(3)13(18-15)12-11(7-6-9)10(2)14(16)17-12/h5,11-13H,2,4,6-8H2,1,3H3/b9-5+/t11-,12+,13-,15-/m1/s1

> <PUBCHEM_IUPAC_INCHIKEY>
KTEXNACQROZXEV-CMFZEQLMSA-N

> <PUBCHEM_XLOGP3_AA>
2.3

> <PUBCHEM_EXACT_MASS>
248.1412445

> <PUBCHEM_MOLECULAR_FORMULA>
C15H20O3

> <PUBCHEM_MOLECULAR_WEIGHT>
248.32

> <PUBCHEM_OPENEYE_CAN_SMILES>
CC1=CCCC2(C(O2)C3C(CC1)C(=C)C(=O)O3)C

> <PUBCHEM_OPENEYE_ISO_SMILES>
C/C/1=C\CC[C@@]2([C@H](O2)[C@@H]3[C@H](CC1)C(=C)C(=O)O3)C

> <PUBCHEM_CACTVS_TPSA>
38.8

> <PUBCHEM_MONOISOTOPIC_WEIGHT>
248.1412445

> <PUBCHEM_TOTAL_CHARGE>
0

> <PUBCHEM_HEAVY_ATOM_COUNT>
18

> <PUBCHEM_ATOM_DEF_STEREO_COUNT>
4

> <PUBCHEM_ATOM_UDEF_STEREO_COUNT>
0

> <PUBCHEM_BOND_DEF_STEREO_COUNT>
1

> <PUBCHEM_BOND_UDEF_STEREO_COUNT>
0

> <PUBCHEM_ISOTOPIC_ATOM_COUNT>
0

> <PUBCHEM_COMPONENT_COUNT>
1

> <PUBCHEM_CACTVS_TAUTO_COUNT>
-1

> <PUBCHEM_COORDINATE_TYPE>
1
5
255

> <PUBCHEM_BONDANNOTATIONS>
4  9  5
5  19  6
6  20  6
7  21  6

$$$$
(1S,7E,11S)-4,8-dimethyl-12-methylidene-3,14-dioxatricyclo[9.3.0.02,4]tetradec-7-en-13-one
  SciTegic04052521443D

 38 40  0  0  0  0            999 V2000
    4.1612    0.9960    1.2270 O   0  0
    7.3345   -0.3507    0.4097 O   0  0
    8.7281   -2.0629   -0.2250 O   0  0
    4.4439    2.2490    0.7694 C   0  0  3  0  0  0
    5.5889    1.2247    1.0885 C   0  0  3  0  0  0
    5.9680   -0.0584    0.1783 C   0  0  2  0  0  0
    5.2724   -1.5564    0.3509 C   0  0  1  0  0  0
    3.9785    2.5000   -0.7370 C   0  0
    4.1325    3.3256    1.8275 C   0  0
    3.8393   -2.0544   -0.3075 C   0  0
    2.3863    2.3411   -0.9276 C   0  0
    6.3752   -2.3264   -0.2543 C   0  0
    2.4701   -1.3483   -0.0365 C   0  0
    7.5971   -1.6075   -0.0380 C   0  0
    2.1248    1.0078   -0.3251 C   0  0
    2.4827   -0.1398   -0.9020 C   0  0
    6.2958   -3.5846   -0.6884 C   0  0
    3.0853   -0.2299   -2.3132 C   0  0
    5.8798    1.1192    2.1443 H   0  0
    5.8920    0.1853   -0.8892 H   0  0
    5.2970   -1.7998    1.4205 H   0  0
    4.2657    3.5107   -1.0272 H   0  0
    4.4810    1.7795   -1.3823 H   0  0
    4.3707    4.3104    1.4256 H   0  0
    4.7317    3.1432    2.7196 H   0  0
    3.0744    3.2859    2.0866 H   0  0
    3.9815   -2.0224   -1.3877 H   0  0
    3.7089   -3.0883    0.0119 H   0  0
    1.8455    3.1258   -0.3985 H   0  0
    2.1119    2.3579   -1.9824 H   0  0
    1.6415   -2.0035   -0.3054 H   0  0
    2.3855   -1.0668    1.0132 H   0  0
    1.6144    0.9660    0.6371 H   0  0
    5.3554   -4.1300   -0.6094 H   0  0
    7.1713   -4.0677   -1.1223 H   0  0
    3.0114    0.7410   -2.8030 H   0  0
    2.5393   -0.9724   -2.8952 H   0  0
    4.1331   -0.5222   -2.2434 H   0  0
  1  4  1  0
  1  5  1  0
  2  6  1  0
  2 14  1  0
  3 14  2  0
  4  5  1  0
  4  8  1  0
  4  9  1  0
  5  6  1  0
  5 19  1  0
  6  7  1  0
  6 20  1  0
  7 10  1  0
  7 12  1  0
  7 21  1  0
  8 11  1  0
  8 22  1  0
  8 23  1  0
  9 24  1  0
  9 25  1  0
  9 26  1  0
 10 13  1  0
 10 27  1  0
 10 28  1  0
 11 15  1  0
 11 29  1  0
 11 30  1  0
 12 14  1  0
 12 17  2  0
 13 16  1  0
 13 31  1  0
 13 32  1  0
 15 16  2  0
 15 33  1  0
 16 18  1  0
 17 34  1  0
 17 35  1  0
 18 36  1  0
 18 37  1  0
 18 38  1  0
M  END
> <Name>
(1S,7E,11S)-4,8-dimethyl-12-methylidene-3,14-dioxatricyclo[9.3.0.02,4]tetradec-7-en-13-one

> <PUBCHEM_COMPOUND_CID>
5702252

> <PUBCHEM_COMPOUND_CANONICALIZED>
1

> <PUBCHEM_CACTVS_COMPLEXITY>
437

> <PUBCHEM_CACTVS_HBOND_ACCEPTOR>
3

> <PUBCHEM_CACTVS_HBOND_DONOR>
0

> <PUBCHEM_CACTVS_ROTATABLE_BOND>
0

> <PUBCHEM_CACTVS_SUBSKEYS>
AAADceBwMAAAAAAAAAAAAAAAEgAAASAAAAAAAAAAAAAAAACAAAAAGgAAAAAADVSggAICCAAABACIAiDSCAAAAAAgAAAACAEAAEgBBBIAIQACAAAFwAAKIIOK7OzOAAAAAAAAAAAAAAAAAAAAAAAAAAAAAA==

> <PUBCHEM_IUPAC_OPENEYE_NAME>
(1S,7E,11S)-4,8-dimethyl-12-methylene-3,14-dioxatricyclo[9.3.0.02,4]tetradec-7-en-13-one

> <PUBCHEM_IUPAC_CAS_NAME>
(1S,7E,11S)-4,8-dimethyl-12-methylene-3,14-dioxatricyclo[9.3.0.02,4]tetradec-7-en-13-one

> <PUBCHEM_IUPAC_NAME_MARKUP>
(1<I>S</I>,7<I>E</I>,11<I>S</I>)-4,8-dimethyl-12-methylidene-3,14-dioxatricyclo[9.3.0.0<SUP>2,4</SUP>]tetradec-7-en-13-one

> <PUBCHEM_IUPAC_NAME>
(1S,7E,11S)-4,8-dimethyl-12-methylidene-3,14-dioxatricyclo[9.3.0.02,4]tetradec-7-en-13-one

> <PUBCHEM_IUPAC_SYSTEMATIC_NAME>
(1S,7E,11S)-4,8-dimethyl-12-methylidene-3,14-dioxatricyclo[9.3.0.02,4]tetradec-7-en-13-one

> <PUBCHEM_IUPAC_TRADITIONAL_NAME>
(1S,7E,11S)-4,8-dimethyl-12-methylene-3,14-dioxatricyclo[9.3.0.02,4]tetradec-7-en-13-one

> <PUBCHEM_IUPAC_INCHI>
InChI=1S/C15H20O3/c1-9-5-4-8-15(3)13(18-15)12-11(7-6-9)10(2)14(16)17-12/h5,11-13H,2,4,6-8H2,1,3H3/b9-5+/t11-,12-,13?,15?/m0/s1

> <PUBCHEM_IUPAC_INCHIKEY>
KTEXNACQROZXEV-CDQRVUJFSA-N

> <PUBCHEM_XLOGP3_AA>
2.3

> <PUBCHEM_EXACT_MASS>
248.1412445

> <PUBCHEM_MOLECULAR_FORMULA>
C15H20O3

> <PUBCHEM_MOLECULAR_WEIGHT>
248.32

> <PUBCHEM_OPENEYE_CAN_SMILES>
CC1=CCCC2(C(O2)C3C(CC1)C(=C)C(=O)O3)C

> <PUBCHEM_OPENEYE_ISO_SMILES>
C/C/1=C\CCC2(C(O2)[C@@H]3[C@@H](CC1)C(=C)C(=O)O3)C

> <PUBCHEM_CACTVS_TPSA>
38.8

> <PUBCHEM_MONOISOTOPIC_WEIGHT>
248.1412445

> <PUBCHEM_TOTAL_CHARGE>
0

> <PUBCHEM_HEAVY_ATOM_COUNT>
18

> <PUBCHEM_ATOM_DEF_STEREO_COUNT>
2

> <PUBCHEM_ATOM_UDEF_STEREO_COUNT>
2

> <PUBCHEM_BOND_DEF_STEREO_COUNT>
1

> <PUBCHEM_BOND_UDEF_STEREO_COUNT>
0

> <PUBCHEM_ISOTOPIC_ATOM_COUNT>
0

> <PUBCHEM_COMPONENT_COUNT>
1

> <PUBCHEM_CACTVS_TAUTO_COUNT>
-1

> <PUBCHEM_COORDINATE_TYPE>
1
5
255

> <PUBCHEM_BONDANNOTATIONS>
5  1  3
4  9  3
6  20  6
7  21  5

$$$$
(4R,7Z)-4,8-dimethyl-12-methylidene-3,14-dioxatricyclo[9.3.0.02,4]tetradec-7-en-13-one
  SciTegic04052521443D

 38 40  0  0  0  0            999 V2000
    6.2012    2.7089   -0.9111 O   0  0
    3.0247    3.4339   -0.2429 O   0  0
    0.7243    3.1932   -0.4905 O   0  0
    6.9079    2.5156    0.4654 C   0  0  1  0  0  0
    5.5283    3.1622    0.2165 C   0  0  3  0  0  0
    3.9907    2.6362    0.4532 C   0  0  3  0  0  0
    3.5868    1.2018   -0.0920 C   0  0  3  0  0  0
    7.1090    1.0069    0.7813 C   0  0
    8.1834    3.3618    0.3144 C   0  0
    4.1925    0.0028    0.6004 C   0  0
    7.2436    0.1024   -0.4845 C   0  0
    2.1233    1.3285   -0.0713 C   0  0
    4.2666   -1.2436   -0.2792 C   0  0
    1.8494    2.7121   -0.3050 C   0  0
    6.8801   -1.3809   -0.1090 C   0  0
    5.6401   -1.9584   -0.0232 C   0  0
    1.2235    0.3515    0.0087 C   0  0
    5.5864   -3.4179    0.3236 C   0  0
    5.6368    4.2314    0.4458 H   0  0
    3.7244    2.7108    1.5137 H   0  0
    3.9006    1.2214   -1.1486 H   0  0
    8.0160    0.9000    1.3762 H   0  0
    6.2519    0.6613    1.3592 H   0  0
    8.7695    3.3033    1.2316 H   0  0
    7.9110    4.3998    0.1236 H   0  0
    8.7750    2.9827   -0.5189 H   0  0
    5.2034    0.2620    0.9150 H   0  0
    3.5873   -0.2303    1.4764 H   0  0
    6.5642    0.4580   -1.2591 H   0  0
    8.2686    0.1431   -0.8529 H   0  0
    3.4490   -1.9191   -0.0276 H   0  0
    4.1921   -0.9571   -1.3282 H   0  0
    7.7240   -2.0346    0.1116 H   0  0
    1.5501   -0.6867    0.0683 H   0  0
    0.1598    0.5894    0.0145 H   0  0
    6.5983   -3.7932    0.4758 H   0  0
    5.1140   -3.9681   -0.4902 H   0  0
    5.0078   -3.5537    1.2373 H   0  0
  1  4  1  0
  1  5  1  0
  2  6  1  0
  2 14  1  0
  3 14  2  0
  4  5  1  0
  4  8  1  0
  4  9  1  0
  5  6  1  0
  5 19  1  0
  6  7  1  0
  6 20  1  0
  7 10  1  0
  7 12  1  0
  7 21  1  0
  8 11  1  0
  8 22  1  0
  8 23  1  0
  9 24  1  0
  9 25  1  0
  9 26  1  0
 10 13  1  0
 10 27  1  0
 10 28  1  0
 11 15  1  0
 11 29  1  0
 11 30  1  0
 12 14  1  0
 12 17  2  0
 13 16  1  0
 13 31  1  0
 13 32  1  0
 15 16  2  0
 15 33  1  0
 16 18  1  0
 17 34  1  0
 17 35  1  0
 18 36  1  0
 18 37  1  0
 18 38  1  0
M  END
> <Name>
(4R,7Z)-4,8-dimethyl-12-methylidene-3,14-dioxatricyclo[9.3.0.02,4]tetradec-7-en-13-one

> <PUBCHEM_COMPOUND_CID>
163198965

> <PUBCHEM_COMPOUND_CANONICALIZED>
1

> <PUBCHEM_CACTVS_COMPLEXITY>
437

> <PUBCHEM_CACTVS_HBOND_ACCEPTOR>
3

> <PUBCHEM_CACTVS_HBOND_DONOR>
0

> <PUBCHEM_CACTVS_ROTATABLE_BOND>
0

> <PUBCHEM_CACTVS_SUBSKEYS>
AAADceBwMAAAAAAAAAAAAAAAEgAAASAAAAAAAAAAAAAAAACAAAAAGgAAAAAADVSggAICCAAABACIAiDSCAAAAAAgAAAACAEAAEgBBBIAIQACAAAFwAAKIIOK7OzOAAAAAAAAAAAAAAAAAAAAAAAAAAAAAA==

> <PUBCHEM_IUPAC_OPENEYE_NAME>
(4R,7Z)-4,8-dimethyl-12-methylene-3,14-dioxatricyclo[9.3.0.02,4]tetradec-7-en-13-one

> <PUBCHEM_IUPAC_CAS_NAME>
(4R,7Z)-4,8-dimethyl-12-methylene-3,14-dioxatricyclo[9.3.0.02,4]tetradec-7-en-13-one

> <PUBCHEM_IUPAC_NAME_MARKUP>
(4<I>R</I>,7<I>Z</I>)-4,8-dimethyl-12-methylidene-3,14-dioxatricyclo[9.3.0.0<SUP>2,4</SUP>]tetradec-7-en-13-one

> <PUBCHEM_IUPAC_NAME>
(4R,7Z)-4,8-dimethyl-12-methylidene-3,14-dioxatricyclo[9.3.0.02,4]tetradec-7-en-13-one

> <PUBCHEM_IUPAC_SYSTEMATIC_NAME>
(4R,7Z)-4,8-dimethyl-12-methylidene-3,14-dioxatricyclo[9.3.0.02,4]tetradec-7-en-13-one

> <PUBCHEM_IUPAC_TRADITIONAL_NAME>
(4R,7Z)-4,8-dimethyl-12-methylene-3,14-dioxatricyclo[9.3.0.02,4]tetradec-7-en-13-one

> <PUBCHEM_IUPAC_INCHI>
InChI=1S/C15H20O3/c1-9-5-4-8-15(3)13(18-15)12-11(7-6-9)10(2)14(16)17-12/h5,11-13H,2,4,6-8H2,1,3H3/b9-5-/t11?,12?,13?,15-/m1/s1

> <PUBCHEM_IUPAC_INCHIKEY>
KTEXNACQROZXEV-FUCBADBWSA-N

> <PUBCHEM_XLOGP3_AA>
2.3

> <PUBCHEM_EXACT_MASS>
248.1412445

> <PUBCHEM_MOLECULAR_FORMULA>
C15H20O3

> <PUBCHEM_MOLECULAR_WEIGHT>
248.32

> <PUBCHEM_OPENEYE_CAN_SMILES>
CC1=CCCC2(C(O2)C3C(CC1)C(=C)C(=O)O3)C

> <PUBCHEM_OPENEYE_ISO_SMILES>
C/C/1=C/CC[C@@]2(C(O2)C3C(CC1)C(=C)C(=O)O3)C

> <PUBCHEM_CACTVS_TPSA>
38.8

> <PUBCHEM_MONOISOTOPIC_WEIGHT>
248.1412445

> <PUBCHEM_TOTAL_CHARGE>
0

> <PUBCHEM_HEAVY_ATOM_COUNT>
18

> <PUBCHEM_ATOM_DEF_STEREO_COUNT>
1

> <PUBCHEM_ATOM_UDEF_STEREO_COUNT>
3

> <PUBCHEM_BOND_DEF_STEREO_COUNT>
1

> <PUBCHEM_BOND_UDEF_STEREO_COUNT>
0

> <PUBCHEM_ISOTOPIC_ATOM_COUNT>
0

> <PUBCHEM_COMPONENT_COUNT>
1

> <PUBCHEM_CACTVS_TAUTO_COUNT>
-1

> <PUBCHEM_COORDINATE_TYPE>
1
5
255

> <PUBCHEM_BONDANNOTATIONS>
5  1  3
6  2  3
4  9  5
7  10  3

$$$$
13-Dihydroparthenolide
  SciTegic04052521443D

 40 42  0  0  0  0            999 V2000
    4.6877    1.4033    1.6419 O   0  0
    7.1459   -0.0332    0.6376 O   0  0
    8.6316   -1.7141    1.1913 O   0  0
    4.9394    0.9821    0.3486 C   0  0  1  0  0  0
    4.8352    2.4240    0.4935 C   0  0  1  0  0  0
    5.9132   -0.0366   -0.0282 C   0  0  2  0  0  0
    5.3396   -1.4913    0.3651 C   0  0  2  0  0  0
    3.4756    2.8178   -0.3869 C   0  0
    6.5955   -2.2480   -0.0182 C   0  0  1  0  0  0
    6.2024    3.0281    0.1221 C   0  0
    3.9422   -2.1455   -0.3282 C   0  0
    7.5850   -1.3358    0.6543 C   0  0
    1.9453    2.2656    0.1078 C   0  0
    2.3994   -1.6201    0.0371 C   0  0
    6.6404   -3.7204    0.4235 C   0  0
    2.0758   -0.2441   -0.5041 C   0  0
    1.9013    0.7349    0.4145 C   0  0
    2.2482    0.0288   -1.9927 C   0  0
    4.1679    0.7522   -0.1671 H   0  0
    6.0925   -0.0026   -1.1108 H   0  0
    5.2284   -1.5302    1.4576 H   0  0
    3.4229    3.9062   -0.4121 H   0  0
    3.6347    2.4378   -1.3960 H   0  0
    6.7184   -2.1717   -1.1082 H   0  0
    6.0800    3.7206   -0.7106 H   0  0
    6.8862    2.2301   -0.1671 H   0  0
    6.6097    3.5617    0.9809 H   0  0
    4.0544   -2.0144   -1.4045 H   0  0
    3.9597   -3.2083   -0.0873 H   0  0
    1.6594    2.8060    1.0101 H   0  0
    1.2293    2.4784   -0.6861 H   0  0
    1.6868   -2.3301   -0.3826 H   0  0
    2.2931   -1.5958    1.1216 H   0  0
    7.5796   -4.1688    0.0998 H   0  0
    5.8068   -4.2605   -0.0255 H   0  0
    6.5666   -3.7769    1.5095 H   0  0
    1.7163    0.4322    1.4452 H   0  0
    1.9726    1.0612   -2.2076 H   0  0
    1.6073   -0.6439   -2.5626 H   0  0
    3.2883   -0.1352   -2.2746 H   0  0
  1  4  1  0
  1  5  1  0
  2  6  1  0
  2 12  1  0
  3 12  2  0
  4  5  1  0
  4  6  1  0
  4 19  1  0
  5  8  1  0
  5 10  1  0
  6  7  1  0
  6 20  1  0
  7  9  1  0
  7 11  1  0
  7 21  1  0
  8 13  1  0
  8 22  1  0
  8 23  1  0
  9 12  1  0
  9 15  1  0
  9 24  1  0
 10 25  1  0
 10 26  1  0
 10 27  1  0
 11 14  1  0
 11 28  1  0
 11 29  1  0
 13 17  1  0
 13 30  1  0
 13 31  1  0
 14 16  1  0
 14 32  1  0
 14 33  1  0
 15 34  1  0
 15 35  1  0
 15 36  1  0
 16 17  2  0
 16 18  1  0
 17 37  1  0
 18 38  1  0
 18 39  1  0
 18 40  1  0
M  END
> <Name>
13-Dihydroparthenolide

> <PUBCHEM_COMPOUND_CID>
13966494

> <PUBCHEM_COMPOUND_CANONICALIZED>
1

> <PUBCHEM_CACTVS_COMPLEXITY>
401

> <PUBCHEM_CACTVS_HBOND_ACCEPTOR>
3

> <PUBCHEM_CACTVS_HBOND_DONOR>
0

> <PUBCHEM_CACTVS_ROTATABLE_BOND>
0

> <PUBCHEM_CACTVS_SUBSKEYS>
AAADceBwMAAAAAAAAAAAAAAAEgAAASAAAAAAAAAAAAAAAACAAAAAGgAAAAAADVSggAICCAAABACIAiDSCAAAAAAgAAAACAEAAAgBABIAAQACAAAFgAAKAAOK7PzOgAAAAAAAAAAAAAAAAAAAAAAAAAAAAA==

> <PUBCHEM_IUPAC_OPENEYE_NAME>
(1S,2R,4R,7E,11S,12S)-4,8,12-trimethyl-3,14-dioxatricyclo[9.3.0.02,4]tetradec-7-en-13-one

> <PUBCHEM_IUPAC_CAS_NAME>
(1S,2R,4R,7E,11S,12S)-4,8,12-trimethyl-3,14-dioxatricyclo[9.3.0.02,4]tetradec-7-en-13-one

> <PUBCHEM_IUPAC_NAME_MARKUP>
(1<I>S</I>,2<I>R</I>,4<I>R</I>,7<I>E</I>,11<I>S</I>,12<I>S</I>)-4,8,12-trimethyl-3,14-dioxatricyclo[9.3.0.0<SUP>2,4</SUP>]tetradec-7-en-13-one

> <PUBCHEM_IUPAC_NAME>
(1S,2R,4R,7E,11S,12S)-4,8,12-trimethyl-3,14-dioxatricyclo[9.3.0.02,4]tetradec-7-en-13-one

> <PUBCHEM_IUPAC_SYSTEMATIC_NAME>
(1S,2R,4R,7E,11S,12S)-4,8,12-trimethyl-3,14-dioxatricyclo[9.3.0.02,4]tetradec-7-en-13-one

> <PUBCHEM_IUPAC_TRADITIONAL_NAME>
(1S,2R,4R,7E,11S,12S)-4,8,12-trimethyl-3,14-dioxatricyclo[9.3.0.02,4]tetradec-7-en-13-one

> <PUBCHEM_IUPAC_INCHI>
InChI=1S/C15H22O3/c1-9-5-4-8-15(3)13(18-15)12-11(7-6-9)10(2)14(16)17-12/h5,10-13H,4,6-8H2,1-3H3/b9-5+/t10-,11-,12-,13+,15+/m0/s1

> <PUBCHEM_IUPAC_INCHIKEY>
GSVWPONNFJXHJL-IOCBBESTSA-N

> <PUBCHEM_XLOGP3_AA>
2.4

> <PUBCHEM_EXACT_MASS>
250.15689456

> <PUBCHEM_MOLECULAR_FORMULA>
C15H22O3

> <PUBCHEM_MOLECULAR_WEIGHT>
250.33

> <PUBCHEM_OPENEYE_CAN_SMILES>
CC1C2CCC(=CCCC3(C(C2OC1=O)O3)C)C

> <PUBCHEM_OPENEYE_ISO_SMILES>
C[C@H]1[C@@H]2CC/C(=C/CC[C@@]3([C@@H]([C@H]2OC1=O)O3)C)/C

> <PUBCHEM_CACTVS_TPSA>
38.8

> <PUBCHEM_MONOISOTOPIC_WEIGHT>
250.15689456

> <PUBCHEM_TOTAL_CHARGE>
0

> <PUBCHEM_HEAVY_ATOM_COUNT>
18

> <PUBCHEM_ATOM_DEF_STEREO_COUNT>
5

> <PUBCHEM_ATOM_UDEF_STEREO_COUNT>
0

> <PUBCHEM_BOND_DEF_STEREO_COUNT>
1

> <PUBCHEM_BOND_UDEF_STEREO_COUNT>
0

> <PUBCHEM_ISOTOPIC_ATOM_COUNT>
0

> <PUBCHEM_COMPONENT_COUNT>
1

> <PUBCHEM_CACTVS_TAUTO_COUNT>
-1

> <PUBCHEM_COORDINATE_TYPE>
1
5
255

> <PUBCHEM_BONDANNOTATIONS>
4  19  6
5  10  5
6  20  6
7  21  5
9  15  5

$$$$
(1S,4R,7E,11S)-4,8-Dimethyl-12-methylidene-3,14-dioxatricyclo[9.3.0.02,4]tetradec-7-en-13-one
  SciTegic04052521443D

 38 40  0  0  0  0            999 V2000
    4.0304    1.0678    1.2481 O   0  0
    7.2475   -0.3568    0.4867 O   0  0
    8.6947   -2.0075   -0.1883 O   0  0
    4.4494    2.2886    0.7625 C   0  0  1  0  0  0
    5.4596    1.1472    1.1843 C   0  0  3  0  0  0
    5.8819   -0.0791    0.2252 C   0  0  2  0  0  0
    5.2154   -1.5904    0.3263 C   0  0  1  0  0  0
    3.9616    2.4911   -0.7526 C   0  0
    4.1574    3.4055    1.7811 C   0  0
    3.8023   -2.0847   -0.3664 C   0  0
    2.3591    2.3162   -0.9529 C   0  0
    6.3476   -2.3213   -0.2835 C   0  0
    2.4303   -1.3873   -0.0918 C   0  0
    7.5461   -1.5841   -0.0066 C   0  0
    2.0788    0.9756   -0.3648 C   0  0
    2.4573   -0.1650   -0.9409 C   0  0
    6.3029   -3.5579   -0.7685 C   0  0
    3.0947   -0.2355   -2.3371 C   0  0
    5.6839    0.9947    2.2522 H   0  0
    5.8386    0.2149   -0.8312 H   0  0
    5.2257   -1.8683    1.3876 H   0  0
    4.2404    3.4952   -1.0722 H   0  0
    4.4685    1.7563   -1.3782 H   0  0
    4.4950    4.3611    1.3800 H   0  0
    4.6846    3.1961    2.7119 H   0  0
    3.0854    3.4513    1.9735 H   0  0
    3.9590   -2.0255   -1.4435 H   0  0
    3.6732   -3.1269   -0.0743 H   0  0
    1.8129    3.0961   -0.4224 H   0  0
    2.0938    2.3409   -2.0099 H   0  0
    1.6036   -2.0373   -0.3785 H   0  0
    2.3366   -1.1227    0.9614 H   0  0
    1.5389    0.9257    0.5808 H   0  0
    5.3713   -4.1228   -0.7360 H   0  0
    7.1979   -4.0072   -1.1988 H   0  0
    3.0286    0.7409   -2.8170 H   0  0
    2.5666   -0.9732   -2.9413 H   0  0
    4.1417   -0.5243   -2.2449 H   0  0
  1  4  1  0
  1  5  1  0
  2  6  1  0
  2 14  1  0
  3 14  2  0
  4  5  1  0
  4  8  1  0
  4  9  1  0
  5  6  1  0
  5 19  1  0
  6  7  1  0
  6 20  1  0
  7 10  1  0
  7 12  1  0
  7 21  1  0
  8 11  1  0
  8 22  1  0
  8 23  1  0
  9 24  1  0
  9 25  1  0
  9 26  1  0
 10 13  1  0
 10 27  1  0
 10 28  1  0
 11 15  1  0
 11 29  1  0
 11 30  1  0
 12 14  1  0
 12 17  2  0
 13 16  1  0
 13 31  1  0
 13 32  1  0
 15 16  2  0
 15 33  1  0
 16 18  1  0
 17 34  1  0
 17 35  1  0
 18 36  1  0
 18 37  1  0
 18 38  1  0
M  END
> <Name>
(1S,4R,7E,11S)-4,8-Dimethyl-12-methylidene-3,14-dioxatricyclo[9.3.0.02,4]tetradec-7-en-13-one

> <PUBCHEM_COMPOUND_CID>
23631982

> <PUBCHEM_COMPOUND_CANONICALIZED>
1

> <PUBCHEM_CACTVS_COMPLEXITY>
437

> <PUBCHEM_CACTVS_HBOND_ACCEPTOR>
3

> <PUBCHEM_CACTVS_HBOND_DONOR>
0

> <PUBCHEM_CACTVS_ROTATABLE_BOND>
0

> <PUBCHEM_CACTVS_SUBSKEYS>
AAADceBwMAAAAAAAAAAAAAAAEgAAASAAAAAAAAAAAAAAAACAAAAAGgAAAAAADVSggAICCAAABACIAiDSCAAAAAAgAAAACAEAAEgBBBIAIQACAAAFwAAKIIOK7OzOAAAAAAAAAAAAAAAAAAAAAAAAAAAAAA==

> <PUBCHEM_IUPAC_OPENEYE_NAME>
(1S,4R,7E,11S)-4,8-dimethyl-12-methylene-3,14-dioxatricyclo[9.3.0.02,4]tetradec-7-en-13-one

> <PUBCHEM_IUPAC_CAS_NAME>
(1S,4R,7E,11S)-4,8-dimethyl-12-methylene-3,14-dioxatricyclo[9.3.0.02,4]tetradec-7-en-13-one

> <PUBCHEM_IUPAC_NAME_MARKUP>
(1<I>S</I>,4<I>R</I>,7<I>E</I>,11<I>S</I>)-4,8-dimethyl-12-methylidene-3,14-dioxatricyclo[9.3.0.0<SUP>2,4</SUP>]tetradec-7-en-13-one

> <PUBCHEM_IUPAC_NAME>
(1S,4R,7E,11S)-4,8-dimethyl-12-methylidene-3,14-dioxatricyclo[9.3.0.02,4]tetradec-7-en-13-one

> <PUBCHEM_IUPAC_SYSTEMATIC_NAME>
(1S,4R,7E,11S)-4,8-dimethyl-12-methylidene-3,14-dioxatricyclo[9.3.0.02,4]tetradec-7-en-13-one

> <PUBCHEM_IUPAC_TRADITIONAL_NAME>
(1S,4R,7E,11S)-4,8-dimethyl-12-methylene-3,14-dioxatricyclo[9.3.0.02,4]tetradec-7-en-13-one

> <PUBCHEM_IUPAC_INCHI>
InChI=1S/C15H20O3/c1-9-5-4-8-15(3)13(18-15)12-11(7-6-9)10(2)14(16)17-12/h5,11-13H,2,4,6-8H2,1,3H3/b9-5+/t11-,12-,13?,15+/m0/s1

> <PUBCHEM_IUPAC_INCHIKEY>
KTEXNACQROZXEV-JADZJFIVSA-N

> <PUBCHEM_XLOGP3_AA>
2.3

> <PUBCHEM_EXACT_MASS>
248.1412445

> <PUBCHEM_MOLECULAR_FORMULA>
C15H20O3

> <PUBCHEM_MOLECULAR_WEIGHT>
248.32

> <PUBCHEM_OPENEYE_CAN_SMILES>
CC1=CCCC2(C(O2)C3C(CC1)C(=C)C(=O)O3)C

> <PUBCHEM_OPENEYE_ISO_SMILES>
C/C/1=C\CC[C@@]2(C(O2)[C@@H]3[C@@H](CC1)C(=C)C(=O)O3)C

> <PUBCHEM_CACTVS_TPSA>
38.8

> <PUBCHEM_MONOISOTOPIC_WEIGHT>
248.1412445

> <PUBCHEM_TOTAL_CHARGE>
0

> <PUBCHEM_HEAVY_ATOM_COUNT>
18

> <PUBCHEM_ATOM_DEF_STEREO_COUNT>
3

> <PUBCHEM_ATOM_UDEF_STEREO_COUNT>
1

> <PUBCHEM_BOND_DEF_STEREO_COUNT>
1

> <PUBCHEM_BOND_UDEF_STEREO_COUNT>
0

> <PUBCHEM_ISOTOPIC_ATOM_COUNT>
0

> <PUBCHEM_COMPONENT_COUNT>
1

> <PUBCHEM_CACTVS_TAUTO_COUNT>
-1

> <PUBCHEM_COORDINATE_TYPE>
1
5
255

> <PUBCHEM_BONDANNOTATIONS>
5  1  3
4  9  5
6  20  6
7  21  5

$$$$
ACETOXYPARTHENOLIDE
  SciTegic04052521443D

 44 46  0  0  0  0            999 V2000
    3.1073    2.8826   -0.6778 O   0  0
    1.7301    0.4076    0.4653 O   0  0
    4.9224   -2.3036    0.8254 O   0  0
    0.3306   -1.2211   -0.2563 O   0  0
    6.6517   -3.4813   -0.1904 O   0  0
    4.0963    3.4011    0.3581 C   0  0  3  0  0  0
    3.1716    2.2124    0.6258 C   0  0  3  0  0  0
    3.1156    0.5673    0.7423 C   0  0  3  0  0  0
    3.7759   -0.4419   -0.3643 C   0  0  3  0  0  0
    5.6188    3.6312   -0.1161 C   0  0
    3.5412    4.6449    1.0729 C   0  0
    5.1694   -1.3065   -0.1942 C   0  0  3  0  0  0
    6.2710    2.7419   -1.1656 C   0  0
    2.6517   -1.3880   -0.5288 C   0  0
    6.5655   -0.6346    0.1925 C   0  0
    1.4621   -0.7670   -0.1056 C   0  0
    6.1551    1.4953   -0.5878 C   0  0
    6.9979    0.5026   -0.6019 C   0  0
    2.6876   -2.5445   -1.1997 C   0  0
    8.3569    0.5860   -1.2359 C   0  0
    5.8233   -3.4046    0.7282 C   0  0
    5.7011   -4.5482    1.6920 C   0  0
    2.4166    2.5988    1.3240 H   0  0
    3.2571    0.1598    1.7580 H   0  0
    3.7907    0.1541   -1.2855 H   0  0
    5.6693    4.6492   -0.5023 H   0  0
    6.2346    3.5508    0.7797 H   0  0
    4.2658    4.9961    1.8075 H   0  0
    2.6088    4.3894    1.5764 H   0  0
    3.3551    5.4319    0.3419 H   0  0
    5.2841   -1.8377   -1.1507 H   0  0
    5.7372    2.7908   -2.1147 H   0  0
    7.3155    3.0119   -1.3212 H   0  0
    6.4937   -0.3026    1.2282 H   0  0
    7.3335   -1.4035    0.1092 H   0  0
    5.2283    1.3156   -0.0430 H   0  0
    3.6086   -2.8629   -1.6880 H   0  0
    1.7959   -3.1686   -1.2581 H   0  0
    8.4484    1.5272   -1.7779 H   0  0
    8.4869   -0.2456   -1.9286 H   0  0
    9.1230    0.5369   -0.4621 H   0  0
    6.4652   -5.2934    1.4710 H   0  0
    4.7142   -5.0009    1.5962 H   0  0
    5.8351   -4.1820    2.7099 H   0  0
  1  6  1  0
  1  7  1  0
  2  8  1  0
  2 16  1  0
  3 12  1  0
  3 21  1  0
  4 16  2  0
  5 21  2  0
  6  7  1  0
  6 10  1  0
  6 11  1  0
  7  8  1  0
  7 23  1  0
  8  9  1  0
  8 24  1  0
  9 12  1  0
  9 14  1  0
  9 25  1  0
 10 13  1  0
 10 26  1  0
 10 27  1  0
 11 28  1  0
 11 29  1  0
 11 30  1  0
 12 15  1  0
 12 31  1  0
 13 17  1  0
 13 32  1  0
 13 33  1  0
 14 16  1  0
 14 19  2  0
 15 18  1  0
 15 34  1  0
 15 35  1  0
 17 18  2  0
 17 36  1  0
 18 20  1  0
 19 37  1  0
 19 38  1  0
 20 39  1  0
 20 40  1  0
 20 41  1  0
 21 22  1  0
 22 42  1  0
 22 43  1  0
 22 44  1  0
M  END
> <Name>
ACETOXYPARTHENOLIDE

> <PUBCHEM_COMPOUND_CID>
54598331

> <PUBCHEM_COMPOUND_CANONICALIZED>
1

> <PUBCHEM_CACTVS_COMPLEXITY>
563

> <PUBCHEM_CACTVS_HBOND_ACCEPTOR>
5

> <PUBCHEM_CACTVS_HBOND_DONOR>
0

> <PUBCHEM_CACTVS_ROTATABLE_BOND>
2

> <PUBCHEM_CACTVS_SUBSKEYS>
AAADceB4OAAAAAAAAAAAAAAAEgAAASAAAAAAAAAAAAAAAACAAAAAGgAAAAAADVSggAICCAAABACIAiDSCAAAAAAgAAAACAEAAEgBBBIAIQACAAAFwAAKIIPK7PzOAAAAAAAAAAAAAAAAAAAAAAAAAAAAAA==

> <PUBCHEM_IUPAC_OPENEYE_NAME>
[(7E)-4,8-dimethyl-12-methylene-13-oxo-3,14-dioxatricyclo[9.3.0.02,4]tetradec-7-en-10-yl] acetate

> <PUBCHEM_IUPAC_CAS_NAME>
acetic acid [(7E)-4,8-dimethyl-12-methylene-13-oxo-3,14-dioxatricyclo[9.3.0.02,4]tetradec-7-en-10-yl] ester

> <PUBCHEM_IUPAC_NAME_MARKUP>
[(7<I>E</I>)-4,8-dimethyl-12-methylidene-13-oxo-3,14-dioxatricyclo[9.3.0.0<SUP>2,4</SUP>]tetradec-7-en-10-yl] acetate

> <PUBCHEM_IUPAC_NAME>
[(7E)-4,8-dimethyl-12-methylidene-13-oxo-3,14-dioxatricyclo[9.3.0.02,4]tetradec-7-en-10-yl] acetate

> <PUBCHEM_IUPAC_SYSTEMATIC_NAME>
[(7E)-4,8-dimethyl-12-methylidene-13-oxidanylidene-3,14-dioxatricyclo[9.3.0.02,4]tetradec-7-en-10-yl] ethanoate

> <PUBCHEM_IUPAC_TRADITIONAL_NAME>
acetic acid [(7E)-13-keto-4,8-dimethyl-12-methylene-3,14-dioxatricyclo[9.3.0.02,4]tetradec-7-en-10-yl] ester

> <PUBCHEM_IUPAC_INCHI>
InChI=1S/C17H22O5/c1-9-6-5-7-17(4)15(22-17)14-13(10(2)16(19)21-14)12(8-9)20-11(3)18/h6,12-15H,2,5,7-8H2,1,3-4H3/b9-6+

> <PUBCHEM_IUPAC_INCHIKEY>
ODYJJNFWFYUXSS-RMKNXTFCSA-N

> <PUBCHEM_XLOGP3_AA>
1.9

> <PUBCHEM_EXACT_MASS>
306.1467238

> <PUBCHEM_MOLECULAR_FORMULA>
C17H22O5

> <PUBCHEM_MOLECULAR_WEIGHT>
306.4

> <PUBCHEM_OPENEYE_CAN_SMILES>
CC1=CCCC2(C(O2)C3C(C(C1)OC(=O)C)C(=C)C(=O)O3)C

> <PUBCHEM_OPENEYE_ISO_SMILES>
C/C/1=C\CCC2(C(O2)C3C(C(C1)OC(=O)C)C(=C)C(=O)O3)C

> <PUBCHEM_CACTVS_TPSA>
65.1

> <PUBCHEM_MONOISOTOPIC_WEIGHT>
306.1467238

> <PUBCHEM_TOTAL_CHARGE>
0

> <PUBCHEM_HEAVY_ATOM_COUNT>
22

> <PUBCHEM_ATOM_DEF_STEREO_COUNT>
0

> <PUBCHEM_ATOM_UDEF_STEREO_COUNT>
5

> <PUBCHEM_BOND_DEF_STEREO_COUNT>
1

> <PUBCHEM_BOND_UDEF_STEREO_COUNT>
0

> <PUBCHEM_ISOTOPIC_ATOM_COUNT>
0

> <PUBCHEM_COMPONENT_COUNT>
1

> <PUBCHEM_CACTVS_TAUTO_COUNT>
-1

> <PUBCHEM_COORDINATE_TYPE>
1
5
255

> <PUBCHEM_BONDANNOTATIONS>
7  1  3
8  2  3
12  3  3
6  11  3
9  14  3

$$$$
Dimethylamino Parthenolide
  SciTegic04052521443D

 48 50  0  0  0  0            999 V2000
    7.2537    2.8689   -0.5869 O   0  0
    4.0065    3.2851   -0.3539 O   0  0
    2.1374    2.9108   -1.6989 O   0  0
    1.0522    0.4421    0.7560 N   0  0
    6.4112    3.1181    0.4943 C   0  0  2  0  0  0
    7.8085    2.5262    0.8309 C   0  0  1  0  0  0
    4.8877    2.4724    0.4369 C   0  0  2  0  0  0
    4.7004    1.1629   -0.4042 C   0  0  2  0  0  0
    3.2075    1.0381   -0.5843 C   0  0  2  0  0  0
    8.0961    0.9990    0.9747 C   0  0
    5.3319   -0.0677    0.1572 C   0  0
    9.0257    3.4596    0.9535 C   0  0
    3.0210    2.4839   -0.9432 C   0  0
    8.4774    0.2725   -0.3618 C   0  0
    2.5409    0.6171    0.7874 C   0  0
    5.5813   -1.1762   -0.8380 C   0  0
    6.9176   -1.8810   -0.4235 C   0  0
    8.1253   -1.2609   -0.2237 C   0  0
    6.8700   -3.3705   -0.2461 C   0  0
    0.6404   -0.2481    1.9849 C   0  0
    0.3013    1.7057    0.6639 C   0  0
    6.4063    4.1503    0.8716 H   0  0
    4.4738    2.3847    1.4480 H   0  0
    5.1444    1.4153   -1.3792 H   0  0
    2.9128    0.3049   -1.3459 H   0  0
    8.9214    0.8741    1.6757 H   0  0
    7.2021    0.5222    1.3765 H   0  0
    6.2898    0.2146    0.5938 H   0  0
    4.6770   -0.4564    0.9370 H   0  0
    9.5044    3.3082    1.9209 H   0  0
    8.6994    4.4962    0.8685 H   0  0
    9.7368    3.2366    0.1580 H   0  0
    7.9132    0.7052   -1.1880 H   0  0
    9.5448    0.3880   -0.5502 H   0  0
    2.7728    1.3870    1.5233 H   0  0
    2.9834   -0.3291    1.0990 H   0  0
    4.7592   -1.8915   -0.8136 H   0  0
    5.6737   -0.7623   -1.8421 H   0  0
    8.9494   -1.9117    0.0686 H   0  0
    7.8567   -3.7345    0.0401 H   0  0
    6.5681   -3.8390   -1.1828 H   0  0
    6.1506   -3.6212    0.5335 H   0  0
   -0.4410   -0.3848    1.9804 H   0  0
    0.9271    0.3486    2.8508 H   0  0
    1.1288   -1.2212    2.0368 H   0  0
   -0.7676    1.4933    0.6462 H   0  0
    0.5822    2.2301   -0.2496 H   0  0
    0.5329    2.3303    1.5267 H   0  0
  1  5  1  0
  1  6  1  0
  2  7  1  0
  2 13  1  0
  3 13  2  0
  4 15  1  0
  4 20  1  0
  4 21  1  0
  5  6  1  0
  5  7  1  0
  5 22  1  0
  6 10  1  0
  6 12  1  0
  7  8  1  0
  7 23  1  0
  8  9  1  0
  8 11  1  0
  8 24  1  0
  9 13  1  0
  9 15  1  0
  9 25  1  0
 10 14  1  0
 10 26  1  0
 10 27  1  0
 11 16  1  0
 11 28  1  0
 11 29  1  0
 12 30  1  0
 12 31  1  0
 12 32  1  0
 14 18  1  0
 14 33  1  0
 14 34  1  0
 15 35  1  0
 15 36  1  0
 16 17  1  0
 16 37  1  0
 16 38  1  0
 17 18  2  0
 17 19  1  0
 18 39  1  0
 19 40  1  0
 19 41  1  0
 19 42  1  0
 20 43  1  0
 20 44  1  0
 20 45  1  0
 21 46  1  0
 21 47  1  0
 21 48  1  0
M  END
> <Name>
Dimethylamino Parthenolide

> <PUBCHEM_COMPOUND_CID>
129395999

> <PUBCHEM_COMPOUND_CANONICALIZED>
1

> <PUBCHEM_CACTVS_COMPLEXITY>
459

> <PUBCHEM_CACTVS_HBOND_ACCEPTOR>
4

> <PUBCHEM_CACTVS_HBOND_DONOR>
0

> <PUBCHEM_CACTVS_ROTATABLE_BOND>
2

> <PUBCHEM_CACTVS_SUBSKEYS>
AAADceB6MAAAAAAAAAAAAAAAEgAAASAAAAAAAAAAAAAAAACAAAAAHgAAAAAADVThgAYCCAMABACIAiDSCAAAAAAgAAAACAEIAAgBABoAgQAGAAAHgAAKAAO6/P7OgAAAAAAAAAAAAAAAAAAAAAAAAAAAAA==

> <PUBCHEM_IUPAC_OPENEYE_NAME>
(1S,2R,4R,7Z,11S,12S)-12-[(dimethylamino)methyl]-4,8-dimethyl-3,14-dioxatricyclo[9.3.0.02,4]tetradec-7-en-13-one

> <PUBCHEM_IUPAC_CAS_NAME>
(1S,2R,4R,7Z,11S,12S)-12-[(dimethylamino)methyl]-4,8-dimethyl-3,14-dioxatricyclo[9.3.0.02,4]tetradec-7-en-13-one

> <PUBCHEM_IUPAC_NAME_MARKUP>
(1<I>S</I>,2<I>R</I>,4<I>R</I>,7<I>Z</I>,11<I>S</I>,12<I>S</I>)-12-[(dimethylamino)methyl]-4,8-dimethyl-3,14-dioxatricyclo[9.3.0.0<SUP>2,4</SUP>]tetradec-7-en-13-one

> <PUBCHEM_IUPAC_NAME>
(1S,2R,4R,7Z,11S,12S)-12-[(dimethylamino)methyl]-4,8-dimethyl-3,14-dioxatricyclo[9.3.0.02,4]tetradec-7-en-13-one

> <PUBCHEM_IUPAC_SYSTEMATIC_NAME>
(1S,2R,4R,7Z,11S,12S)-12-[(dimethylamino)methyl]-4,8-dimethyl-3,14-dioxatricyclo[9.3.0.02,4]tetradec-7-en-13-one

> <PUBCHEM_IUPAC_TRADITIONAL_NAME>
(1S,2R,4R,7Z,11S,12S)-12-[(dimethylamino)methyl]-4,8-dimethyl-3,14-dioxatricyclo[9.3.0.02,4]tetradec-7-en-13-one

> <PUBCHEM_IUPAC_INCHI>
InChI=1S/C17H27NO3/c1-11-6-5-9-17(2)15(21-17)14-12(8-7-11)13(10-18(3)4)16(19)20-14/h6,12-15H,5,7-10H2,1-4H3/b11-6-/t12-,13+,14-,15+,17+/m0/s1

> <PUBCHEM_IUPAC_INCHIKEY>
UJNSFDHVIBGEJZ-CMRIBGNTSA-N

> <PUBCHEM_XLOGP3_AA>
1.9

> <PUBCHEM_EXACT_MASS>
293.19909372

> <PUBCHEM_MOLECULAR_FORMULA>
C17H27NO3

> <PUBCHEM_MOLECULAR_WEIGHT>
293.4

> <PUBCHEM_OPENEYE_CAN_SMILES>
CC1=CCCC2(C(O2)C3C(CC1)C(C(=O)O3)CN(C)C)C

> <PUBCHEM_OPENEYE_ISO_SMILES>
C/C/1=C/CC[C@@]2([C@H](O2)[C@@H]3[C@@H](CC1)[C@H](C(=O)O3)CN(C)C)C

> <PUBCHEM_CACTVS_TPSA>
42.1

> <PUBCHEM_MONOISOTOPIC_WEIGHT>
293.19909372

> <PUBCHEM_TOTAL_CHARGE>
0

> <PUBCHEM_HEAVY_ATOM_COUNT>
21

> <PUBCHEM_ATOM_DEF_STEREO_COUNT>
5

> <PUBCHEM_ATOM_UDEF_STEREO_COUNT>
0

> <PUBCHEM_BOND_DEF_STEREO_COUNT>
1

> <PUBCHEM_BOND_UDEF_STEREO_COUNT>
0

> <PUBCHEM_ISOTOPIC_ATOM_COUNT>
0

> <PUBCHEM_COMPONENT_COUNT>
1

> <PUBCHEM_CACTVS_TAUTO_COUNT>
-1

> <PUBCHEM_COORDINATE_TYPE>
1
5
255

> <PUBCHEM_BONDANNOTATIONS>
5  22  6
6  12  5
7  23  5
8  24  6
9  15  5

$$$$
9-Hydroxyparthenolide
  SciTegic04052521443D

 39 41  0  0  0  0            999 V2000
    5.9097    2.9114   -1.5945 O   0  0
    2.9098    3.4502   -0.1024 O   0  0
    4.0328   -1.2395   -1.1534 O   0  0
    0.5995    3.2329    0.0940 O   0  0
    6.7630    2.3033   -0.4614 C   0  0  3  0  0  0
    5.4619    3.1016   -0.2541 C   0  0  3  0  0  0
    3.9932    2.6315    0.3428 C   0  0  3  0  0  0
    3.4478    1.2123    0.0322 C   0  0  3  0  0  0
    6.9211    0.7597   -0.8343 C   0  0
    8.0573    3.0945   -0.1961 C   0  0
    4.3025    0.1724    0.7000 C   0  0
    7.4476   -0.0834    0.3925 C   0  0
    2.0414    1.3694    0.4168 C   0  0
    4.1624   -1.2457    0.2644 C   0  0  3  0  0  0
    1.7427    2.7500    0.1343 C   0  0
    6.7871   -1.5458    0.5947 C   0  0
    5.4968   -2.0367    0.5597 C   0  0
    1.1576    0.4100    0.6509 C   0  0
    5.3525   -3.5108    0.8023 C   0  0
    5.6885    4.1299    0.0635 H   0  0
    4.0097    2.7123    1.4374 H   0  0
    3.4728    1.1018   -1.0604 H   0  0
    5.9511    0.3690   -1.1417 H   0  0
    7.6289    0.6656   -1.6579 H   0  0
    8.6153    2.6193    0.6107 H   0  0
    7.8072    4.1164    0.0888 H   0  0
    8.6669    3.1084   -1.0996 H   0  0
    5.3421    0.4578    0.5388 H   0  0
    4.0770    0.2059    1.7659 H   0  0
    8.5216   -0.2192    0.2652 H   0  0
    7.2585    0.4940    1.2974 H   0  0
    3.2633   -1.7322    0.6700 H   0  0
    7.5271   -2.3177    0.8062 H   0  0
    1.4523   -0.6358    0.5630 H   0  0
    0.1360    0.6666    0.9313 H   0  0
    6.3335   -3.9458    0.9936 H   0  0
    4.9115   -3.9826   -0.0758 H   0  0
    4.7078   -3.6762    1.6655 H   0  0
    3.9305   -2.1705   -1.4746 H   0  0
  1  5  1  0
  1  6  1  0
  2  7  1  0
  2 15  1  0
  3 14  1  0
  3 39  1  0
  4 15  2  0
  5  6  1  0
  5  9  1  0
  5 10  1  0
  6  7  1  0
  6 20  1  0
  7  8  1  0
  7 21  1  0
  8 11  1  0
  8 13  1  0
  8 22  1  0
  9 12  1  0
  9 23  1  0
  9 24  1  0
 10 25  1  0
 10 26  1  0
 10 27  1  0
 11 14  1  0
 11 28  1  0
 11 29  1  0
 12 16  1  0
 12 30  1  0
 12 31  1  0
 13 15  1  0
 13 18  2  0
 14 17  1  0
 14 32  1  0
 16 17  2  0
 16 33  1  0
 17 19  1  0
 18 34  1  0
 18 35  1  0
 19 36  1  0
 19 37  1  0
 19 38  1  0
M  END
> <Name>
9-Hydroxyparthenolide

> <PUBCHEM_COMPOUND_CID>
5477074

> <PUBCHEM_COMPOUND_CANONICALIZED>
1

> <PUBCHEM_CACTVS_COMPLEXITY>
467

> <PUBCHEM_CACTVS_HBOND_ACCEPTOR>
4

> <PUBCHEM_CACTVS_HBOND_DONOR>
1

> <PUBCHEM_CACTVS_ROTATABLE_BOND>
0

> <PUBCHEM_CACTVS_SUBSKEYS>
AAADceBwOAAAAAAAAAAAAAAAEgAAASAAAAAAAAAAAAAAAACAAAAAGgAACAAADVSggAICCAAABgCIAiDSCAAAAAAgAAAACAEAAEgBFBIAIQACUAAFwAAKMIPK7OzOAAAAAAAAAAAAAAAAAAAAAAAAAAAAAA==

> <PUBCHEM_IUPAC_OPENEYE_NAME>
(7Z)-9-hydroxy-4,8-dimethyl-12-methylene-3,14-dioxatricyclo[9.3.0.02,4]tetradec-7-en-13-one

> <PUBCHEM_IUPAC_CAS_NAME>
(7Z)-9-hydroxy-4,8-dimethyl-12-methylene-3,14-dioxatricyclo[9.3.0.02,4]tetradec-7-en-13-one

> <PUBCHEM_IUPAC_NAME_MARKUP>
(7<I>Z</I>)-9-hydroxy-4,8-dimethyl-12-methylidene-3,14-dioxatricyclo[9.3.0.0<SUP>2,4</SUP>]tetradec-7-en-13-one

> <PUBCHEM_IUPAC_NAME>
(7Z)-9-hydroxy-4,8-dimethyl-12-methylidene-3,14-dioxatricyclo[9.3.0.02,4]tetradec-7-en-13-one

> <PUBCHEM_IUPAC_SYSTEMATIC_NAME>
(7Z)-4,8-dimethyl-12-methylidene-9-oxidanyl-3,14-dioxatricyclo[9.3.0.02,4]tetradec-7-en-13-one

> <PUBCHEM_IUPAC_TRADITIONAL_NAME>
(7Z)-9-hydroxy-4,8-dimethyl-12-methylene-3,14-dioxatricyclo[9.3.0.02,4]tetradec-7-en-13-one

> <PUBCHEM_IUPAC_INCHI>
InChI=1S/C15H20O4/c1-8-5-4-6-15(3)13(19-15)12-10(7-11(8)16)9(2)14(17)18-12/h5,10-13,16H,2,4,6-7H2,1,3H3/b8-5-

> <PUBCHEM_IUPAC_INCHIKEY>
RZUCCKARTVHQBW-YVMONPNESA-N

> <PUBCHEM_XLOGP3_AA>
1.2

> <PUBCHEM_EXACT_MASS>
264.13615911

> <PUBCHEM_MOLECULAR_FORMULA>
C15H20O4

> <PUBCHEM_MOLECULAR_WEIGHT>
264.32

> <PUBCHEM_OPENEYE_CAN_SMILES>
CC1=CCCC2(C(O2)C3C(CC1O)C(=C)C(=O)O3)C

> <PUBCHEM_OPENEYE_ISO_SMILES>
C/C/1=C/CCC2(C(O2)C3C(CC1O)C(=C)C(=O)O3)C

> <PUBCHEM_CACTVS_TPSA>
59.1

> <PUBCHEM_MONOISOTOPIC_WEIGHT>
264.13615911

> <PUBCHEM_TOTAL_CHARGE>
0

> <PUBCHEM_HEAVY_ATOM_COUNT>
19

> <PUBCHEM_ATOM_DEF_STEREO_COUNT>
0

> <PUBCHEM_ATOM_UDEF_STEREO_COUNT>
5

> <PUBCHEM_BOND_DEF_STEREO_COUNT>
1

> <PUBCHEM_BOND_UDEF_STEREO_COUNT>
0

> <PUBCHEM_ISOTOPIC_ATOM_COUNT>
0

> <PUBCHEM_COMPONENT_COUNT>
1

> <PUBCHEM_CACTVS_TAUTO_COUNT>
-1

> <PUBCHEM_COORDINATE_TYPE>
1
5
255

> <PUBCHEM_BONDANNOTATIONS>
6  1  3
7  2  3
14  3  3
5  10  3
8  11  3

$$$$
9beta-(3-Hydroxyisovaleryloxy)parthenolide
  SciTegic04052521443D

 54 56  0  0  0  0            999 V2000
   11.4407   -0.6346    1.0307 O   0  0
   10.2485    2.4575   -0.5110 O   0  0
    5.4875   -0.0121    0.4312 O   0  0
    8.9765    4.3975   -0.5532 O   0  0
    4.0195   -1.2410   -0.8881 O   0  0
    1.2469   -0.5764   -0.8417 O   0  0
   11.2431   -1.4913   -0.0131 C   0  0  2  0  0  0
   11.2035    0.0950   -0.2879 C   0  0  1  0  0  0
   10.1057    1.2235    0.1974 C   0  0  2  0  0  0
    8.5578    0.9537   -0.1004 C   0  0  1  0  0  0
   10.0688   -2.4390    0.4061 C   0  0
   12.4990   -2.1626   -0.5923 C   0  0
    7.9300   -0.2193    0.6002 C   0  0
    9.0555   -2.8940   -0.7041 C   0  0
    8.0236    2.3135    0.0645 C   0  0
    6.6436   -0.8058   -0.0190 C   0  0  1  0  0  0
    9.0857    3.1785   -0.3599 C   0  0
    7.7224   -3.2082    0.0832 C   0  0
    6.6908   -2.3584    0.3993 C   0  0
    6.7715    2.6793    0.3086 C   0  0
    5.5792   -2.9682    1.2141 C   0  0
    4.1903   -0.3348   -0.0619 C   0  0
    3.0118    0.3931    0.5770 C   0  0
    1.6643   -0.3876    0.5071 C   0  0
    0.5867    0.4233    1.2521 C   0  0
    1.8145   -1.7571    1.2041 C   0  0
   12.2010    0.5474   -0.3732 H   0  0
   10.2669    1.4692    1.2573 H   0  0
    8.5442    0.7462   -1.1805 H   0  0
   10.5145   -3.3403    0.8269 H   0  0
    9.4954   -1.9230    1.1762 H   0  0
   12.2143   -2.8190   -1.4146 H   0  0
   12.9904   -2.7474    0.1853 H   0  0
   13.1839   -1.3980   -0.9589 H   0  0
    8.6717   -1.0174    0.6318 H   0  0
    7.6907    0.0955    1.6159 H   0  0
    8.8956   -2.0967   -1.4299 H   0  0
    9.4195   -3.7847   -1.2163 H   0  0
    6.7844   -0.7710   -1.1135 H   0  0
    7.6056   -4.2379    0.4210 H   0  0
    5.9929    1.9234    0.4107 H   0  0
    6.5217    3.7358    0.4069 H   0  0
    5.7945   -4.0217    1.3924 H   0  0
    4.6382   -2.8770    0.6717 H   0  0
    5.5000   -2.4476    2.1685 H   0  0
    3.2488    0.5724    1.6257 H   0  0
    2.8812    1.3467    0.0653 H   0  0
    0.8953    0.5743    2.2865 H   0  0
   -0.3576   -0.1208    1.2310 H   0  0
    0.4590    1.3909    0.7668 H   0  0
    2.1339   -1.6073    2.2354 H   0  0
    2.5588   -2.3540    0.6768 H   0  0
    0.8571   -2.2781    1.1928 H   0  0
    1.1088    0.3071   -1.2652 H   0  0
  1  7  1  0
  1  8  1  0
  2  9  1  0
  2 17  1  0
 16  3  1  0
  3 22  1  0
  4 17  2  0
  5 22  2  0
  6 24  1  0
  6 54  1  0
  7  8  1  0
  7 11  1  0
  7 12  1  0
  8  9  1  0
  8 27  1  0
  9 10  1  0
  9 28  1  0
 10 13  1  0
 10 15  1  0
 10 29  1  0
 11 14  1  0
 11 30  1  0
 11 31  1  0
 12 32  1  0
 12 33  1  0
 12 34  1  0
 13 16  1  0
 13 35  1  0
 13 36  1  0
 14 18  1  0
 14 37  1  0
 14 38  1  0
 15 17  1  0
 15 20  2  0
 16 19  1  0
 16 39  1  0
 18 19  2  0
 18 40  1  0
 19 21  1  0
 20 41  1  0
 20 42  1  0
 21 43  1  0
 21 44  1  0
 21 45  1  0
 22 23  1  0
 23 24  1  0
 23 46  1  0
 23 47  1  0
 24 25  1  0
 24 26  1  0
 25 48  1  0
 25 49  1  0
 25 50  1  0
 26 51  1  0
 26 52  1  0
 26 53  1  0
M  END
> <Name>
9beta-(3-Hydroxyisovaleryloxy)parthenolide

> <PUBCHEM_COMPOUND_CID>
44559908

> <PUBCHEM_COMPOUND_CANONICALIZED>
1

> <PUBCHEM_CACTVS_COMPLEXITY>
663

> <PUBCHEM_CACTVS_HBOND_ACCEPTOR>
6

> <PUBCHEM_CACTVS_HBOND_DONOR>
1

> <PUBCHEM_CACTVS_ROTATABLE_BOND>
4

> <PUBCHEM_CACTVS_SUBSKEYS>
AAADceB4OAAAAAAAAAAAAAAAEgAAASAAAAAAAAAAAAAAAACAAAAAGgAACAAADVSggAICCAAABgCIAiDSCAAAAAAgAAAACAEAAEgBBBYAIQACUAAF4AAKIIPK7OzOAAAAAAAAAAAAAAAAAAAAAAAAAAAAAA==

> <PUBCHEM_IUPAC_OPENEYE_NAME>
[(1S,2R,4R,9S,11S)-4,8-dimethyl-12-methylene-13-oxo-3,14-dioxatricyclo[9.3.0.02,4]tetradec-7-en-9-yl] 3-hydroxy-3-methyl-butanoate

> <PUBCHEM_IUPAC_CAS_NAME>
3-hydroxy-3-methylbutanoic acid [(1S,2R,4R,9S,11S)-4,8-dimethyl-12-methylene-13-oxo-3,14-dioxatricyclo[9.3.0.02,4]tetradec-7-en-9-yl] ester

> <PUBCHEM_IUPAC_NAME_MARKUP>
[(1<I>S</I>,2<I>R</I>,4<I>R</I>,9<I>S</I>,11<I>S</I>)-4,8-dimethyl-12-methylidene-13-oxo-3,14-dioxatricyclo[9.3.0.0<SUP>2,4</SUP>]tetradec-7-en-9-yl] 3-hydroxy-3-methylbutanoate

> <PUBCHEM_IUPAC_NAME>
[(1S,2R,4R,9S,11S)-4,8-dimethyl-12-methylidene-13-oxo-3,14-dioxatricyclo[9.3.0.02,4]tetradec-7-en-9-yl] 3-hydroxy-3-methylbutanoate

> <PUBCHEM_IUPAC_SYSTEMATIC_NAME>
[(1S,2R,4R,9S,11S)-4,8-dimethyl-12-methylidene-13-oxidanylidene-3,14-dioxatricyclo[9.3.0.02,4]tetradec-7-en-9-yl] 3-methyl-3-oxidanyl-butanoate

> <PUBCHEM_IUPAC_TRADITIONAL_NAME>
3-hydroxy-3-methyl-butyric acid [(1S,2R,4R,9S,11S)-13-keto-4,8-dimethyl-12-methylene-3,14-dioxatricyclo[9.3.0.02,4]tetradec-7-en-9-yl] ester

> <PUBCHEM_IUPAC_INCHI>
InChI=1S/C20H28O6/c1-11-7-6-8-20(5)17(26-20)16-13(12(2)18(22)25-16)9-14(11)24-15(21)10-19(3,4)23/h7,13-14,16-17,23H,2,6,8-10H2,1,3-5H3/t13-,14-,16-,17+,20+/m0/s1

> <PUBCHEM_IUPAC_INCHIKEY>
JQVNVUPVYVJHBR-IFTIQHTGSA-N

> <PUBCHEM_XLOGP3_AA>
1.7

> <PUBCHEM_EXACT_MASS>
364.18858861

> <PUBCHEM_MOLECULAR_FORMULA>
C20H28O6

> <PUBCHEM_MOLECULAR_WEIGHT>
364.4

> <PUBCHEM_OPENEYE_CAN_SMILES>
CC1=CCCC2(C(O2)C3C(CC1OC(=O)CC(C)(C)O)C(=C)C(=O)O3)C

> <PUBCHEM_OPENEYE_ISO_SMILES>
CC1=CCC[C@@]2([C@H](O2)[C@@H]3[C@@H](C[C@@H]1OC(=O)CC(C)(C)O)C(=C)C(=O)O3)C

> <PUBCHEM_CACTVS_TPSA>
85.4

> <PUBCHEM_MONOISOTOPIC_WEIGHT>
364.18858861

> <PUBCHEM_TOTAL_CHARGE>
0

> <PUBCHEM_HEAVY_ATOM_COUNT>
26

> <PUBCHEM_ATOM_DEF_STEREO_COUNT>
5

> <PUBCHEM_ATOM_UDEF_STEREO_COUNT>
0

> <PUBCHEM_BOND_DEF_STEREO_COUNT>
0

> <PUBCHEM_BOND_UDEF_STEREO_COUNT>
1

> <PUBCHEM_ISOTOPIC_ATOM_COUNT>
0

> <PUBCHEM_COMPONENT_COUNT>
1

> <PUBCHEM_CACTVS_TAUTO_COUNT>
-1

> <PUBCHEM_COORDINATE_TYPE>
1
5
255

> <PUBCHEM_BONDANNOTATIONS>
10  29  6
18  19  1
16  3  5
7  12  5
8  27  6
9  28  5

$$$$
Dimethyl amino parthenolide
  SciTegic04052521443D

 48 50  0  0  0  0            999 V2000
    3.4934    2.3447    1.2471 O   0  0
    6.8269    1.0646    0.6300 O   0  0
    8.4111   -0.5475    0.8664 O   0  0
    7.4015   -3.4941   -0.4504 N   0  0
    4.8302    2.2232    1.2516 C   0  0  2  0  0  0
    4.1448    3.5184    0.6828 C   0  0  1  0  0  0
    5.4658    1.1231    0.2825 C   0  0  2  0  0  0
    5.0413   -0.4137    0.5092 C   0  0  2  0  0  0
    6.2449   -1.1061   -0.1356 C   0  0  1  0  0  0
    3.4964    3.6090   -0.8160 C   0  0
    3.6574   -1.0435   -0.1679 C   0  0
    3.7889    4.6485    1.6634 C   0  0
    7.2971   -0.2042    0.4788 C   0  0
    1.8878    3.2708   -0.9865 C   0  0
    6.2772   -2.6741    0.1465 C   0  0
    2.2148   -0.4127    0.0172 C   0  0
    2.1676    0.7859   -0.8998 C   0  0
    1.6783    1.9126   -0.3816 C   0  0
    2.8661    0.7242   -2.2621 C   0  0
    7.0942   -4.9141   -0.2283 C   0  0
    8.7231   -3.2522    0.1489 C   0  0
    5.0756    2.1362    2.3168 H   0  0
    5.3720    1.3569   -0.7863 H   0  0
    5.0969   -0.5990    1.5878 H   0  0
    6.2053   -0.9092   -1.2161 H   0  0
    3.6539    4.6256   -1.1763 H   0  0
    4.0434    2.9100   -1.4486 H   0  0
    3.8362   -1.0617   -1.2430 H   0  0
    3.5837   -2.0647    0.2060 H   0  0
    4.2376    5.5813    1.3219 H   0  0
    4.1706    4.4038    2.6546 H   0  0
    2.7058    4.7625    1.7095 H   0  0
    1.2879    4.0145   -0.4619 H   0  0
    1.6139    3.2607   -2.0415 H   0  0
    5.3422   -3.0879   -0.2310 H   0  0
    6.3228   -2.8052    1.2277 H   0  0
    1.4469   -1.1341   -0.2618 H   0  0
    2.0657   -0.1045    1.0521 H   0  0
    1.0919    1.8438    0.5347 H   0  0
    2.7290    1.6709   -2.7845 H   0  0
    2.4360   -0.0830   -2.8552 H   0  0
    3.9307    0.5406   -2.1172 H   0  0
    7.8898   -5.5287   -0.6495 H   0  0
    6.1495   -5.1619   -0.7123 H   0  0
    7.0152   -5.1063    0.8417 H   0  0
    9.4655   -3.8823   -0.3409 H   0  0
    8.6897   -3.4905    1.2121 H   0  0
    8.9948   -2.2045    0.0202 H   0  0
  1  5  1  0
  1  6  1  0
  2  7  1  0
  2 13  1  0
  3 13  2  0
  4 15  1  0
  4 20  1  0
  4 21  1  0
  5  6  1  0
  5  7  1  0
  5 22  1  0
  6 10  1  0
  6 12  1  0
  7  8  1  0
  7 23  1  0
  8  9  1  0
  8 11  1  0
  8 24  1  0
  9 13  1  0
  9 15  1  0
  9 25  1  0
 10 14  1  0
 10 26  1  0
 10 27  1  0
 11 16  1  0
 11 28  1  0
 11 29  1  0
 12 30  1  0
 12 31  1  0
 12 32  1  0
 14 18  1  0
 14 33  1  0
 14 34  1  0
 15 35  1  0
 15 36  1  0
 16 17  1  0
 16 37  1  0
 16 38  1  0
 17 18  2  0
 17 19  1  0
 18 39  1  0
 19 40  1  0
 19 41  1  0
 19 42  1  0
 20 43  1  0
 20 44  1  0
 20 45  1  0
 21 46  1  0
 21 47  1  0
 21 48  1  0
M  END
> <Name>
Dimethyl amino parthenolide

> <PUBCHEM_COMPOUND_CID>
9926121

> <PUBCHEM_COMPOUND_CANONICALIZED>
1

> <PUBCHEM_CACTVS_COMPLEXITY>
459

> <PUBCHEM_CACTVS_HBOND_ACCEPTOR>
4

> <PUBCHEM_CACTVS_HBOND_DONOR>
0

> <PUBCHEM_CACTVS_ROTATABLE_BOND>
2

> <PUBCHEM_CACTVS_SUBSKEYS>
AAADceB6MAAAAAAAAAAAAAAAEgAAASAAAAAAAAAAAAAAAACAAAAAHgAAAAAADVThgAYCCAMABACIAiDSCAAAAAAgAAAACAEIAAgBABoAgQAGAAAHgAAKAAO6/P7OgAAAAAAAAAAAAAAAAAAAAAAAAAAAAA==

> <PUBCHEM_IUPAC_OPENEYE_NAME>
(1S,2S,4R,7E,11S,12R)-12-[(dimethylamino)methyl]-4,8-dimethyl-3,14-dioxatricyclo[9.3.0.02,4]tetradec-7-en-13-one

> <PUBCHEM_IUPAC_CAS_NAME>
(1S,2S,4R,7E,11S,12R)-12-[(dimethylamino)methyl]-4,8-dimethyl-3,14-dioxatricyclo[9.3.0.02,4]tetradec-7-en-13-one

> <PUBCHEM_IUPAC_NAME_MARKUP>
(1<I>S</I>,2<I>S</I>,4<I>R</I>,7<I>E</I>,11<I>S</I>,12<I>R</I>)-12-[(dimethylamino)methyl]-4,8-dimethyl-3,14-dioxatricyclo[9.3.0.0<SUP>2,4</SUP>]tetradec-7-en-13-one

> <PUBCHEM_IUPAC_NAME>
(1S,2S,4R,7E,11S,12R)-12-[(dimethylamino)methyl]-4,8-dimethyl-3,14-dioxatricyclo[9.3.0.02,4]tetradec-7-en-13-one

> <PUBCHEM_IUPAC_SYSTEMATIC_NAME>
(1S,2S,4R,7E,11S,12R)-12-[(dimethylamino)methyl]-4,8-dimethyl-3,14-dioxatricyclo[9.3.0.02,4]tetradec-7-en-13-one

> <PUBCHEM_IUPAC_TRADITIONAL_NAME>
(1S,2S,4R,7E,11S,12R)-12-[(dimethylamino)methyl]-4,8-dimethyl-3,14-dioxatricyclo[9.3.0.02,4]tetradec-7-en-13-one

> <PUBCHEM_IUPAC_INCHI>
InChI=1S/C17H27NO3/c1-11-6-5-9-17(2)15(21-17)14-12(8-7-11)13(10-18(3)4)16(19)20-14/h6,12-15H,5,7-10H2,1-4H3/b11-6+/t12-,13-,14-,15-,17+/m0/s1

> <PUBCHEM_IUPAC_INCHIKEY>
UJNSFDHVIBGEJZ-ONGJMVGKSA-N

> <PUBCHEM_XLOGP3_AA>
1.9

> <PUBCHEM_EXACT_MASS>
293.19909372

> <PUBCHEM_MOLECULAR_FORMULA>
C17H27NO3

> <PUBCHEM_MOLECULAR_WEIGHT>
293.4

> <PUBCHEM_OPENEYE_CAN_SMILES>
CC1=CCCC2(C(O2)C3C(CC1)C(C(=O)O3)CN(C)C)C

> <PUBCHEM_OPENEYE_ISO_SMILES>
C/C/1=C\CC[C@@]2([C@@H](O2)[C@@H]3[C@@H](CC1)[C@@H](C(=O)O3)CN(C)C)C

> <PUBCHEM_CACTVS_TPSA>
42.1

> <PUBCHEM_MONOISOTOPIC_WEIGHT>
293.19909372

> <PUBCHEM_TOTAL_CHARGE>
0

> <PUBCHEM_HEAVY_ATOM_COUNT>
21

> <PUBCHEM_ATOM_DEF_STEREO_COUNT>
5

> <PUBCHEM_ATOM_UDEF_STEREO_COUNT>
0

> <PUBCHEM_BOND_DEF_STEREO_COUNT>
1

> <PUBCHEM_BOND_UDEF_STEREO_COUNT>
0

> <PUBCHEM_ISOTOPIC_ATOM_COUNT>
0

> <PUBCHEM_COMPONENT_COUNT>
1

> <PUBCHEM_CACTVS_TAUTO_COUNT>
-1

> <PUBCHEM_COORDINATE_TYPE>
1
5
255

> <PUBCHEM_BONDANNOTATIONS>
5  22  5
6  12  5
7  23  6
8  24  5
9  15  5

$$$$
(1S,4R,11S)-4,8-dimethyl-12-methylidene-3,14-dioxatricyclo[9.3.0.02,4]tetradec-7-en-13-one
  SciTegic04052521443D

 38 40  0  0  0  0            999 V2000
    6.8843   -0.4965   -0.8850 O   0  0
    5.9364    2.6100   -0.1933 O   0  0
    4.6085    4.5009   -0.4751 O   0  0
    7.0137   -1.2354    0.4832 C   0  0  1  0  0  0
    6.9107    0.2885    0.2636 C   0  0  3  0  0  0
    5.6918    1.3684    0.4842 C   0  0  2  0  0  0
    4.2609    1.0267   -0.0999 C   0  0  1  0  0  0
    5.7871   -2.1497    0.7606 C   0  0
    8.3850   -1.9271    0.3909 C   0  0
    3.4922   -0.0920    0.5699 C   0  0
    5.0824   -2.7001   -0.5199 C   0  0
    3.6490    2.3686   -0.0846 C   0  0
    2.4576   -0.7583   -0.3332 C   0  0
    4.7366    3.2755   -0.2853 C   0  0
    3.6062   -3.1085   -0.1616 C   0  0
    2.4974   -2.3067   -0.0832 C   0  0
    2.3640    2.6725   -0.0397 C   0  0
    1.1927   -2.9703    0.2492 C   0  0
    7.8873    0.7131    0.5315 H   0  0
    5.5988    1.6253    1.5461 H   0  0
    4.4544    0.7698   -1.1531 H   0  0
    6.1241   -2.9993    1.3546 H   0  0
    5.0566   -1.5748    1.3298 H   0  0
    8.5764   -2.4798    1.3106 H   0  0
    9.1626   -1.1761    0.2505 H   0  0
    8.3890   -2.6159   -0.4539 H   0  0
    4.2040   -0.8510    0.8945 H   0  0
    2.9765    0.3181    1.4382 H   0  0
    5.0705   -1.9285   -1.2897 H   0  0
    5.6231   -3.5723   -0.8873 H   0  0
    1.4647   -0.3742   -0.0994 H   0  0
    2.6923   -0.5489   -1.3769 H   0  0
    3.4443   -4.1651    0.0518 H   0  0
    1.6171    1.8792   -0.0087 H   0  0
    2.0507    3.7165   -0.0337 H   0  0
    1.3551   -4.0377    0.3986 H   0  0
    0.4897   -2.8215   -0.5704 H   0  0
    0.7847   -2.5343    1.1611 H   0  0
  1  4  1  0
  1  5  1  0
  2  6  1  0
  2 14  1  0
  3 14  2  0
  4  5  1  0
  4  8  1  0
  4  9  1  0
  5  6  1  0
  5 19  1  0
  6  7  1  0
  6 20  1  0
  7 10  1  0
  7 12  1  0
  7 21  1  0
  8 11  1  0
  8 22  1  0
  8 23  1  0
  9 24  1  0
  9 25  1  0
  9 26  1  0
 10 13  1  0
 10 27  1  0
 10 28  1  0
 11 15  1  0
 11 29  1  0
 11 30  1  0
 12 14  1  0
 12 17  2  0
 13 16  1  0
 13 31  1  0
 13 32  1  0
 15 16  2  0
 15 33  1  0
 16 18  1  0
 17 34  1  0
 17 35  1  0
 18 36  1  0
 18 37  1  0
 18 38  1  0
M  END
> <Name>
(1S,4R,11S)-4,8-dimethyl-12-methylidene-3,14-dioxatricyclo[9.3.0.02,4]tetradec-7-en-13-one

> <PUBCHEM_COMPOUND_CID>
6708471

> <PUBCHEM_COMPOUND_CANONICALIZED>
1

> <PUBCHEM_CACTVS_COMPLEXITY>
437

> <PUBCHEM_CACTVS_HBOND_ACCEPTOR>
3

> <PUBCHEM_CACTVS_HBOND_DONOR>
0

> <PUBCHEM_CACTVS_ROTATABLE_BOND>
0

> <PUBCHEM_CACTVS_SUBSKEYS>
AAADceBwMAAAAAAAAAAAAAAAEgAAASAAAAAAAAAAAAAAAACAAAAAGgAAAAAADVSggAICCAAABACIAiDSCAAAAAAgAAAACAEAAEgBBBIAIQACAAAFwAAKIIOK7OzOAAAAAAAAAAAAAAAAAAAAAAAAAAAAAA==

> <PUBCHEM_IUPAC_OPENEYE_NAME>
(1S,4R,11S)-4,8-dimethyl-12-methylene-3,14-dioxatricyclo[9.3.0.02,4]tetradec-7-en-13-one

> <PUBCHEM_IUPAC_CAS_NAME>
(1S,4R,11S)-4,8-dimethyl-12-methylene-3,14-dioxatricyclo[9.3.0.02,4]tetradec-7-en-13-one

> <PUBCHEM_IUPAC_NAME_MARKUP>
(1<I>S</I>,4<I>R</I>,11<I>S</I>)-4,8-dimethyl-12-methylidene-3,14-dioxatricyclo[9.3.0.0<SUP>2,4</SUP>]tetradec-7-en-13-one

> <PUBCHEM_IUPAC_NAME>
(1S,4R,11S)-4,8-dimethyl-12-methylidene-3,14-dioxatricyclo[9.3.0.02,4]tetradec-7-en-13-one

> <PUBCHEM_IUPAC_SYSTEMATIC_NAME>
(1S,4R,11S)-4,8-dimethyl-12-methylidene-3,14-dioxatricyclo[9.3.0.02,4]tetradec-7-en-13-one

> <PUBCHEM_IUPAC_TRADITIONAL_NAME>
(1S,4R,11S)-4,8-dimethyl-12-methylene-3,14-dioxatricyclo[9.3.0.02,4]tetradec-7-en-13-one

> <PUBCHEM_IUPAC_INCHI>
InChI=1S/C15H20O3/c1-9-5-4-8-15(3)13(18-15)12-11(7-6-9)10(2)14(16)17-12/h5,11-13H,2,4,6-8H2,1,3H3/t11-,12-,13?,15+/m0/s1

> <PUBCHEM_IUPAC_INCHIKEY>
KTEXNACQROZXEV-OCLBVPJSSA-N

> <PUBCHEM_XLOGP3_AA>
2.3

> <PUBCHEM_EXACT_MASS>
248.1412445

> <PUBCHEM_MOLECULAR_FORMULA>
C15H20O3

> <PUBCHEM_MOLECULAR_WEIGHT>
248.32

> <PUBCHEM_OPENEYE_CAN_SMILES>
CC1=CCCC2(C(O2)C3C(CC1)C(=C)C(=O)O3)C

> <PUBCHEM_OPENEYE_ISO_SMILES>
CC1=CCC[C@@]2(C(O2)[C@@H]3[C@@H](CC1)C(=C)C(=O)O3)C

> <PUBCHEM_CACTVS_TPSA>
38.8

> <PUBCHEM_MONOISOTOPIC_WEIGHT>
248.1412445

> <PUBCHEM_TOTAL_CHARGE>
0

> <PUBCHEM_HEAVY_ATOM_COUNT>
18

> <PUBCHEM_ATOM_DEF_STEREO_COUNT>
3

> <PUBCHEM_ATOM_UDEF_STEREO_COUNT>
1

> <PUBCHEM_BOND_DEF_STEREO_COUNT>
0

> <PUBCHEM_BOND_UDEF_STEREO_COUNT>
1

> <PUBCHEM_ISOTOPIC_ATOM_COUNT>
0

> <PUBCHEM_COMPONENT_COUNT>
1

> <PUBCHEM_CACTVS_TAUTO_COUNT>
-1

> <PUBCHEM_COORDINATE_TYPE>
1
5
255

> <PUBCHEM_BONDANNOTATIONS>
5  1  3
15  16  1
4  9  5
6  20  5
7  21  6

$$$$
(1S,2R,4R,7E,11S,12R)-12-[(dimethylamino)methyl]-4,8-dimethyl-3,14-dioxatricyclo[9.3.0.02,4]tetradec-7-en-13-one
  SciTegic04052521443D

 48 50  0  0  0  0            999 V2000
    4.3463    2.4615    1.6479 O   0  0
    6.8279    1.1396    0.5930 O   0  0
    8.3551   -0.4311    1.2311 O   0  0
    7.6008   -3.4493   -0.1924 N   0  0
    4.5944    2.0574    0.3468 C   0  0  1  0  0  0
    4.4449    3.4938    0.5048 C   0  0  1  0  0  0
    5.6006    1.0801   -0.0520 C   0  0  2  0  0  0
    5.0924   -0.4029    0.3320 C   0  0  2  0  0  0
    6.3771   -1.1157   -0.0803 C   0  0  1  0  0  0
    3.0602    3.8602   -0.3490 C   0  0
    3.7083   -1.0889   -0.3650 C   0  0
    5.7862    4.1492    0.1256 C   0  0
    7.3330   -0.1302    0.6102 C   0  0
    1.5548    3.2496    0.1518 C   0  0
    6.4126   -2.6506    0.2991 C   0  0
    2.1460   -0.6189    0.0146 C   0  0
    1.7661    0.7559   -0.5045 C   0  0
    1.5659    1.7137    0.4317 C   0  0
    1.9163    1.0595   -1.9901 C   0  0
    7.3492   -4.8709    0.0756 C   0  0
    8.8880   -3.1051    0.4257 C   0  0
    3.8261    1.8045   -0.1569 H   0  0
    5.7634    1.1308   -1.1369 H   0  0
    4.9920   -0.4660    1.4248 H   0  0
    6.4557   -0.9987   -1.1704 H   0  0
    2.9722    4.9466   -0.3507 H   0  0
    3.2181    3.5063   -1.3677 H   0  0
    3.8110   -0.9374   -1.4396 H   0  0
    3.7603   -2.1544   -0.1412 H   0  0
    5.6316    4.8420   -0.7015 H   0  0
    6.4957    3.3782   -0.1748 H   0  0
    6.1817    4.6917    0.9843 H   0  0
    1.2611    3.7644    1.0665 H   0  0
    0.8234    3.4519   -0.6306 H   0  0
    5.5137   -3.1118   -0.1100 H   0  0
    6.3952   -2.7215    1.3867 H   0  0
    1.4568   -1.3476   -0.4120 H   0  0
    2.0448   -0.6143    1.0999 H   0  0
    1.4000    1.3876    1.4585 H   0  0
    1.6005    2.0841   -2.1859 H   0  0
    1.2964    0.3725   -2.5663 H   0  0
    2.9595    0.9392   -2.2824 H   0  0
    8.1960   -5.4622   -0.2725 H   0  0
    6.4469   -5.1858   -0.4487 H   0  0
    7.2175   -5.0214    1.1471 H   0  0
    9.6731   -3.7334    0.0053 H   0  0
    8.8300   -3.2683    1.5019 H   0  0
    9.1173   -2.0577    0.2294 H   0  0
  1  5  1  0
  1  6  1  0
  2  7  1  0
  2 13  1  0
  3 13  2  0
  4 15  1  0
  4 20  1  0
  4 21  1  0
  5  6  1  0
  5  7  1  0
  5 22  1  0
  6 10  1  0
  6 12  1  0
  7  8  1  0
  7 23  1  0
  8  9  1  0
  8 11  1  0
  8 24  1  0
  9 13  1  0
  9 15  1  0
  9 25  1  0
 10 14  1  0
 10 26  1  0
 10 27  1  0
 11 16  1  0
 11 28  1  0
 11 29  1  0
 12 30  1  0
 12 31  1  0
 12 32  1  0
 14 18  1  0
 14 33  1  0
 14 34  1  0
 15 35  1  0
 15 36  1  0
 16 17  1  0
 16 37  1  0
 16 38  1  0
 17 18  2  0
 17 19  1  0
 18 39  1  0
 19 40  1  0
 19 41  1  0
 19 42  1  0
 20 43  1  0
 20 44  1  0
 20 45  1  0
 21 46  1  0
 21 47  1  0
 21 48  1  0
M  END
> <Name>
(1S,2R,4R,7E,11S,12R)-12-[(dimethylamino)methyl]-4,8-dimethyl-3,14-dioxatricyclo[9.3.0.02,4]tetradec-7-en-13-one

> <PUBCHEM_COMPOUND_CID>
11323836

> <PUBCHEM_COMPOUND_CANONICALIZED>
1

> <PUBCHEM_CACTVS_COMPLEXITY>
459

> <PUBCHEM_CACTVS_HBOND_ACCEPTOR>
4

> <PUBCHEM_CACTVS_HBOND_DONOR>
0

> <PUBCHEM_CACTVS_ROTATABLE_BOND>
2

> <PUBCHEM_CACTVS_SUBSKEYS>
AAADceB6MAAAAAAAAAAAAAAAEgAAASAAAAAAAAAAAAAAAACAAAAAHgAAAAAADVThgAYCCAMABACIAiDSCAAAAAAgAAAACAEIAAgBABoAgQAGAAAHgAAKAAO6/P7OgAAAAAAAAAAAAAAAAAAAAAAAAAAAAA==

> <PUBCHEM_IUPAC_OPENEYE_NAME>
(1S,2R,4R,7E,11S,12R)-12-[(dimethylamino)methyl]-4,8-dimethyl-3,14-dioxatricyclo[9.3.0.02,4]tetradec-7-en-13-one

> <PUBCHEM_IUPAC_CAS_NAME>
(1S,2R,4R,7E,11S,12R)-12-[(dimethylamino)methyl]-4,8-dimethyl-3,14-dioxatricyclo[9.3.0.02,4]tetradec-7-en-13-one

> <PUBCHEM_IUPAC_NAME_MARKUP>
(1<I>S</I>,2<I>R</I>,4<I>R</I>,7<I>E</I>,11<I>S</I>,12<I>R</I>)-12-[(dimethylamino)methyl]-4,8-dimethyl-3,14-dioxatricyclo[9.3.0.0<SUP>2,4</SUP>]tetradec-7-en-13-one

> <PUBCHEM_IUPAC_NAME>
(1S,2R,4R,7E,11S,12R)-12-[(dimethylamino)methyl]-4,8-dimethyl-3,14-dioxatricyclo[9.3.0.02,4]tetradec-7-en-13-one

> <PUBCHEM_IUPAC_SYSTEMATIC_NAME>
(1S,2R,4R,7E,11S,12R)-12-[(dimethylamino)methyl]-4,8-dimethyl-3,14-dioxatricyclo[9.3.0.02,4]tetradec-7-en-13-one

> <PUBCHEM_IUPAC_TRADITIONAL_NAME>
(1S,2R,4R,7E,11S,12R)-12-[(dimethylamino)methyl]-4,8-dimethyl-3,14-dioxatricyclo[9.3.0.02,4]tetradec-7-en-13-one

> <PUBCHEM_IUPAC_INCHI>
InChI=1S/C17H27NO3/c1-11-6-5-9-17(2)15(21-17)14-12(8-7-11)13(10-18(3)4)16(19)20-14/h6,12-15H,5,7-10H2,1-4H3/b11-6+/t12-,13-,14-,15+,17+/m0/s1

> <PUBCHEM_IUPAC_INCHIKEY>
UJNSFDHVIBGEJZ-RCWGRIJBSA-N

> <PUBCHEM_XLOGP3_AA>
1.9

> <PUBCHEM_EXACT_MASS>
293.199

> <PUBCHEM_MOLECULAR_FORMULA>
C17H27NO3

> <PUBCHEM_MOLECULAR_WEIGHT>
293.4

> <PUBCHEM_OPENEYE_CAN_SMILES>
CC1=CCCC2(C(O2)C3C(CC1)C(C(=O)O3)CN(C)C)C

> <PUBCHEM_OPENEYE_ISO_SMILES>
C/C/1=C\CC[C@@]2([C@H](O2)[C@@H]3[C@@H](CC1)[C@@H](C(=O)O3)CN(C)C)C

> <PUBCHEM_CACTVS_TPSA>
42.1

> <PUBCHEM_MONOISOTOPIC_WEIGHT>
293.199

> <PUBCHEM_TOTAL_CHARGE>
0

> <PUBCHEM_HEAVY_ATOM_COUNT>
21

> <PUBCHEM_ATOM_DEF_STEREO_COUNT>
5

> <PUBCHEM_ATOM_UDEF_STEREO_COUNT>
0

> <PUBCHEM_BOND_DEF_STEREO_COUNT>
1

> <PUBCHEM_BOND_UDEF_STEREO_COUNT>
0

> <PUBCHEM_ISOTOPIC_ATOM_COUNT>
0

> <PUBCHEM_COMPONENT_COUNT>
1

> <PUBCHEM_CACTVS_TAUTO_COUNT>
-1

> <PUBCHEM_COORDINATE_TYPE>
1
5
255

> <PUBCHEM_BONDANNOTATIONS>
5  22  6
6  12  5
7  23  6
8  24  5
9  15  5

$$$$
1,10-dihydro-parthenolide
  SciTegic04052521443D

 40 42  0  0  0  0            999 V2000
    6.3668   -0.6228    0.8976 O   0  0
    5.8766    2.6019   -0.6131 O   0  0
    4.5772    4.5343   -0.6713 O   0  0
    6.9738   -1.3115   -0.0581 C   0  0  2  0  0  0
    6.7596    0.2193   -0.3489 C   0  0  1  0  0  0
    5.7429    1.3837    0.1356 C   0  0  2  0  0  0
    6.2171   -2.4978   -0.8732 C   0  0
    4.2239    1.1125   -0.0453 C   0  0  1  0  0  0
    8.4600   -1.6024    0.2289 C   0  0
    4.6751   -2.3864   -1.1273 C   0  0
    3.5590    0.0289    0.7873 C   0  0
    2.4066   -2.0484    0.2018 C   0  0  1  0  0  0
    3.8922   -2.6026    0.2198 C   0  0
    2.4771   -0.5521   -0.1230 C   0  0
    3.6934    2.4723    0.0777 C   0  0
    4.7134    3.3253   -0.4389 C   0  0
    1.5346   -2.7613   -0.8503 C   0  0
    2.4656    2.8354    0.4350 C   0  0
    7.7617    0.6569   -0.2280 H   0  0
    5.9330    1.6445    1.1836 H   0  0
    6.6964   -2.5693   -1.8495 H   0  0
    6.3825   -3.4213   -0.3182 H   0  0
    4.1488    0.8369   -1.1054 H   0  0
    8.8863   -2.1692   -0.5988 H   0  0
    8.5465   -2.1819    1.1481 H   0  0
    8.9998   -0.6620    0.3407 H   0  0
    4.4451   -1.3975   -1.5239 H   0  0
    4.3719   -3.1467   -1.8471 H   0  0
    4.2808   -0.7393    1.0649 H   0  0
    3.1158    0.4541    1.6878 H   0  0
    1.9715   -2.1861    1.2014 H   0  0
    3.8558   -3.6722    0.4265 H   0  0
    4.4365   -2.0963    1.0169 H   0  0
    1.5176   -0.0759    0.0784 H   0  0
    2.7440   -0.4045   -1.1695 H   0  0
    0.5258   -2.3492   -0.8266 H   0  0
    1.4960   -3.8279   -0.6287 H   0  0
    1.9643   -2.6118   -1.8408 H   0  0
    1.7215    2.0765    0.6770 H   0  0
    2.2029    3.8921    0.4859 H   0  0
  1  4  1  0
  1  5  1  0
  2  6  1  0
  2 16  1  0
  3 16  2  0
  4  5  1  0
  4  7  1  0
  4  9  1  0
  5  6  1  0
  5 19  1  0
  6  8  1  0
  6 20  1  0
  7 10  1  0
  7 21  1  0
  7 22  1  0
  8 11  1  0
  8 15  1  0
  8 23  1  0
  9 24  1  0
  9 25  1  0
  9 26  1  0
 10 13  1  0
 10 27  1  0
 10 28  1  0
 11 14  1  0
 11 29  1  0
 11 30  1  0
 12 13  1  0
 12 14  1  0
 12 17  1  0
 12 31  1  0
 13 32  1  0
 13 33  1  0
 14 34  1  0
 14 35  1  0
 15 16  1  0
 15 18  2  0
 17 36  1  0
 17 37  1  0
 17 38  1  0
 18 39  1  0
 18 40  1  0
M  END
> <Name>
1,10-dihydro-parthenolide

> <PUBCHEM_COMPOUND_CID>
44457162

> <PUBCHEM_COMPOUND_CANONICALIZED>
1

> <PUBCHEM_CACTVS_COMPLEXITY>
389

> <PUBCHEM_CACTVS_HBOND_ACCEPTOR>
3

> <PUBCHEM_CACTVS_HBOND_DONOR>
0

> <PUBCHEM_CACTVS_ROTATABLE_BOND>
0

> <PUBCHEM_CACTVS_SUBSKEYS>
AAADceBwMAAAAAAAAAAAAAAAEgAAASAAAAAAAAAAAAAAAADAAAAAGgAAAAAADVSggAICCAAABACIAgDSCAAAAAAgAAAAAAEAAEgBBBIAIQACAAAFwAACIIGK7PzOAAAAAAAAAAAAAAAAAAAAAAAAAAAAAA==

> <PUBCHEM_IUPAC_OPENEYE_NAME>
(1S,2R,4R,8S,11S)-4,8-dimethyl-12-methylene-3,14-dioxatricyclo[9.3.0.02,4]tetradecan-13-one

> <PUBCHEM_IUPAC_CAS_NAME>
(1S,2R,4R,8S,11S)-4,8-dimethyl-12-methylene-3,14-dioxatricyclo[9.3.0.02,4]tetradecan-13-one

> <PUBCHEM_IUPAC_NAME_MARKUP>
(1<I>S</I>,2<I>R</I>,4<I>R</I>,8<I>S</I>,11<I>S</I>)-4,8-dimethyl-12-methylidene-3,14-dioxatricyclo[9.3.0.0<SUP>2,4</SUP>]tetradecan-13-one

> <PUBCHEM_IUPAC_NAME>
(1S,2R,4R,8S,11S)-4,8-dimethyl-12-methylidene-3,14-dioxatricyclo[9.3.0.02,4]tetradecan-13-one

> <PUBCHEM_IUPAC_SYSTEMATIC_NAME>
(1S,2R,4R,8S,11S)-4,8-dimethyl-12-methylidene-3,14-dioxatricyclo[9.3.0.02,4]tetradecan-13-one

> <PUBCHEM_IUPAC_TRADITIONAL_NAME>
(1S,2R,4R,8S,11S)-4,8-dimethyl-12-methylene-3,14-dioxatricyclo[9.3.0.02,4]tetradecan-13-one

> <PUBCHEM_IUPAC_INCHI>
InChI=1S/C15H22O3/c1-9-5-4-8-15(3)13(18-15)12-11(7-6-9)10(2)14(16)17-12/h9,11-13H,2,4-8H2,1,3H3/t9-,11-,12-,13+,15+/m0/s1

> <PUBCHEM_IUPAC_INCHIKEY>
GXPQPOIICOESFL-FIRSIQCYSA-N

> <PUBCHEM_XLOGP3_AA>
3.3

> <PUBCHEM_EXACT_MASS>
250.15689456

> <PUBCHEM_MOLECULAR_FORMULA>
C15H22O3

> <PUBCHEM_MOLECULAR_WEIGHT>
250.33

> <PUBCHEM_OPENEYE_CAN_SMILES>
CC1CCCC2(C(O2)C3C(CC1)C(=C)C(=O)O3)C

> <PUBCHEM_OPENEYE_ISO_SMILES>
C[C@H]1CCC[C@@]2([C@H](O2)[C@@H]3[C@@H](CC1)C(=C)C(=O)O3)C

> <PUBCHEM_CACTVS_TPSA>
38.8

> <PUBCHEM_MONOISOTOPIC_WEIGHT>
250.15689456

> <PUBCHEM_TOTAL_CHARGE>
0

> <PUBCHEM_HEAVY_ATOM_COUNT>
18

> <PUBCHEM_ATOM_DEF_STEREO_COUNT>
5

> <PUBCHEM_ATOM_UDEF_STEREO_COUNT>
0

> <PUBCHEM_BOND_DEF_STEREO_COUNT>
0

> <PUBCHEM_BOND_UDEF_STEREO_COUNT>
0

> <PUBCHEM_ISOTOPIC_ATOM_COUNT>
0

> <PUBCHEM_COMPONENT_COUNT>
1

> <PUBCHEM_CACTVS_TAUTO_COUNT>
-1

> <PUBCHEM_COORDINATE_TYPE>
1
5
255

> <PUBCHEM_BONDANNOTATIONS>
12  17  6
4  9  5
5  19  6
6  20  5
8  23  6

$$$$
(Dimethylamino)Parthenolide Fumaric Acid Salt
  SciTegic04052521443D

 48 50  0  0  0  0            999 V2000
    6.7799    8.1155    1.1217 O   0  0
    5.5350   11.1302   -0.5228 O   0  0
    4.1379   12.8059   -1.2167 O   0  0
    1.0419   12.4540    0.1656 N   0  0
    6.5858    8.8734   -0.1908 C   0  0  1  0  0  0
    6.6762    7.2962    0.0446 C   0  0  2  0  0  0
    5.4329    9.9519    0.2592 C   0  0  2  0  0  0
    3.9176    9.6312   -0.0691 C   0  0  2  0  0  0
    3.2696   11.0065    0.1993 C   0  0  1  0  0  0
    5.4974    6.3183    0.2865 C   0  0
    3.3010    8.4616    0.7061 C   0  0
    7.9706    6.7028   -0.5377 C   0  0
    4.3264   11.7802   -0.5581 C   0  0
    4.6422    5.9964   -0.9563 C   0  0
    1.7398   11.1697   -0.2074 C   0  0
    2.0758    7.8231    0.0145 C   0  0
    2.1758    6.2494   -0.0501 C   0  0
    3.2492    5.5044   -0.4574 C   0  0
    0.9421    5.4909    0.3437 C   0  0
   -0.3889   12.2963   -0.1308 C   0  0
    1.5111   13.6530   -0.5364 C   0  0
    7.5695    9.3655   -0.2320 H   0  0
    5.5619   10.2295    1.3133 H   0  0
    3.8880    9.4145   -1.1483 H   0  0
    3.3833   11.1906    1.2762 H   0  0
    5.9088    5.3820    0.6637 H   0  0
    4.8441    6.7583    1.0399 H   0  0
    4.0637    7.6927    0.8294 H   0  0
    2.9901    8.8259    1.6853 H   0  0
    7.7289    6.0707   -1.3921 H   0  0
    8.4725    6.1065    0.2243 H   0  0
    8.6289    7.5103   -0.8585 H   0  0
    4.5230    6.8915   -1.5669 H   0  0
    5.1227    5.2154   -1.5456 H   0  0
    1.1906   10.3539    0.2627 H   0  0
    1.6803   11.0713   -1.2913 H   0  0
    1.1787    8.0945    0.5709 H   0  0
    2.0053    8.2116   -1.0015 H   0  0
    3.1121    4.4234   -0.4292 H   0  0
    1.1307    4.4207    0.2598 H   0  0
    0.1192    5.7671   -0.3156 H   0  0
    0.6792    5.7333    1.3734 H   0  0
   -0.9177   13.2129    0.1303 H   0  0
   -0.7917   11.4669    0.4506 H   0  0
   -0.5200   12.0920   -1.1935 H   0  0
    0.9446   14.5194   -0.1952 H   0  0
    1.3681   13.5257   -1.6095 H   0  0
    2.5698   13.8063   -0.3270 H   0  0
  1  5  1  0
  1  6  1  0
  2  7  1  0
  2 13  1  0
  3 13  2  0
  4 15  1  0
  4 20  1  0
  4 21  1  0
  5  6  1  0
  5  7  1  0
  5 22  1  0
  6 10  1  0
  6 12  1  0
  7  8  1  0
  7 23  1  0
  8  9  1  0
  8 11  1  0
  8 24  1  0
  9 13  1  0
  9 15  1  0
  9 25  1  0
 10 14  1  0
 10 26  1  0
 10 27  1  0
 11 16  1  0
 11 28  1  0
 11 29  1  0
 12 30  1  0
 12 31  1  0
 12 32  1  0
 14 18  1  0
 14 33  1  0
 14 34  1  0
 15 35  1  0
 15 36  1  0
 16 17  1  0
 16 37  1  0
 16 38  1  0
 17 18  2  0
 17 19  1  0
 18 39  1  0
 19 40  1  0
 19 41  1  0
 19 42  1  0
 20 43  1  0
 20 44  1  0
 20 45  1  0
 21 46  1  0
 21 47  1  0
 21 48  1  0
M  END
> <Name>
(Dimethylamino)Parthenolide Fumaric Acid Salt

> <PUBCHEM_COMPOUND_CID>
71455956

> <PUBCHEM_COMPOUND_CANONICALIZED>
1

> <PUBCHEM_CACTVS_COMPLEXITY>
578

> <PUBCHEM_CACTVS_HBOND_ACCEPTOR>
8

> <PUBCHEM_CACTVS_HBOND_DONOR>
2

> <PUBCHEM_CACTVS_ROTATABLE_BOND>
4

> <PUBCHEM_CACTVS_SUBSKEYS>
AAADceB6OAAAAAAAAAAAAAAAEgAAASAAAAAAAAAAAAAAAACAAAAAHgAACAAADVThgAYCCAMABgCIAiDSCAAAAAAgAAAICAEIAEgBBBoAgQAGEAAHgAAKEYO6/P7OgAAAAAAAAAAAAAAAAAAAAAAAAAAAAA==

> <PUBCHEM_IUPAC_OPENEYE_NAME>
(1S,2R,4R,11S,12R)-12-[(dimethylamino)methyl]-4,8-dimethyl-3,14-dioxatricyclo[9.3.0.02,4]tetradec-7-en-13-one;fumaric acid

> <PUBCHEM_IUPAC_CAS_NAME>
(E)-2-butenedioic acid;(1S,2R,4R,11S,12R)-12-[(dimethylamino)methyl]-4,8-dimethyl-3,14-dioxatricyclo[9.3.0.02,4]tetradec-7-en-13-one

> <PUBCHEM_IUPAC_NAME_MARKUP>
(<I>E</I>)-but-2-enedioic acid;(1<I>S</I>,2<I>R</I>,4<I>R</I>,11<I>S</I>,12<I>R</I>)-12-[(dimethylamino)methyl]-4,8-dimethyl-3,14-dioxatricyclo[9.3.0.0<SUP>2,4</SUP>]tetradec-7-en-13-one

> <PUBCHEM_IUPAC_NAME>
(E)-but-2-enedioic acid;(1S,2R,4R,11S,12R)-12-[(dimethylamino)methyl]-4,8-dimethyl-3,14-dioxatricyclo[9.3.0.02,4]tetradec-7-en-13-one

> <PUBCHEM_IUPAC_SYSTEMATIC_NAME>
(E)-but-2-enedioic acid;(1S,2R,4R,11S,12R)-12-[(dimethylamino)methyl]-4,8-dimethyl-3,14-dioxatricyclo[9.3.0.02,4]tetradec-7-en-13-one

> <PUBCHEM_IUPAC_TRADITIONAL_NAME>
(1S,2R,4R,11S,12R)-12-[(dimethylamino)methyl]-4,8-dimethyl-3,14-dioxatricyclo[9.3.0.02,4]tetradec-7-en-13-one;fumaric acid

> <PUBCHEM_IUPAC_INCHI>
InChI=1S/C17H27NO3.C4H4O4/c1-11-6-5-9-17(2)15(21-17)14-12(8-7-11)13(10-18(3)4)16(19)20-14;5-3(6)1-2-4(7)8/h6,12-15H,5,7-10H2,1-4H3;1-2H,(H,5,6)(H,7,8)/b;2-1+/t12-,13-,14-,15+,17+;/m0./s1

> <PUBCHEM_IUPAC_INCHIKEY>
MRLIRFYFSXOGIO-XFCBUYNWSA-N

> <PUBCHEM_EXACT_MASS>
409.21005233

> <PUBCHEM_MOLECULAR_FORMULA>
C21H31NO7

> <PUBCHEM_MOLECULAR_WEIGHT>
409.5

> <PUBCHEM_OPENEYE_CAN_SMILES>
CC1=CCCC2(C(O2)C3C(CC1)C(C(=O)O3)CN(C)C)C.C(=CC(=O)O)C(=O)O

> <PUBCHEM_OPENEYE_ISO_SMILES>
CC1=CCC[C@@]2([C@H](O2)[C@@H]3[C@@H](CC1)[C@@H](C(=O)O3)CN(C)C)C.C(=C/C(=O)O)\C(=O)O

> <PUBCHEM_CACTVS_TPSA>
117

> <PUBCHEM_MONOISOTOPIC_WEIGHT>
409.21005233

> <PUBCHEM_TOTAL_CHARGE>
0

> <PUBCHEM_HEAVY_ATOM_COUNT>
29

> <PUBCHEM_ATOM_DEF_STEREO_COUNT>
5

> <PUBCHEM_ATOM_UDEF_STEREO_COUNT>
0

> <PUBCHEM_BOND_DEF_STEREO_COUNT>
1

> <PUBCHEM_BOND_UDEF_STEREO_COUNT>
1

> <PUBCHEM_ISOTOPIC_ATOM_COUNT>
0

> <PUBCHEM_COMPONENT_COUNT>
2

> <PUBCHEM_CACTVS_TAUTO_COUNT>
-1

> <PUBCHEM_COORDINATE_TYPE>
1
5
255

> <PUBCHEM_BONDANNOTATIONS>
10  16  5
11  31  5
12  32  6
13  19  6
21  22  1
9  30  6

$$$$
PARTHENOLIDE, 9B-ACETOXY-
  SciTegic04052521443D

 44 46  0  0  0  0            999 V2000
    6.2215    2.8539   -1.5867 O   0  0
    3.2085    3.6644   -0.2740 O   0  0
    3.6553   -1.2081   -0.5918 O   0  0
    0.9058    3.4905   -0.0656 O   0  0
    3.2561   -3.3273    0.2581 O   0  0
    7.1479    2.7269   -0.3519 C   0  0  3  0  0  0
    5.7478    3.3575   -0.3383 C   0  0  3  0  0  0
    4.2895    2.9370    0.3050 C   0  0  3  0  0  0
    3.7468    1.4635    0.1632 C   0  0  3  0  0  0
    7.5424    1.2474    0.0543 C   0  0
    8.2805    3.7702   -0.2968 C   0  0
    4.5768    0.4547    0.9190 C   0  0
    7.0203    0.1092   -0.9151 C   0  0
    2.3389    1.6828    0.4973 C   0  0
    4.3410   -1.0298    0.6695 C   0  0  3  0  0  0
    2.0283    3.0118    0.0420 C   0  0
    6.8873   -1.2189   -0.0755 C   0  0
    5.7953   -1.7197    0.5943 C   0  0
    1.4257    0.7545    0.8249 C   0  0
    6.0154   -3.0203    1.3222 C   0  0
    3.1390   -2.5357   -0.6861 C   0  0
    2.3562   -2.9613   -1.8908 C   0  0
    5.8924    4.4456   -0.2336 H   0  0
    4.2819    3.1861    1.3760 H   0  0
    3.7793    1.2389   -0.9165 H   0  0
    8.6302    1.1874    0.0864 H   0  0
    7.1377    1.0533    1.0476 H   0  0
    8.8805    3.6089    0.5987 H   0  0
    7.8515    4.7719   -0.2706 H   0  0
    8.9119    3.6688   -1.1796 H   0  0
    5.6209    0.6570    0.6803 H   0  0
    4.4055    0.6314    1.9809 H   0  0
    6.0490    0.3877   -1.3239 H   0  0
    7.7295   -0.0373   -1.7299 H   0  0
    3.6899   -1.4454    1.4461 H   0  0
    7.7899   -1.8271   -0.0176 H   0  0
    1.7075   -0.2977    0.8626 H   0  0
    0.4026    1.0533    1.0532 H   0  0
    7.0429   -3.3517    1.1726 H   0  0
    5.3308   -3.7747    0.9344 H   0  0
    5.8319   -2.8768    2.3871 H   0  0
    2.0503   -4.0013   -1.7773 H   0  0
    2.9761   -2.8607   -2.7818 H   0  0
    1.4719   -2.3320   -1.9911 H   0  0
  1  6  1  0
  1  7  1  0
  2  8  1  0
  2 16  1  0
  3 15  1  0
  3 21  1  0
  4 16  2  0
  5 21  2  0
  6  7  1  0
  6 10  1  0
  6 11  1  0
  7  8  1  0
  7 23  1  0
  8  9  1  0
  8 24  1  0
  9 12  1  0
  9 14  1  0
  9 25  1  0
 10 13  1  0
 10 26  1  0
 10 27  1  0
 11 28  1  0
 11 29  1  0
 11 30  1  0
 12 15  1  0
 12 31  1  0
 12 32  1  0
 13 17  1  0
 13 33  1  0
 13 34  1  0
 14 16  1  0
 14 19  2  0
 15 18  1  0
 15 35  1  0
 17 18  2  0
 17 36  1  0
 18 20  1  0
 19 37  1  0
 19 38  1  0
 20 39  1  0
 20 40  1  0
 20 41  1  0
 21 22  1  0
 22 42  1  0
 22 43  1  0
 22 44  1  0
M  END
> <Name>
PARTHENOLIDE, 9B-ACETOXY-

> <PUBCHEM_COMPOUND_CID>
5906991

> <PUBCHEM_COMPOUND_CANONICALIZED>
1

> <PUBCHEM_CACTVS_COMPLEXITY>
563

> <PUBCHEM_CACTVS_HBOND_ACCEPTOR>
5

> <PUBCHEM_CACTVS_HBOND_DONOR>
0

> <PUBCHEM_CACTVS_ROTATABLE_BOND>
2

> <PUBCHEM_CACTVS_SUBSKEYS>
AAADceB4OAAAAAAAAAAAAAAAEgAAASAAAAAAAAAAAAAAAACAAAAAGgAAAAAADVSggAICCAAABACIAiDSCAAAAAAgAAAACAEAAEgBBBIAIQACEAAFwAAKIIPK7OzOAAAAAAAAAAAAAAAAAAAAAAAAAAAAAA==

> <PUBCHEM_IUPAC_OPENEYE_NAME>
[(7Z)-4,8-dimethyl-12-methylene-13-oxo-3,14-dioxatricyclo[9.3.0.02,4]tetradec-7-en-9-yl] acetate

> <PUBCHEM_IUPAC_CAS_NAME>
acetic acid [(7Z)-4,8-dimethyl-12-methylene-13-oxo-3,14-dioxatricyclo[9.3.0.02,4]tetradec-7-en-9-yl] ester

> <PUBCHEM_IUPAC_NAME_MARKUP>
[(7<I>Z</I>)-4,8-dimethyl-12-methylidene-13-oxo-3,14-dioxatricyclo[9.3.0.0<SUP>2,4</SUP>]tetradec-7-en-9-yl] acetate

> <PUBCHEM_IUPAC_NAME>
[(7Z)-4,8-dimethyl-12-methylidene-13-oxo-3,14-dioxatricyclo[9.3.0.02,4]tetradec-7-en-9-yl] acetate

> <PUBCHEM_IUPAC_SYSTEMATIC_NAME>
[(7Z)-4,8-dimethyl-12-methylidene-13-oxidanylidene-3,14-dioxatricyclo[9.3.0.02,4]tetradec-7-en-9-yl] ethanoate

> <PUBCHEM_IUPAC_TRADITIONAL_NAME>
acetic acid [(7Z)-13-keto-4,8-dimethyl-12-methylene-3,14-dioxatricyclo[9.3.0.02,4]tetradec-7-en-9-yl] ester

> <PUBCHEM_IUPAC_INCHI>
InChI=1S/C17H22O5/c1-9-6-5-7-17(4)15(22-17)14-12(10(2)16(19)21-14)8-13(9)20-11(3)18/h6,12-15H,2,5,7-8H2,1,3-4H3/b9-6-

> <PUBCHEM_IUPAC_INCHIKEY>
QMKVWBGFFNUWNW-TWGQIWQCSA-N

> <PUBCHEM_XLOGP3_AA>
1.8

> <PUBCHEM_EXACT_MASS>
306.1467238

> <PUBCHEM_MOLECULAR_FORMULA>
C17H22O5

> <PUBCHEM_MOLECULAR_WEIGHT>
306.4

> <PUBCHEM_OPENEYE_CAN_SMILES>
CC1=CCCC2(C(O2)C3C(CC1OC(=O)C)C(=C)C(=O)O3)C

> <PUBCHEM_OPENEYE_ISO_SMILES>
C/C/1=C/CCC2(C(O2)C3C(CC1OC(=O)C)C(=C)C(=O)O3)C

> <PUBCHEM_CACTVS_TPSA>
65.1

> <PUBCHEM_MONOISOTOPIC_WEIGHT>
306.1467238

> <PUBCHEM_TOTAL_CHARGE>
0

> <PUBCHEM_HEAVY_ATOM_COUNT>
22

> <PUBCHEM_ATOM_DEF_STEREO_COUNT>
0

> <PUBCHEM_ATOM_UDEF_STEREO_COUNT>
5

> <PUBCHEM_BOND_DEF_STEREO_COUNT>
1

> <PUBCHEM_BOND_UDEF_STEREO_COUNT>
0

> <PUBCHEM_ISOTOPIC_ATOM_COUNT>
0

> <PUBCHEM_COMPONENT_COUNT>
1

> <PUBCHEM_CACTVS_TAUTO_COUNT>
1

> <PUBCHEM_COORDINATE_TYPE>
1
5
255

> <PUBCHEM_BONDANNOTATIONS>
15  35  3
6  11  3
7  23  3
8  24  3
9  25  3

$$$$
(1S,2R,4R,7Z,11S,12R)-12-[(dimethylamino)methyl]-4,8-dimethyl-3,14-dioxatricyclo[9.3.0.02,4]tetradec-7-en-13-one
  SciTegic04052521443D

 48 50  0  0  0  0            999 V2000
    7.2663    2.7484   -1.0357 O   0  0
    4.1383    3.4360   -0.2591 O   0  0
    2.0100    3.1111   -1.0658 O   0  0
    0.8321    0.0738    0.0004 N   0  0
    6.6332    3.1980    0.1207 C   0  0  2  0  0  0
    8.0368    2.5736    0.3099 C   0  0  1  0  0  0
    5.1058    2.6514    0.4243 C   0  0  2  0  0  0
    4.6605    1.2478   -0.1406 C   0  0  2  0  0  0
    3.1519    1.3004    0.1299 C   0  0  1  0  0  0
    8.2710    1.0782    0.6689 C   0  0
    5.3739    0.0751    0.4801 C   0  0
    9.2938    3.4389    0.1145 C   0  0
    2.9957    2.6951   -0.4239 C   0  0
    8.4208    0.1387   -0.5701 C   0  0
    2.2776    0.1100   -0.4303 C   0  0
    5.4422   -1.2048   -0.3491 C   0  0
    6.8118   -1.9126   -0.0643 C   0  0
    8.0529   -1.3365   -0.1573 C   0  0
    6.7555   -3.3630    0.3169 C   0  0
    0.2469   -1.1985   -0.4408 C   0  0
   -0.0087    1.1623   -0.5079 C   0  0
    6.7389    4.2667    0.3523 H   0  0
    4.9009    2.7118    1.5001 H   0  0
    4.8522    1.2760   -1.2273 H   0  0
    3.0624    1.3329    1.2257 H   0  0
    9.1821    1.0080    1.2632 H   0  0
    7.4234    0.7318    1.2601 H   0  0
    6.3969    0.3858    0.6922 H   0  0
    4.8651   -0.1638    1.4141 H   0  0
    9.9134    3.3881    1.0098 H   0  0
    8.9994    4.4730   -0.0648 H   0  0
    9.8605    3.0695   -0.7403 H   0  0
    7.7503    0.4722   -1.3621 H   0  0
    9.4500    0.1700   -0.9275 H   0  0
    2.7423   -0.8218   -0.1080 H   0  0
    2.2971    0.1689   -1.5186 H   0  0
    4.6221   -1.8667   -0.0710 H   0  0
    5.3690   -0.9600   -1.4088 H   0  0
    8.8952   -1.9841    0.0862 H   0  0
    7.7661   -3.7340    0.4870 H   0  0
    6.2904   -3.9328   -0.4875 H   0  0
    6.1690   -3.4770    1.2286 H   0  0
   -0.7991   -1.2424   -0.1377 H   0  0
    0.7913   -2.0264    0.0137 H   0  0
    0.3136   -1.2727   -1.5262 H   0  0
   -1.0265    1.0391   -0.1378 H   0  0
   -0.0138    1.1396   -1.5977 H   0  0
    0.3882    2.1184   -0.1666 H   0  0
  1  5  1  0
  1  6  1  0
  2  7  1  0
  2 13  1  0
  3 13  2  0
  4 15  1  0
  4 20  1  0
  4 21  1  0
  5  6  1  0
  5  7  1  0
  5 22  1  0
  6 10  1  0
  6 12  1  0
  7  8  1  0
  7 23  1  0
  8  9  1  0
  8 11  1  0
  8 24  1  0
  9 13  1  0
  9 15  1  0
  9 25  1  0
 10 14  1  0
 10 26  1  0
 10 27  1  0
 11 16  1  0
 11 28  1  0
 11 29  1  0
 12 30  1  0
 12 31  1  0
 12 32  1  0
 14 18  1  0
 14 33  1  0
 14 34  1  0
 15 35  1  0
 15 36  1  0
 16 17  1  0
 16 37  1  0
 16 38  1  0
 17 18  2  0
 17 19  1  0
 18 39  1  0
 19 40  1  0
 19 41  1  0
 19 42  1  0
 20 43  1  0
 20 44  1  0
 20 45  1  0
 21 46  1  0
 21 47  1  0
 21 48  1  0
M  END
> <Name>
(1S,2R,4R,7Z,11S,12R)-12-[(dimethylamino)methyl]-4,8-dimethyl-3,14-dioxatricyclo[9.3.0.02,4]tetradec-7-en-13-one

> <PUBCHEM_COMPOUND_CID>
166603844

> <PUBCHEM_COMPOUND_CANONICALIZED>
1

> <PUBCHEM_CACTVS_COMPLEXITY>
459

> <PUBCHEM_CACTVS_HBOND_ACCEPTOR>
4

> <PUBCHEM_CACTVS_HBOND_DONOR>
0

> <PUBCHEM_CACTVS_ROTATABLE_BOND>
2

> <PUBCHEM_CACTVS_SUBSKEYS>
AAADceB6MAAAAAAAAAAAAAAAEgAAASAAAAAAAAAAAAAAAACAAAAAHgAAAAAADVThgAYCCAMABACIAiDSCAAAAAAgAAAACAEIAAgBABoAgQAGAAAHgAAKAAO6/P7OgAAAAAAAAAAAAAAAAAAAAAAAAAAAAA==

> <PUBCHEM_IUPAC_OPENEYE_NAME>
(1S,2R,4R,7Z,11S,12R)-12-[(dimethylamino)methyl]-4,8-dimethyl-3,14-dioxatricyclo[9.3.0.02,4]tetradec-7-en-13-one

> <PUBCHEM_IUPAC_CAS_NAME>
(1S,2R,4R,7Z,11S,12R)-12-[(dimethylamino)methyl]-4,8-dimethyl-3,14-dioxatricyclo[9.3.0.02,4]tetradec-7-en-13-one

> <PUBCHEM_IUPAC_NAME_MARKUP>
(1<I>S</I>,2<I>R</I>,4<I>R</I>,7<I>Z</I>,11<I>S</I>,12<I>R</I>)-12-[(dimethylamino)methyl]-4,8-dimethyl-3,14-dioxatricyclo[9.3.0.0<SUP>2,4</SUP>]tetradec-7-en-13-one

> <PUBCHEM_IUPAC_NAME>
(1S,2R,4R,7Z,11S,12R)-12-[(dimethylamino)methyl]-4,8-dimethyl-3,14-dioxatricyclo[9.3.0.02,4]tetradec-7-en-13-one

> <PUBCHEM_IUPAC_SYSTEMATIC_NAME>
(1S,2R,4R,7Z,11S,12R)-12-[(dimethylamino)methyl]-4,8-dimethyl-3,14-dioxatricyclo[9.3.0.02,4]tetradec-7-en-13-one

> <PUBCHEM_IUPAC_TRADITIONAL_NAME>
(1S,2R,4R,7Z,11S,12R)-12-[(dimethylamino)methyl]-4,8-dimethyl-3,14-dioxatricyclo[9.3.0.02,4]tetradec-7-en-13-one

> <PUBCHEM_IUPAC_INCHI>
InChI=1S/C17H27NO3/c1-11-6-5-9-17(2)15(21-17)14-12(8-7-11)13(10-18(3)4)16(19)20-14/h6,12-15H,5,7-10H2,1-4H3/b11-6-/t12-,13-,14-,15+,17+/m0/s1

> <PUBCHEM_IUPAC_INCHIKEY>
UJNSFDHVIBGEJZ-WCOQXKCFSA-N

> <PUBCHEM_XLOGP3_AA>
1.9

> <PUBCHEM_EXACT_MASS>
293.19909372

> <PUBCHEM_MOLECULAR_FORMULA>
C17H27NO3

> <PUBCHEM_MOLECULAR_WEIGHT>
293.4

> <PUBCHEM_OPENEYE_CAN_SMILES>
CC1=CCCC2(C(O2)C3C(CC1)C(C(=O)O3)CN(C)C)C

> <PUBCHEM_OPENEYE_ISO_SMILES>
C/C/1=C/CC[C@@]2([C@H](O2)[C@@H]3[C@@H](CC1)[C@@H](C(=O)O3)CN(C)C)C

> <PUBCHEM_CACTVS_TPSA>
42.1

> <PUBCHEM_MONOISOTOPIC_WEIGHT>
293.19909372

> <PUBCHEM_TOTAL_CHARGE>
0

> <PUBCHEM_HEAVY_ATOM_COUNT>
21

> <PUBCHEM_ATOM_DEF_STEREO_COUNT>
5

> <PUBCHEM_ATOM_UDEF_STEREO_COUNT>
0

> <PUBCHEM_BOND_DEF_STEREO_COUNT>
1

> <PUBCHEM_BOND_UDEF_STEREO_COUNT>
0

> <PUBCHEM_ISOTOPIC_ATOM_COUNT>
0

> <PUBCHEM_COMPONENT_COUNT>
1

> <PUBCHEM_CACTVS_TAUTO_COUNT>
-1

> <PUBCHEM_COORDINATE_TYPE>
1
5
255

> <PUBCHEM_BONDANNOTATIONS>
5  22  6
6  12  5
7  23  5
8  24  6
9  15  6

$$$$
(4R)-12-[(dimethylamino)methyl]-4,8-dimethyl-3,14-dioxatricyclo[9.3.0.02,4]tetradec-7-en-13-one
  SciTegic04052521443D

 48 50  0  0  0  0            999 V2000
    8.1802   -0.6320   -1.1953 O   0  0
    6.9253    2.2130   -0.1032 O   0  0
    5.5861    3.9115   -0.8802 O   0  0
    2.3692    3.4320    0.1923 N   0  0
    7.9324   -0.0954    0.1004 C   0  0  3  0  0  0
    7.9379   -1.6205   -0.0450 C   0  0  1  0  0  0
    6.7034    0.9370    0.4734 C   0  0  3  0  0  0
    5.2692    0.6751   -0.0423 C   0  0  3  0  0  0
    4.5881    2.0041    0.2971 C   0  0  3  0  0  0
    6.7668   -2.5336   -0.5614 C   0  0
    4.6657   -0.5609    0.6349 C   0  0
    9.2263   -2.3233    0.4161 C   0  0
    5.7134    2.8495   -0.2644 C   0  0
    6.1201   -3.3584    0.5975 C   0  0
    3.1032    2.1863   -0.2289 C   0  0
    3.4601   -1.2203    0.0025 C   0  0
    3.5122   -2.8124    0.0993 C   0  0
    4.5849   -3.6410    0.3404 C   0  0
    2.2014   -3.5085   -0.1191 C   0  0
    0.9644    3.2938   -0.2135 C   0  0
    2.8796    4.6788   -0.3890 C   0  0
    8.8793    0.2639    0.5263 H   0  0
    6.6322    1.0426    1.5643 H   0  0
    5.3360    0.5564   -1.1332 H   0  0
    4.6056    2.0797    1.3931 H   0  0
    6.0020   -1.9034   -1.0152 H   0  0
    7.1603   -3.2232   -1.3082 H   0  0
    5.4521   -1.3138    0.6875 H   0  0
    4.3771   -0.2651    1.6435 H   0  0
    8.9948   -3.0098    1.2304 H   0  0
    9.9431   -1.5786    0.7621 H   0  0
    9.6551   -2.8802   -0.4171 H   0  0
    6.6430   -4.3107    0.6855 H   0  0
    6.2237   -2.7991    1.5273 H   0  0
    2.5247    1.3314    0.1213 H   0  0
    3.1388    2.1800   -1.3183 H   0  0
    2.5626   -0.8686    0.5113 H   0  0
    3.4176   -0.9355   -1.0488 H   0  0
    4.3256   -4.6995    0.3574 H   0  0
    2.3428   -4.5858   -0.0328 H   0  0
    1.8244   -3.2706   -1.1138 H   0  0
    1.4834   -3.1757    0.6304 H   0  0
    0.4112    4.1855    0.0813 H   0  0
    0.5297    2.4201    0.2721 H   0  0
    0.9084    3.1732   -1.2954 H   0  0
    2.2870    5.5187   -0.0263 H   0  0
    2.8106    4.6286   -1.4757 H   0  0
    3.9208    4.8168   -0.0974 H   0  0
  1  5  1  0
  1  6  1  0
  2  7  1  0
  2 13  1  0
  3 13  2  0
  4 15  1  0
  4 20  1  0
  4 21  1  0
  5  6  1  0
  5  7  1  0
  5 22  1  0
  6 10  1  0
  6 12  1  0
  7  8  1  0
  7 23  1  0
  8  9  1  0
  8 11  1  0
  8 24  1  0
  9 13  1  0
  9 15  1  0
  9 25  1  0
 10 14  1  0
 10 26  1  0
 10 27  1  0
 11 16  1  0
 11 28  1  0
 11 29  1  0
 12 30  1  0
 12 31  1  0
 12 32  1  0
 14 18  1  0
 14 33  1  0
 14 34  1  0
 15 35  1  0
 15 36  1  0
 16 17  1  0
 16 37  1  0
 16 38  1  0
 17 18  2  0
 17 19  1  0
 18 39  1  0
 19 40  1  0
 19 41  1  0
 19 42  1  0
 20 43  1  0
 20 44  1  0
 20 45  1  0
 21 46  1  0
 21 47  1  0
 21 48  1  0
M  END
> <Name>
(4R)-12-[(dimethylamino)methyl]-4,8-dimethyl-3,14-dioxatricyclo[9.3.0.02,4]tetradec-7-en-13-one

> <PUBCHEM_COMPOUND_CID>
146160022

> <PUBCHEM_COMPOUND_CANONICALIZED>
1

> <PUBCHEM_CACTVS_COMPLEXITY>
459

> <PUBCHEM_CACTVS_HBOND_ACCEPTOR>
4

> <PUBCHEM_CACTVS_HBOND_DONOR>
0

> <PUBCHEM_CACTVS_ROTATABLE_BOND>
2

> <PUBCHEM_CACTVS_SUBSKEYS>
AAADceB6MAAAAAAAAAAAAAAAEgAAASAAAAAAAAAAAAAAAACAAAAAHgAAAAAADVThgAYCCAMABACIAiDSCAAAAAAgAAAACAEIAAgBABoAgQAGAAAHgAAKAAO6/P7OgAAAAAAAAAAAAAAAAAAAAAAAAAAAAA==

> <PUBCHEM_IUPAC_OPENEYE_NAME>
(4R)-12-[(dimethylamino)methyl]-4,8-dimethyl-3,14-dioxatricyclo[9.3.0.02,4]tetradec-7-en-13-one

> <PUBCHEM_IUPAC_CAS_NAME>
(4R)-12-[(dimethylamino)methyl]-4,8-dimethyl-3,14-dioxatricyclo[9.3.0.02,4]tetradec-7-en-13-one

> <PUBCHEM_IUPAC_NAME_MARKUP>
(4<I>R</I>)-12-[(dimethylamino)methyl]-4,8-dimethyl-3,14-dioxatricyclo[9.3.0.0<SUP>2,4</SUP>]tetradec-7-en-13-one

> <PUBCHEM_IUPAC_NAME>
(4R)-12-[(dimethylamino)methyl]-4,8-dimethyl-3,14-dioxatricyclo[9.3.0.02,4]tetradec-7-en-13-one

> <PUBCHEM_IUPAC_SYSTEMATIC_NAME>
(4R)-12-[(dimethylamino)methyl]-4,8-dimethyl-3,14-dioxatricyclo[9.3.0.02,4]tetradec-7-en-13-one

> <PUBCHEM_IUPAC_TRADITIONAL_NAME>
(4R)-12-[(dimethylamino)methyl]-4,8-dimethyl-3,14-dioxatricyclo[9.3.0.02,4]tetradec-7-en-13-one

> <PUBCHEM_IUPAC_INCHI>
InChI=1S/C17H27NO3/c1-11-6-5-9-17(2)15(21-17)14-12(8-7-11)13(10-18(3)4)16(19)20-14/h6,12-15H,5,7-10H2,1-4H3/t12?,13?,14?,15?,17-/m1/s1

> <PUBCHEM_IUPAC_INCHIKEY>
UJNSFDHVIBGEJZ-UGQLREHASA-N

> <PUBCHEM_XLOGP3_AA>
1.9

> <PUBCHEM_EXACT_MASS>
293.19909372

> <PUBCHEM_MOLECULAR_FORMULA>
C17H27NO3

> <PUBCHEM_MOLECULAR_WEIGHT>
293.4

> <PUBCHEM_OPENEYE_CAN_SMILES>
CC1=CCCC2(C(O2)C3C(CC1)C(C(=O)O3)CN(C)C)C

> <PUBCHEM_OPENEYE_ISO_SMILES>
CC1=CCC[C@@]2(C(O2)C3C(CC1)C(C(=O)O3)CN(C)C)C

> <PUBCHEM_CACTVS_TPSA>
42.1

> <PUBCHEM_MONOISOTOPIC_WEIGHT>
293.19909372

> <PUBCHEM_TOTAL_CHARGE>
0

> <PUBCHEM_HEAVY_ATOM_COUNT>
21

> <PUBCHEM_ATOM_DEF_STEREO_COUNT>
1

> <PUBCHEM_ATOM_UDEF_STEREO_COUNT>
4

> <PUBCHEM_BOND_DEF_STEREO_COUNT>
0

> <PUBCHEM_BOND_UDEF_STEREO_COUNT>
1

> <PUBCHEM_ISOTOPIC_ATOM_COUNT>
0

> <PUBCHEM_COMPONENT_COUNT>
1

> <PUBCHEM_CACTVS_TAUTO_COUNT>
-1

> <PUBCHEM_COORDINATE_TYPE>
1
5
255

> <PUBCHEM_BONDANNOTATIONS>
5  1  3
17  18  1
7  2  3
6  12  5
8  11  3
9  15  3

$$$$
(1S,2S,4R,7Z,11S)-12-[(dimethylamino)methyl]-4,8-dimethyl-3,14-dioxatricyclo[9.3.0.02,4]tetradec-7-en-13-one
  SciTegic04052521443D

 48 50  0  0  0  0            999 V2000
    7.2244    3.3729   -0.5803 O   0  0
    3.9893    3.3209   -0.1528 O   0  0
    2.1444    3.0031   -1.5560 O   0  0
    1.0301    0.4228    0.7069 N   0  0
    6.4246    3.1402    0.5832 C   0  0  2  0  0  0
    7.8231    2.4847    0.5102 C   0  0  1  0  0  0
    4.9164    2.4545    0.5156 C   0  0  2  0  0  0
    4.7220    1.2143   -0.3572 C   0  0  2  0  0  0
    3.2203    1.0791   -0.5269 C   0  0  3  0  0  0
    8.2326    1.1639   -0.2539 C   0  0
    5.3944   -0.0142    0.2236 C   0  0
    8.9376    3.2029    1.2895 C   0  0
    3.0299    2.5392   -0.8096 C   0  0
    8.5213   -0.0075    0.7419 C   0  0
    2.5237    0.6086    0.8152 C   0  0
    5.5866   -1.1750   -0.7027 C   0  0
    6.9493   -1.9265   -0.3965 C   0  0
    8.1009   -1.4392    0.1823 C   0  0
    6.9909   -3.3693   -0.8027 C   0  0
    0.5570   -0.3246    1.8771 C   0  0
    0.2586    1.6766    0.6181 C   0  0
    6.4269    4.0468    1.2040 H   0  0
    4.5568    2.2345    1.5294 H   0  0
    5.1387    1.4986   -1.3344 H   0  0
    2.9368    0.3702   -1.3116 H   0  0
    7.4188    0.8720   -0.9177 H   0  0
    9.1297    1.3584   -0.8416 H   0  0
    6.3778    0.2869    0.5847 H   0  0
    4.7883   -0.3573    1.0621 H   0  0
    9.3350    2.5357    2.0542 H   0  0
    8.5323    4.0971    1.7632 H   0  0
    9.7366    3.4858    0.6041 H   0  0
    9.5899   -0.0218    0.9563 H   0  0
    7.9679    0.1785    1.6623 H   0  0
    2.7198    1.3576    1.5824 H   0  0
    2.9651   -0.3422    1.1138 H   0  0
    4.7587   -1.8727   -0.5763 H   0  0
    5.6029   -0.8120   -1.7303 H   0  0
    8.8872   -2.1880    0.2770 H   0  0
    7.9640   -3.7904   -0.5503 H   0  0
    6.8287   -3.4494   -1.8777 H   0  0
    6.2103   -3.9182   -0.2760 H   0  0
   -0.5218   -0.4640    1.8080 H   0  0
    0.7936    0.2316    2.7842 H   0  0
    1.0472   -1.2977    1.9098 H   0  0
   -0.8040    1.4454    0.5435 H   0  0
    0.5714    2.2345   -0.2646 H   0  0
    0.4374    2.2777    1.5096 H   0  0
  1  5  1  0
  1  6  1  0
  2  7  1  0
  2 13  1  0
  3 13  2  0
  4 15  1  0
  4 20  1  0
  4 21  1  0
  5  6  1  0
  5  7  1  0
  5 22  1  0
  6 10  1  0
  6 12  1  0
  7  8  1  0
  7 23  1  0
  8  9  1  0
  8 11  1  0
  8 24  1  0
  9 13  1  0
  9 15  1  0
  9 25  1  0
 10 14  1  0
 10 26  1  0
 10 27  1  0
 11 16  1  0
 11 28  1  0
 11 29  1  0
 12 30  1  0
 12 31  1  0
 12 32  1  0
 14 18  1  0
 14 33  1  0
 14 34  1  0
 15 35  1  0
 15 36  1  0
 16 17  1  0
 16 37  1  0
 16 38  1  0
 17 18  2  0
 17 19  1  0
 18 39  1  0
 19 40  1  0
 19 41  1  0
 19 42  1  0
 20 43  1  0
 20 44  1  0
 20 45  1  0
 21 46  1  0
 21 47  1  0
 21 48  1  0
M  END
> <Name>
(1S,2S,4R,7Z,11S)-12-[(dimethylamino)methyl]-4,8-dimethyl-3,14-dioxatricyclo[9.3.0.02,4]tetradec-7-en-13-one

> <PUBCHEM_COMPOUND_CID>
166640147

> <PUBCHEM_COMPOUND_CANONICALIZED>
1

> <PUBCHEM_CACTVS_COMPLEXITY>
459

> <PUBCHEM_CACTVS_HBOND_ACCEPTOR>
4

> <PUBCHEM_CACTVS_HBOND_DONOR>
0

> <PUBCHEM_CACTVS_ROTATABLE_BOND>
2

> <PUBCHEM_CACTVS_SUBSKEYS>
AAADceB6MAAAAAAAAAAAAAAAEgAAASAAAAAAAAAAAAAAAACAAAAAHgAAAAAADVThgAYCCAMABACIAiDSCAAAAAAgAAAACAEIAAgBABoAgQAGAAAHgAAKAAO6/P7OgAAAAAAAAAAAAAAAAAAAAAAAAAAAAA==

> <PUBCHEM_IUPAC_OPENEYE_NAME>
(1S,2S,4R,7Z,11S)-12-[(dimethylamino)methyl]-4,8-dimethyl-3,14-dioxatricyclo[9.3.0.02,4]tetradec-7-en-13-one

> <PUBCHEM_IUPAC_CAS_NAME>
(1S,2S,4R,7Z,11S)-12-[(dimethylamino)methyl]-4,8-dimethyl-3,14-dioxatricyclo[9.3.0.02,4]tetradec-7-en-13-one

> <PUBCHEM_IUPAC_NAME_MARKUP>
(1<I>S</I>,2<I>S</I>,4<I>R</I>,7<I>Z</I>,11<I>S</I>)-12-[(dimethylamino)methyl]-4,8-dimethyl-3,14-dioxatricyclo[9.3.0.0<SUP>2,4</SUP>]tetradec-7-en-13-one

> <PUBCHEM_IUPAC_NAME>
(1S,2S,4R,7Z,11S)-12-[(dimethylamino)methyl]-4,8-dimethyl-3,14-dioxatricyclo[9.3.0.02,4]tetradec-7-en-13-one

> <PUBCHEM_IUPAC_SYSTEMATIC_NAME>
(1S,2S,4R,7Z,11S)-12-[(dimethylamino)methyl]-4,8-dimethyl-3,14-dioxatricyclo[9.3.0.02,4]tetradec-7-en-13-one

> <PUBCHEM_IUPAC_TRADITIONAL_NAME>
(1S,2S,4R,7Z,11S)-12-[(dimethylamino)methyl]-4,8-dimethyl-3,14-dioxatricyclo[9.3.0.02,4]tetradec-7-en-13-one

> <PUBCHEM_IUPAC_INCHI>
InChI=1S/C17H27NO3/c1-11-6-5-9-17(2)15(21-17)14-12(8-7-11)13(10-18(3)4)16(19)20-14/h6,12-15H,5,7-10H2,1-4H3/b11-6-/t12-,13?,14-,15-,17+/m0/s1

> <PUBCHEM_IUPAC_INCHIKEY>
UJNSFDHVIBGEJZ-QBOVXJIJSA-N

> <PUBCHEM_XLOGP3_AA>
1.9

> <PUBCHEM_EXACT_MASS>
293.19909372

> <PUBCHEM_MOLECULAR_FORMULA>
C17H27NO3

> <PUBCHEM_MOLECULAR_WEIGHT>
293.4

> <PUBCHEM_OPENEYE_CAN_SMILES>
CC1=CCCC2(C(O2)C3C(CC1)C(C(=O)O3)CN(C)C)C

> <PUBCHEM_OPENEYE_ISO_SMILES>
C/C/1=C/CC[C@@]2([C@@H](O2)[C@@H]3[C@@H](CC1)C(C(=O)O3)CN(C)C)C

> <PUBCHEM_CACTVS_TPSA>
42.1

> <PUBCHEM_MONOISOTOPIC_WEIGHT>
293.19909372

> <PUBCHEM_TOTAL_CHARGE>
0

> <PUBCHEM_HEAVY_ATOM_COUNT>
21

> <PUBCHEM_ATOM_DEF_STEREO_COUNT>
4

> <PUBCHEM_ATOM_UDEF_STEREO_COUNT>
1

> <PUBCHEM_BOND_DEF_STEREO_COUNT>
1

> <PUBCHEM_BOND_UDEF_STEREO_COUNT>
0

> <PUBCHEM_ISOTOPIC_ATOM_COUNT>
0

> <PUBCHEM_COMPONENT_COUNT>
1

> <PUBCHEM_CACTVS_TAUTO_COUNT>
-1

> <PUBCHEM_COORDINATE_TYPE>
1
5
255

> <PUBCHEM_BONDANNOTATIONS>
5  22  5
6  12  5
7  23  5
8  24  6
9  15  3

$$$$
parthenolide-cysteine
  SciTegic04052521443D

 52 54  0  0  0  0            999 V2000
    8.2863   -1.9375   -0.8922 S   0  0
    4.4766    3.5377    1.3123 O   0  0
    6.8941    1.9121    0.6158 O   0  0
    8.3529    0.3126    1.4819 O   0  0
   11.8690   -4.7101    0.3726 O   0  5
   10.6659   -2.8080    0.7366 O   0  0
    9.3813   -5.9387    0.0447 N   0  3
    4.7213    2.9767    0.1023 C   0  0  1  0  0  0
    4.6535    4.4593    0.0770 C   0  0  1  0  0  0
    5.6724    1.8600   -0.0918 C   0  0  2  0  0  0
    5.0092    0.5435    0.5725 C   0  0  2  0  0  0
    3.1623    5.2167    0.1367 C   0  0
    6.2575   -0.4202    0.4939 C   0  0  3  0  0  0
    5.8982    5.3018    0.3984 C   0  0
    3.5410   -0.1244    0.0317 C   0  0
    7.2782    0.6001    0.9492 C   0  0
    1.7914    4.3985   -0.3740 C   0  0
    2.0275    0.5912    0.3149 C   0  0
    6.6817   -0.9467   -0.9229 C   0  0
    1.7434    1.9037   -0.4191 C   0  0
    1.6806    3.0339    0.3188 C   0  0
    1.8439    1.9670   -1.9362 C   0  0
    8.1641   -3.6607   -0.1858 C   0  0
    9.4958   -4.5295   -0.4290 C   0  0  1  0  0  0
   10.7056   -3.9422    0.2517 C   0  0
    3.9349    2.7045   -0.3944 H   0  0
    5.8767    1.7114   -1.1586 H   0  0
    4.8819    0.7817    1.6373 H   0  0
    2.9929    5.4982    1.1760 H   0  0
    3.2400    6.1151   -0.4756 H   0  0
    6.1586   -1.3025    1.1392 H   0  0
    6.0977    5.9856   -0.4267 H   0  0
    6.7559    4.6443    0.5401 H   0  0
    5.7249    5.8739    1.3099 H   0  0
    3.6329   -0.2090   -1.0511 H   0  0
    3.4868   -1.1204    0.4712 H   0  0
    0.9102    4.9935   -0.1339 H   0  0
    1.8461    4.2482   -1.4522 H   0  0
    1.2619   -0.1259    0.0186 H   0  0
    1.9487    0.7865    1.3843 H   0  0
    6.8146   -0.0915   -1.5855 H   0  0
    5.8869   -1.5854   -1.3081 H   0  0
    1.5520    2.9766    1.3997 H   0  0
    1.6082    2.9758   -2.2747 H   0  0
    1.1388    1.2623   -2.3772 H   0  0
    2.8567    1.7081   -2.2448 H   0  0
    7.9886   -3.5855    0.8873 H   0  0
    7.3243   -4.1714   -0.6570 H   0  0
    9.7005   -4.5944   -1.5075 H   0  0
    9.2314   -5.9554    1.0622 H   0  0
   10.2572   -6.4480   -0.1770 H   0  0
    8.5948   -6.4034   -0.4269 H   0  0
  1 19  1  0
  1 23  1  0
  2  8  1  0
  2  9  1  0
  3 10  1  0
  3 16  1  0
  4 16  2  0
  5 25  1  0
  6 25  2  0
 24  7  1  0
  7 50  1  0
  7 51  1  0
  7 52  1  0
  8  9  1  0
  8 10  1  0
  8 26  1  0
  9 12  1  0
  9 14  1  0
 10 11  1  0
 10 27  1  0
 11 13  1  0
 11 15  1  0
 11 28  1  0
 12 17  1  0
 12 29  1  0
 12 30  1  0
 13 16  1  0
 13 19  1  0
 13 31  1  0
 14 32  1  0
 14 33  1  0
 14 34  1  0
 15 18  1  0
 15 35  1  0
 15 36  1  0
 17 21  1  0
 17 37  1  0
 17 38  1  0
 18 20  1  0
 18 39  1  0
 18 40  1  0
 19 41  1  0
 19 42  1  0
 20 21  2  0
 20 22  1  0
 21 43  1  0
 22 44  1  0
 22 45  1  0
 22 46  1  0
 23 24  1  0
 23 47  1  0
 23 48  1  0
 24 25  1  0
 24 49  1  0
M  CHG  2   5  -1   7   1
M  END
> <Name>
parthenolide-cysteine

> <PUBCHEM_COMPOUND_CID>
90659241

> <PUBCHEM_COMPOUND_CANONICALIZED>
1

> <PUBCHEM_CACTVS_COMPLEXITY>
574

> <PUBCHEM_CACTVS_HBOND_ACCEPTOR>
6

> <PUBCHEM_CACTVS_HBOND_DONOR>
1

> <PUBCHEM_CACTVS_ROTATABLE_BOND>
4

> <PUBCHEM_CACTVS_SUBSKEYS>
AAADceB6OABAAAAAAAAAAAAAEgAAASAAAAAAAAAAAAAAAACAAAAAHgQQAAAADXzlwAaCCABABAiIAiDSCAAAAAAgABAACIGAAAgDABIgAQACAAAFkAAqAAOK7PzOgAAAAAAAAAAAAAAAAAAAAAAAAAAAAA==

> <PUBCHEM_IUPAC_OPENEYE_NAME>
(2R)-2-azaniumyl-3-[[(1S,2R,4R,7E,11S)-4,8-dimethyl-13-oxo-3,14-dioxatricyclo[9.3.0.02,4]tetradec-7-en-12-yl]methylsulfanyl]propanoate

> <PUBCHEM_IUPAC_CAS_NAME>
(2R)-2-ammonio-3-[[(1S,2R,4R,7E,11S)-4,8-dimethyl-13-oxo-3,14-dioxatricyclo[9.3.0.02,4]tetradec-7-en-12-yl]methylthio]propanoate

> <PUBCHEM_IUPAC_NAME_MARKUP>
(2<I>R</I>)-2-azaniumyl-3-[[(1<I>S</I>,2<I>R</I>,4<I>R</I>,7<I>E</I>,11<I>S</I>)-4,8-dimethyl-13-oxo-3,14-dioxatricyclo[9.3.0.0<SUP>2,4</SUP>]tetradec-7-en-12-yl]methylsulfanyl]propanoate

> <PUBCHEM_IUPAC_NAME>
[truncated: 23,955,354 more chars]
